# Supplementary material for: Lineage specific extracellular vesicle-associated protein biomarkers for the early detection of high grade serous ovarian cancer
Source: Sci Rep. 2023 Oct 26;13:18341. doi: 10.1038/s41598-023-44050-5 (PMC10603107; doi:10.1038/s41598-023-44050-5)
Supplement: Supplementary file 1 — Supplementary Information 1. [file 41598_2023_44050_MOESM1_ESM.xlsx]

## Sheet: Clinical Samples for LC-MS-MS
Clinical data of HGSOC patients whose tissue samples were used in this study patients who underwent salpingectomy and donated their fallopian tube tissue samples.
Patient ID	Age at Time of Collection	Race	FIGO stage	Histologic Grade	STIC	p53 mutation	p53 sequencing	Treatment prior to surgery	CA-125 in U/ml (prior to surgery)	Tumor cellularity (%)	Current Vitals	Date of Death (relative to specimen collection)	Cause of Death
OV TE1	78	White	IVA	High grade	Yes	Not stated	C238F (Pathogenic)	Chemo (Carbo + Paclitaxel)	17 (1 month)	45	Alive	NA	NA
OV TE2	65	White	IVA	High grade	None (FT involvement)	0.95	M237I (Pathogenic)	Chemo (Carbo + Paclitaxel)	286 (1 month)	50	Alive	NA	NA
OV TE3	66	White	IVA	High grade	Yes	Not stated	None detected	Chemo (Carbo+Taxol& Chemo (Arimidex)	12 (3 months)	50	Alive	NA	NA
OV TE4	55	White	IV	High grade	None (FT origin)	0	Q104* (Pathogenic)	Chemo (Carbo+Taxol)	5 (1 month)	75	Alive	NA	NA
OV TE5	67	White	IIB	High grade	Yes	1	I195T (Pathogenic)	Chemo (Taxol/Carbo)	54 (2 weeks)	70	Deceased	~2 years after specimen collection	Cancer
OV TE6	50	White	IIIC	High grade	Yes	Not stated	P316fs*21(Pathogenic)	Chemo (Taxol/Carbo)	33 (2 weeks)	85	Alive	NA	NA
OV TE7	78	White	IIIC	High grade	Yes	1	H193R (Pathogenic)	Chemo (Taxol/Carbo)	32 (3 weeks)	75	Deceased	~5 months, 2 weeks after specimen collection	Cancer
OV TE8	73	African American	IIB	High grade	None (FT involvement)	>95%	H179R (Pathogenic)	None	12 (1 month)	90	Alive	NA	NA
OV TE9	71	White	IIIC	High grade	None (FT involvement)	0.95	G244S (Pathogenic)	None	377 (2 months)	45	Alive	NA	NA
OM TE1	78	White	IVA	High grade	Yes	None stated	C238F (Pathogenic)	Chemo (Carbo + Paclitaxel)	17 (1 month)	90	Alive	NA	NA
OM TE 2	61	White	IIIC	High grade	None (FT involvement)	None stated	Y220C (Pathogenic)	Chemo (Carbo + Taxol)	32 (1 month)	7-10	Deceased	~2 years after specimen collection	Cancer
OM TE3	78	White	IIIB	High grade	None (FT involvement)	0.99	V173L(Pathogenic)	Chemo (Carbo/Taxol)	195 (1 month)	25	Alive	NA	NA
OM TE4	59	White	IIIC	High grade	Yes	0	S15fs*29 (Likely Pathogenic)	Chemo (Carbo + Taxol)	69 (1 week)	80	Deceased	~ 2 years, 2 months after specimen collection	Cancer
OM TE5	56	White	IIIC	High grade	Yes	>90%	I195T (Pathogenic)	Chemo (Taxol/Carbo), XRT, Tamoxifen	None recorded	80	Alive	NA	NA
OM TE 6	64	White	IIIC (recurrent)	High grade	None stated	None stated	D57fs*66 (Likely Pathogenic)	Chemo (Taxol/Carbo)	6 (1 year and 4 months)	85	Alive	NA	NA
FT TE1	31	African American	NA	NA	NA	NA	NA	NA	NA	NA	NA	NA	NA
FT TE2	27	White	NA	NA	NA	NA	NA	NA	NA	NA	NA	NA	NA
FT TE3	67	White	NA	NA	NA	NA	NA	NA	NA	NA	NA	NA	NA
FT TE4	46	White	NA	NA	NA	NA	NA	NA	NA	NA	NA	NA	NA
FT TE5	34	White	NA	NA	NA	NA	NA	NA	NA	NA	NA	NA	NA
FT TE6	49	White	NA	NA	NA	NA	NA	NA	NA	NA	NA	NA	NA

## Sheet: Clinical Samples for IHC
Clinical data of patients included in the tissue microarray for IHC staining.
			Demographics											Recurrence data
Patient	TMA Set	Block Name	Race	Ethnicity	Gender	Age	Year Collected	Procedure	Histologic Details	TNM Path Stage Group	Staging	Morphology and Histology Behavior	Treatment Prior to collection	Additional Primary Cancer	Survival	Additional Clinical Notes
1	1	OVTMA.KB.1	White	Not Hispanic or Latino	F	83	2010	Hysterectomy with salpingo-oophorectomy	Tubal intraepithelial carcinoma and serous carcinoma / G3: Poorly differentiated	IIB	ypT2b NX Mn/a	8441/3 - Serous cystadenocarcinoma, NOS	3 cycles of neoadjuvant chemotherapy	N/A	Deceased	BRCA negative (2014)
2	1	OVTMA.KB.1	White	Not Hispanic or Latino	F	70	2011	Rectosigmoid colon, fallopian tubes, ovaries, omentum	Tubal intraepithelial carcinoma and serous carcinoma / G3: Poorly differentiated	IIB	pT2b N0 Mn/a	8441/3 - Serous cystadenocarcinoma, NOS	No prior treatment	N/A	Alive	p53 positive
3	1	OVTMA.KB.1	White	Not Hispanic or Latino	F	55	2011	Hysterectomy and bilateral salpingo-oophorectomy	Serous, carcinoma / High grade	IIIC	pT3c NX MX	8441/3 - Serous cystadenocarcinoma, NOS	No prior treatment	N/A	Deceased	N/A
4	1	OVTMA.KB.1	White	Not Hispanic or Latino	F	64	2011	Hysterectomy, bilateral salpingo-oopherectomy, lymph node dissection, omentectomy	Serous carcinoma / High grade	?	pTxN1Mx	8441/3 - Serous cystadenocarcinoma, NOS	2 cycles of palliative chemotherapy	N/A	Alive	p53 negative
5	1	OVTMA.KB.1	White	Not Hispanic or Latino	F	63	2011	Exploratory laparotomy with omentectomy and tumor debulking	Papillary serous carcinoma / High grade	IIIC	pT3c Nx M	8441/3 - Serous cystadenocarcinoma, NOS	No prior treatment	N/A	Deceased	N/A
6	1	OVTMA.KB.1	White	Not Hispanic or Latino	F	75	2011	Bilateral salpingo-oophorectomy, lymph node dissection and partial liver resection	Serous Carcinoma / G3: Poorly differentiated	IV	pT3c N1 M1	8441/3 - Serous cystadenocarcinoma, NOS	No prior treatment	N/A	Alive	N/A
7	1	OVTMA.KB.1	White	Not Hispanic or Latino	F	80	2011	Pelvic Exenteration	Serous, carcinoma / Grade 3, poorly differentiated	IIIC	pT3c pN1 pM(n/a)	8441/3 - Serous cystadenocarcinoma, NOS	Cobalt Radiation Therapy	Cervical Cancer	Deceased	Previous History of Cervical Cancer
8	1	OVTMA.KB.1	White	Not Hispanic or Latino	F	65	2011	Partial Colectomy, Hysterectomy and bilateral salpingo-oopherectomy	Serous, carcinoma / High grade	IIIC	pT3c N1	8441/3 - Serous cystadenocarcinoma, NOS	No prior treatment	N/A	Alive	p53 positive. Previous History of Breast Cancer (2003)
9	1	OVTMA.KB.1	White	Not Hispanic or Latino	F	63	2011	Omentectomy, segmental colon resection, hysterectomy, and bilateral salpingo-oophorectomy	Serous, carcinoma / High grade	IIIC	pT3cNxMX	8441/3 - Serous cystadenocarcinoma, NOS	No prior treatment	N/A	Deceased	N/A
10	1	OVTMA.KB.1	White	Not Hispanic or Latino	F	72	2011	Omentectomy	Malignant neoplasm, favor high-grade serous carcinoma	?	unknown	8441/3 - Serous cystadenocarcinoma, NOS	3 cycles of neoadjuvant chemotherapy	Mesothelioma	Alive	N/A
11	1	OVTMA.KB.1	White	Not Hispanic or Latino	F	63	2012	Hysterectomy and Salpingo-oophorectomy	Serous, carcinoma / G3 (Poorly differentiated)	IIIC	pT3cN1MX	8441/3 - Serous cystadenocarcinoma, NOS	No prior treatment	N/A	Alive	BRCA negative
12	1	OVTMA.KB.1	White	Not Hispanic or Latino	F	72	2012	Exploratory laparotomy, bilateral salpingo-oophorectomy, pelvic and para-aortic lymph node dissection, omentectomy and debulking	Serous, carcinoma / High grade	IIIC	ypT3cN0	8441/3 - Serous cystadenocarcinoma, NOS	3 Cycles Carboplatin and Taxol based chemotherapy	N/A	Deceased	N/A
13	1	OVTMA.KB.1	White	Not Hispanic or Latino	F	65	2012	Hysterectomy with right salpingo-oophorectomy, omentectomy	Serous carcinoma Tubal intraepithelial carcinoma / High grade	IIIC	pT3c Nx	8441/3 - Serous cystadenocarcinoma, NOS	No prior treatment	N/A	Alive	p53 positive
14	1	OVTMA.KB.1	White	Not Hispanic or Latino	F	75	2012	Radical Hysterectomy	Serous, carcinoma / High grade	IIIC	pT3cN0Mx	8441/3 - Serous cystadenocarcinoma, NOS	No prior treatment	N/A	Deceased	N/A
15	1	OVTMA.KB.1	White	Not Hispanic or Latino	F	70	2012	Bilateral Salpingo oophorectomy	Serous carcinoma / High grade	IIIC	pT3cNxMx	8441/3 - Serous cystadenocarcinoma, NOS	No prior treatment	N/A	Deceased	p53 negative
16	1	OVTMA.KB.1	White	Not Hispanic or Latino	F	70	2012	Simple Hysterectomy	Endometrioid adenocarcinoma / FIGO grade 2	!A	pT1a NX	8441/3 - Serous cystadenocarcinoma, NOS	No prior treatment	Peritoneal Adenocarcinoma	Deceased	p53 positive
17	2	OVTMA.KB.1	White	Not Hispanic or Latino	F	77	2012	Hysterectomy with salpingo-oophorectomy	Serous carcinoma / High grade	IIIC	pT3c N1Mx	8441/3 - Serous cystadenocarcinoma, NOS	No prior treatment	N/A	Alive	N/A
18	2	OVTMA.KB.1	White	Not Hispanic or Latino	F	73	2012	Bilateral salpingo-oophorectomy, hysterectomy, omentectomy and partial colectomy	High grade serous carcinoma	IV	pT3c N1 M1	8441/3 - Serous cystadenocarcinoma, NOS	S/P Chemotherapy	Multiple Myeloma	Deceased	Previous history of multiple myeloma and chemotherapy
19	2	OVTMA.KB.1	White	Not Hispanic or Latino	F	64	2012	Right salpingo-oophorectomy, omentectomy, appendectomy	Serous carcinoma / High grade	IIIB	pT3b N0 M	8441/3 - Serous cystadenocarcinoma, NOS	No prior treatment	Fallopian tube carcinoma	Deceased	BRCA negative, p53 negative
20	2	OVTMA.KB.1	White	Not Hispanic or Latino	F	62	2011	Hysterectomy with salpingo-oophorectomy	Tubal intraepithelial carcinoma and serous carcinoma / G3: Poorly differentiated	IIIC	pT3c N0 M	8441/3 - Serous cystadenocarcinoma, NOS	No prior treatment	DCIS-BRCA2 positive	Alive	BRCA2 positive
21	2	OVTMA.KB.1	White	Not Hispanic or Latino	F	51	2011	Hysterectomy, bilateral oophorectomy and unilateral salpingectomy	Serous carcinoma / Poorly differentiated	IIA	pT2aN0	8441/3 - Serous cystadenocarcinoma, NOS	No prior treatment	Vulvar Cancer	Deceased	BRCA negative
22	2	OVTMA.KB.1	White	Not Hispanic or Latino	F	74	2011	Not Specified	Serous carcinoma / Poorly differentiated	IIIC	N/A	8441/3 - Serous cystadenocarcinoma, NOS	S/P Chemotherapy	N/A	Alive	BRCA negative
23	3	OVTMA.KB.2	White	Not Hispanic or Latino	F	66	2011	Bilateral salpingo oophorectomy and partial colectomy	Serous carcinoma / High grade	IIIC	pT3cN1Mn/a	8441/3 - Serous cystadenocarcinoma, NOS	No prior treatment	N/A	Deceased	N/A
24	3	OVTMA.KB.2	White	Not Hispanic or Latino	F	74	2011	Hysterectomy with salpingo-oophorectomy	Serous carcinoma / G3: Poorly differentiated	IV	pT3cN0M1	8441/3 - Serous cystadenocarcinoma, NOS	No prior treatment	N/A	Alive	BRCA negative, p53 positive
25	3	OVTMA.KB.2	White	Not Hispanic or Latino	F	60	2011	Hysterectomy and bilateral salpingo-oophorectomy	Serous carcinoma / Poorly differentiated	?	N/A	8441/3 - Serous cystadenocarcinoma, NOS	No prior treatment	N/A	Alive	BRCA negative
26	3	OVTMA.KB.2	White	Not Hispanic or Latino	F	64	2012	Simple hysterectomy and bilateral salpingo-oophorectomy	Serous, carcinoma / High grade	IIIC	pT3c NX M	8441/3 - Serous cystadenocarcinoma, NOS	No prior treatment	N/A	Deceased	BRCA positive, p53 negative
27	3	OVTMA.KB.2	White	Not Hispanic or Latino	F	64	2012	Hysterectomy and bilateral salpingo-oophorectomy	Serous, carcinoma / High grade	IIC	PT2c N0 MX	8441/3 - Serous cystadenocarcinoma, NOS	No prior treatment	N/A	Alive	BRCA negative, p53
28	3	OVTMA.KB.2	Black or African American	Not Hispanic or Latino	F	72	2013	Bilateral salpingo-oophorectomy, hysterectomy, and tumor debulking	Serous, carcinoma / High grade	IIIC	pT3cN0Mn/a	8460/3 - Papillary serous cystadenocarcinoma	No prior treatment	N/A	Deceased	N/A
29	3	OVTMA.KB.2	White	Not Hispanic or Latino	F	54	2013	Bilateral salpingo-oophorectomy hysterectomy omentectomy lymph node dissection	Serous, carcinoma / G3: Poorly differentiated	IIIC	pT3 N1 M (na)	8460/3 - Papillary serous cystadenocarcinoma	No prior treatment	N/A	Alive	BRCA positive
30	3	OVTMA.KB.2	White	Not Hispanic or Latino	F	55	2011	Exploratory laparotomy, partial omentectomy, bilateral salpingo-oophorectomy and tumor debulking	Serous, carcinoma / Poorly differentiated	IIIC	T3c Nx M (na)	8441/3 - Serous cystadenocarcinoma, NOS	No prior treatment	N/A	Deceased	BRCA negative, p53 positive
31	3	OVTMA.KB.2	White	Not Hispanic or Latino	F	66	2012	Bilateral salpingo oophorectomy	Serous, carcinoma / High grade	IV	pT2c pNX pM1	8441/3 - Serous cystadenocarcinoma, NOS	No prior treatment	N/A	Deceased	N/A
32	3	OVTMA.KB.2	White	Not Hispanic or Latino	F	52	2010	Hysterectomy, bilateral salpingo-oophorectomy, colon resection, splenectomy, and omentectomy	Serous carcinoma / High grade	IIIC	pT3c N1 M (na)	8441/3 - Serous cystadenocarcinoma, NOS	No prior treatment	N/A	Alive	N/A
33	3	OVTMA.KB.2	White	Not Hispanic or Latino	F	66	2010	Hysterectomy, bilateral salpingo-oophorectomy, omentectomy	Serous adenocarcinoma / Poorly differentiated	IIIC	pT3c N1 M	8441/3 - Serous cystadenocarcinoma, NOS	No prior treatment	N/A	Deceased	N/A
34	3	OVTMA.KB.2	White	Not Hispanic or Latino	F	63	2011	Not Specified	Serous, carcinoma / High grade	?	N/A	8441/3 - Serous cystadenocarcinoma, NOS	6 Cycles Carboplatin and Taxol based chemotherapy	Peritoneal Cancer	Alive	N/A
35	3	OVTMA.KB.2	White	Not Hispanic or Latino	F	58	2012	Total abdominal hysterectomy, salpingo oophorectomies	Serous carcinoma / High grade	IIIC	pT3cNX	8441/3 - Serous cystadenocarcinoma, NOS	No prior treatment	N/A	Deceased	BRCA negative, p53 positive
36	3/4	OVTMA.KB.2	White	Not Hispanic or Latino	F	81	2012	Hysterectomy and bilateral salpingo-oophorectomy	Serous carcinoma / High grade	IIC	pT2c NX MX	8441/3 - Serous cystadenocarcinoma, NOS	No prior treatment	N/A	Alive	N/A
37	4	OVTMA.KB.2	White	Not Hispanic or Latino	F	76	2014	Bilateral salpingo-oophorectomy hysterectomy omentectomy	Serous, carcinoma / Poorly differentiated	IIIC	ypT3c NX MX	8460/3 - Papillary serous cystadenocarcinoma	S/P Chemotherapy	N/A	Deceased	BRCA negative
38	4	OVTMA.KB.2	White	Not Hispanic or Latino	F	71	2014	Bilateral Salpingo-oophorectomy omentectomy	Serous, carcinoma / Poorly differentiated	IIIC	ypT3c N0 M(N/A)	8461/3 - Serous surface papillary carcinoma	S/P Chemotherapy	N/A	Alive	BRCA positive
39	4	OVTMA.KB.2	White	Not Hispanic or Latino	F	76	2014	Bilateral salpingo-oophorectomy hysterectomy omentectomy	Serous, carcinoma / Poorly differentiated	IIIA	ypT3a Nx Mx	8460/3 - Papillary serous cystadenocarcinoma	S/P Chemotherapy	N/A	Alive	N/A
40	4	OVTMA.KB.2	White	Not Hispanic or Latino	F	87	2014	Bilateral salpingo-oophorectomy hysterectomy omentectomy	Serous, carcinoma / High grade	IIIC	pT3cN0Mn/a	8460/3 - Papillary serous cystadenocarcinoma	S/P Chemotherapy	N/A	Deceased	N/A
41	4	OVTMA.KB.2	White	Not Hispanic or Latino	F	87	2014	Omentectomy Hysterectomy with bilateral salpingo-oophorectomy	Serous carcinoma / High grade	IIIC	?	8460/3 - Papillary serous cystadenocarcinoma	S/P Chemotherapy	N/A	Deceased	N/A
42	4	OVTMA.KB.2	White	Not Hispanic or Latino	F	71	2014	Bilateral salpingo-oophorectomy hysterectomy omentectomy	Serous carcinoma / G3: Poorly differentiated	IIIC	pT3c N1 Mx	8460/3 - Papillary serous cystadenocarcinoma	No prior treatment	N/A	Alive	N/A
43	4	OVTMA.KB.2	White	Not Hispanic or Latino	F	66	2014	Bilateral salpingo-oophorectomy	Serous, carcinoma / High grade	IIIC	pT3cN0	8460/3 - Papillary serous cystadenocarcinoma	No prior treatment	N/A	Alive	BRCA negative, p53 positive
44	5	OVTMA.KB.3	White	Not Hispanic or Latino	F	67	2015	Bilateral salpingo-oophorectomy Hysterectomy Omentectomy	Serous, carcinoma / High grade	IIIC	pT3aN1 [IIIC]	8461/3 - Serous surface papillary carcinoma	No prior treatment	Right Breast Cancer	Alive	Previous history of right breast cancer, BRCA negative
45	5	OVTMA.KB.3	White	Not Hispanic or Latino	F	72	2015	Hysterectomy with salpingo-oophorectomy, Omentumectomy	Serous carcinoma / G3: Poorly differentiated	IIIC	pT3c pN0 m (N/A)	8461/3 - Serous surface papillary carcinoma	No prior treatment	N/A	Deceased	BRCA negative
46	5	OVTMA.KB.3	White	Not Hispanic or Latino	F	55	2015	Bilateral salpingo-ophorectomy, omentectomy	Serous, carcinoma / High grade	IIIC	pT1c pN1 pM:NA	8461/3 - Serous surface papillary carcinoma	No prior treatment	Menorrhagia, fibroid uterus	Alive	BRCA negative, p53 positive
47	5	OVTMA.KB.3	White	Not Hispanic or Latino	F	74	2015	Omentectomy, peritoneal resection, hysterectomy with bilateral salpingo-oophorectomy	Serous carcinoma / G3: Poorly differentiated	IV	?	8461/3 - Serous surface papillary carcinoma	Chemo before 2016 collection	N/A	Deceased	N/A
48	5	OVTMA.KB.3	White	Not Hispanic or Latino	F	69	2015	Bilateral salpingo-oophorectomy, hysterectomy, omentectomy , peritoneal biopsies	Serous carcinoma / G3: Poorly differentiated	IIIC	pT3a, N1, M-na	8461/3 - Serous surface papillary carcinoma	No prior treatment	N/A	Deceased	N/A
49	5	OVTMA.KB.3	White	Not Hispanic or Latino	F	54	2016	Bilateral salpingo-oophorectomy, hysterectomy, omentectomy, peritoneal biopsies, partial hepatectomy	Serous carcinoma / High grade	IIIC	ypT3cN1Mn/a [IIIC]	8461/3 - Serous surface papillary carcinoma	S/P Chemotherapy - minimal response identified	N/A	Deceased	BRCA negative
50	5	OVTMA.KB.3	White	Not Hispanic or Latino	F	60	2015	Bilateral salpingo-oophorectomy, hysterectomy, omentectomy, peritoneal biopsies	Serous carcinoma / G3: Poorly differentiated	IIIB	mpT3b N0 Mn/a	8461/3 - Serous surface papillary carcinoma	No prior treatment	N/A	Alive	N/A
51	5	OVTMA.KB.3	White	Not Hispanic or Latino	F	82	2016	Peritoneal resection, Omentectomy, Hysterectomy with bilateral salpingo-oophorectomy, colon resection	Serous carcinoma / G3: Poorly differentiated	IIC	pyT3c N0 Mn/a	8461/3 - Serous surface papillary carcinoma	S/P Chemotherapy - 3 cycles	N/A	Deceased	N/A
52	5	OVTMA.KB.3	White	Not Hispanic or Latino	F	79	2014	Bilateral salpingo-oophorectomy, omentectomy, peritoneal biopsies	Serous, carcinoma / G3: Poorly differentiated	IIIC	pT3cN0M-na	8460/3 - Papillary serous cystadenocarcinoma	No prior treatment	GIST	Alive	Previous history of GIST - Gastric Resection, BRCA negative
53	5	OVTMA.KB.3	White	Not Hispanic or Latino	F	60	2010	Hysterectomy and bilateral salpingo-oophorectomy	Serous, carcinoma / G3: Poorly differentiated	IIIC	mpT3c N1 M (n/a)	8441/3 - Serous cystadenocarcinoma, NOS	No prior treatment	N/A	Alive	N/A
54	5	OVTMA.KB.3	White	Not Hispanic or Latino	F	75	2011	Left Salpingectomy	Serous carcinoma / High grade	IC	pT1c N0 MX	8441/3 - Serous cystadenocarcinoma, NOS	Chemo before 2013 collection	N/A	Alive	N/A
55	5	OVTMA.KB.3	White	Not Hispanic or Latino	F	67	2010	Bilateral salpingo-oophorectomy	Serous carcinoma / G2: moderate	IIIC	pT3c NX MX	8441/3 - Serous cystadenocarcinoma, NOS	No prior treatment	Ascites, Malignant	Alive	N/A
56	5	OVTMA.KB.3	White	Not Hispanic or Latino	F	70	2013	Hysterectomy with bilateral salpingo-oophorectomy, omentectomy, appendectomy, partial resection of rectosigmoid colon, tumor debulking	Serous carcinoma / High grade	IIC	?	8460/3 - Papillary serous cystadenocarcinoma	No prior treatment	N/A	Alive	BRCA negative, p53 positive
57	5	OVTMA.KB.3	White	Not Hispanic or Latino	F	56	2013	Tumor Debulking	Serous, carcinoma / High grade	IIIC	pT3c N1 M(n/a)	8460/3 - Papillary serous cystadenocarcinoma	No prior treatment	N/A	Deceased	N/A
58	5	OVTMA.KB.3	White	Not Hispanic or Latino	F	48	2013	Exploratory laparotomy, total abdominal hysterectomy, bilateral salpingo oophorectomy, omentectomy, lymph node dissection	Serous, carcinoma / High grade	IIIC	pT3c N1	8460/3 - Papillary serous cystadenocarcinoma	No prior treatment	N/A	Deceased	p53 positive
59	5/6	OVTMA.KB.3	White	Not Hispanic or Latino	F	63	2013	Bilateral salpingo-oophorectomy	Serous carcinoma / High grade	IV	pT3c N1 M1	8460/3 - Papillary serous cystadenocarcinoma	No prior treatment	N/A	Deceased	BRCA negative, p53 positive
60	6	OVTMA.KB.3	White	Not Hispanic or Latino	F	77	2013	Hysterectomy with salpingo-oophorectomy, omentectomy, colon resection, splenectomy, cholecystectomy and tumor debulking	Serous carcinoma / High grade	IIIC	pT3c N1	8460/3 - Papillary serous cystadenocarcinoma	No prior treatment	N/A	Alive	N/A
61	6	OVTMA.KB.3	White	Not Hispanic or Latino	F	72	2013	Left oophorectomy, Left salpingo-oophorectomy, hysterectomy, omentectomy and peritoneal biopsies	Serous carcinoma / High grade	IV	pT3cN0M1	8460/3 - Papillary serous cystadenocarcinoma	No prior treatment	N/A	Alive	BRCA negative
62	6	OVTMA.KB.3	White	Not Hispanic or Latino	F	49	2013	Bilateral salpingo-oophorectomy, hysterectomy, omentectomy, splenectomy, appendectomy, peritoneal biopsies, cholecystectomy	Serous carcinoma / G3: Poorly differentiated	IIIC	pT3b [IIIB] pN1	8460/3 - Papillary serous cystadenocarcinoma	S/P Chemotherapy - 2 cycles	Metastatic adenocarcinoma to liver	Deceased	BRCA negative, p53 positive
63	6	OVTMA.KB.3	White	Not Hispanic or Latino	F	57	2013	Bilateral salpingo-oophorectomy, omentectomy, peritoneal biopsies and lymph node biopsies	Serous, carcinoma / High grade	IIIC	pT3cN1Mn/a	8460/3 - Papillary serous cystadenocarcinoma	No prior treatment	N/A	Alive	p53 negative
64	6	OVTMA.KB.3	White	Not Hispanic or Latino	F	73	2014	Bilateral salpingo-oophorectomy, hysterectomy, omentectomy. peritoneal biopsies	Serous carcinoma / G3: Poorly differentiated	IIIB	yPT3b	8460/3 - Papillary serous cystadenocarcinoma	S/P Chemotherapy - No definite or minimal response	N/A	Deceased	N/A
65	6	OVTMA.KB.3	White	Not Hispanic or Latino	F	52	2014	Bilateral salpingo-oophorectomy, hysterectomy, peritoneal biopsies	Serous carcinoma / G3: Poorly differentiated	IIIC	mpT3cN1	8460/3 - Papillary serous cystadenocarcinoma	No prior treatment	Metastatic adenocarcinoma to liver	Deceased	N/A
66	7	OVTMA.KB.4	White	Not Hispanic or Latino	F	44	2014	Bilateral salpingo-oophorectomy, Hysterectomy, Omentectomy, Peritoneal resection, splenectomy, cholecystectomy, appendectomy, bowel resection	Serous, carcinoma / High grade	IIIC	pT3c N0 Mn/a	8460/3 - Papillary serous cystadenocarcinoma	No prior treatment	Metastatic adenocarcinoma to liver	Alive	N/A
67	7	OVTMA.KB.4	White	Not Hispanic or Latino	F	49	2014	Bilateral salpingo-oophorectomy, Hysterectomy, Omentectomy, Peritoneal biopsies, sigmoid colon resection, falciparum ligament resection	Serous carcinoma / G3: Poorly differentiated	IV	pT3cN1 [IIIC] M1	8460/3 - Papillary serous cystadenocarcinoma	2 cycles of carboplatin/taxol	N/A	Deceased	BRCA positive
68	7	OVTMA.KB.4	White	Not Hispanic or Latino	F	57	2014	Bilateral salpingo-oophorectomy and hysterectomy	Serous carcinoma arising in a background of tubal intraepithelial carcinoma	IIIC	pT3c N1 M (n/a)	8460/3 - Papillary serous cystadenocarcinoma	No prior treatment	N/A	Deceased	BRCA negative
69	7	OVTMA.KB.4	White	Not Hispanic or Latino	F	78	2014	Bilateral salpingo-oophorectomy, hysterectomy, omentectomy, peritoneal biopsies	Serous, carcinoma / G3: Poorly differentiated	IIIC	pT3c N1 Mx	8460/3 - Papillary serous cystadenocarcinoma	No prior treatment	N/A	Deceased	N/A
70	7	OVTMA.KB.4	White	Not Hispanic or Latino	F	88	2014	Peritoneal resection, Omentectomy, Hysterectomy with bilateral salpingo-oophorectomy	Serous carcinoma / G3: Poorly differentiated	IIIC	yT3c Nx M(n/a)	8460/3 - Papillary serous cystadenocarcinoma	S/P post neoadjuvant chemotherapy	N/A	Alive	N/A
71	7	OVTMA.KB.4	White	Not Hispanic or Latino	F	61	2014	Bilateral salpingo-oophorectomy, Hysterectomy, Omentectomy, Peritoneal biopsies, splenectomy, appendectomy, bilateral pelvic lymph node dissection, and right para-aortic lymph node	Serous carcinoma / G3: Poorly differentiated	IIIC	pT3c N1 M(n/a)	8460/3 - Papillary serous cystadenocarcinoma	No prior treatment	N/A	Deceased	p53 negative
72	7	OVTMA.KB.4	White	Not Hispanic or Latino	F	35	2014	Right salpingo-oophorectomy, Hysterectomy, Omentectomy, Peritoneal biopsies	Serous, carcinoma / High grade	IIIC	pT3c pN1 M:NA	8460/3 - Papillary serous cystadenocarcinoma	No prior treatment	N/A	Alive	BRCA positive, p53 positive
73	7	OVTMA.KB.4	White	Not Hispanic or Latino	F	55	2014	Right Salpingectomy, Left salpingo-oophorectomy, Hysterectomy, Omentectomy, Peritoneal biopsies	Serous, carcinoma / G3: Poorly differentiated	IV	pT3cNxM1	8460/3 - Papillary serous cystadenocarcinoma	Taxol, carboplatin prior to collection	N/A	Deceased	BRCA negative
74	7	OVTMA.KB.4	White	Not Hispanic or Latino	F	78	2014	Right salpingo-oophorectomy, Left salpingectomy, Omentum biopsy, fibroconnective biopsy	Serous, carcinoma / High grade	IIIC	?	8461/3 - Serous surface papillary carcinoma	neoadjuvant chemotherapy prior to collection	N/A	Deceased	N/A
75	7	OVTMA.KB.4	White	Not Hispanic or Latino	F	75	2015	Bilateral salpingo-oophorectomy, Hysterectomy, Omentectomy, Peritoneal biopsies	Serous, carcinoma / G3: Poorly differentiated (high grade)	IIIC	mpT3cN1Mn/a	8461/3 - Serous surface papillary carcinoma	No prior treatment	N/A	Alive	BRCA negative
76	7	OVTMA.KB.4	Other	Not Hispanic or Latino	F	83	2015	Right salpingo-oophorectomy, Omentectomy, Peritoneal biopsies	Serous, carcinoma / High grade	IIIC	pT3cN0Mn/a	8461/3 - Serous surface papillary carcinoma	No prior treatment	N/A	Alive	p53 positive
77	7	OVTMA.KB.4	White	Not Hispanic or Latino	F	73	2015	Right salpingo-oophorectomy, Left salpingo-oophorectomy, Omentectomy	Serous tubal intraepithelial carcinoma / High grade	IIIC	pT3c/N1 [IIIC]	8461/3 - Serous surface papillary carcinoma	No prior treatment	Peritoneal Metastases	Deceased	BRCA negative, p53 positive
78	7	OVTMA.KB.4	White	Not Hispanic or Latino	F	70	2015	Hysterectomy with salpingo-oophorectomy, Omentectomy, Peritoneal biopsies	Serous tubal intraepithelial carcinoma / G3: Poorly differentiated	IIIC	pT3c [IIIC] N0	8461/3 - Serous surface papillary carcinoma	No prior treatment	Carcinoma	Alive	N/A
79	7	OVTMA.KB.4	White	Not Hispanic or Latino	F	75	2015	Hysterectomy with salpingo-oophorectomy and pelvic exenteration specimen	Serous carcinoma / G3: Poorly differentiated	IIIC	pT3c N1 Mn/a [FIGO III]	8461/3 - Serous surface papillary carcinoma	No prior treatment	N/A	Deceased	p53 positive
80	7	OVTMA.KB.4	White	Not Hispanic or Latino	F	73	2015	Hysterectomy with salpingo-oophorectomy, Colon resection, omentectomy	Serous tubal intraepithelial carcinoma / G3: Poorly differentiated	IIIC	pT3cN1 [IIIC]	8461/3 - Serous surface papillary carcinoma	No prior treatment	N/A	Alive	N/A
81	7/8	OVTMA.KB.4	White	Not Hispanic or Latino	F	76	2015	Bilateral salpingo-oophorectomy, Hysterectomy, Omentectomy, Peritoneal biopsies, sigmoid colon resection	Serous, carcinoma / G3: Poorly differentiated	IIIC	pT3cN1 [IIIC]		No prior treatment	N/A	Deceased	BRCA negative
82	8	OVTMA.KB.4	White	Not Hispanic or Latino	F	60	2015	Peritoneal resection, Omentectomy, Hysterectomy with bilateral salpingo-oophorectomy, Rectosigmoid resection	Serous carcinoma / High grade	IIIC	pT3c N1 Mx		Taxol/Carboplatin	N/A	Deceased	N/A
83	8	OVTMA.KB.4	White	Not Hispanic or Latino	F	62	2015	Bilateral salpingo-oophorectomy, Hysterectomy, Omentectomy, Peritoneal biopsies	Serous, carcinoma / G3: Poorly differentiated	IV	ypT3c [IIIC] NX M1		Carbo/Taxol	N/A	Deceased	BRCA positive
84	8	OVTMA.KB.4	White	Not Hispanic or Latino	F	53	2015	Bilateral salpingo-oophorectomy, Hysterectomy, Omentectomy, Peritoneal biopsies, Appendectomy, Liver excisional biopsy	Serous, carcinoma / G3: Poorly differentiated	IIIC	pT3c N0 M-na		No prior treatment	N/A	Deceased	BRCA negative
85	8	OVTMA.KB.4	Other	Hispanic or Latino	F	42	2016	Bilateral salpingo-oophorectomy, Hysterectomy, Omentectomy, Peritoneal biopsies, Appendectomy, Peritoneal biopsies	Serous carcinoma / G3: Poorly differentiated/high grade	IIIC	pT3c N1		No prior treatment	N/A	Deceased	BRCA negatice, p53 negative
86	8	OVTMA.KB.4	White	Not Hispanic or Latino	F	52	2016	Bilateral salpingo-oophorectomy, Hysterectomy, Omentectomy	Serous, carcinoma / G3: Poorly differentiated	IIIC	mpT3c pNX pM n/a		No prior treatment	N/A	Alive	BRCA negative
87	9	OVTMA.KB.5	White	Not Hispanic or Latino	F	66	2012	Bilateral salpingo-oopherectomy, omentectomy	Serous, carcinoma / High grade	IIIC	pT3c N0 M na		No prior treatment	N/A	Deceased	BRCA negative
88	9	OVTMA.KB.5	White	Not Hispanic or Latino	F	82	2011	Diagnostic laparoscopy, exploratory laparotomy, omentectomy, splenectomy, en bloc resection of uterus, fallopian tubes bilaterally, ovaries bilaterally and rectosigmoid colon	Serous, carcinoma / G3: Poorly differentiated	IV	pT3cN0M1		No prior treatment	N/A	Deceased	BRCA negative
89	9	OVTMA.KB.5	White	Not Hispanic or Latino	F	57	2016	Bilateral salpingo-oophorectomy, Hysterectomy, Omentectomy, Peritoneal biopsies	Serous high-grade carcinoma / G3: Poorly differentiated	III	pT3 N0 Mn/a		No prior treatment	N/A	Deceased	BRCA negative, p53 negative
90	9	OVTMA.KB.5	White	Not Hispanic or Latino	F	70	2015	Bilateral salpingo-oophorectomy, Hysterectomy, Omentectomy, Partial colectomy, Peritoneal biopsies	Serous, carcinoma / G3: Poorly differentiated	IIIC	pT3c N1 [IIIC]		No prior treatment	N/A	Deceased	BRCA negative
91	9	OVTMA.KB.5	White	Not Hispanic or Latino	F	64	2016	Colon resection, small intestine resection, soft tissue excision, skeletal muscle and fibroadipose tissue biopsy, Spleen and fibroadipose tissue splenectomy	Serous carcinoma / High grade	IIIC	?		Multiple rounds of chemotherapy	N/A	Alive	BRCA negative
92	9	OVTMA.KB.5	White	Not Hispanic or Latino	F	62	2016	Bilateral salpingo-oophorectomy, hysterectomy, omentectomy, peritoneal biopsie, partial colectomy, splenectomy, appendectomy	Serous carcinoma / High grade	IIIC	mypT3cNxMn/a [IIIC]		s/p chemotherapy	N/A	Alive	p53 positive. No definite or minimal response identified CRS - 1
93	9	OVTMA.KB.5	Black or African American	Not Hispanic or Latino	F	59	2010	Salpingo-oophorectomy	Serous carcinoma / High grade	IIIC	pT3c NX MX	8441/3 - Serous cystadenocarcinoma, NOS	No prior treatment	N/A	Deceased	p53 positive
94	9	OVTMA.KB.5	White	Not Hispanic or Latino	F	77	2016	Bilateral salpingo-oophorectomy, Hysterectomy, Omentectomy, Low anterior resectio, Right hemicolectomy, tumor debulking, lymph node sampling	Serous high-grade carcinoma / G2: Moderately differentiated	IIIB	ympT3b N1 Mna		s/p chemotherapy	N/A	Deceased	BRCA negative. No definite or minimal response identified CRS - 1
95	9	OVTMA.KB.5	White	Not Hispanic or Latino	F	60	2015	Bilateral salpingo-oophorectomy, Hysterectomy, Omentectomy, appendectomy, sigmoid colon resection, peritoneal excision	Serous, carcinoma / High grade	IIIC	pT3cNx Mn/a		No prior treatment	N/A	Alive	BRCA negative
96	9	OVTMA.KB.5	White	Not Hispanic or Latino	F	77	2011	Bilateral salpingo-oophorectomy	Serous carcinoma / High grade	IIIC	pT3cN0Mn/a		No prior treatment	History of Breast Cancer, History of skin cancer	Deceased	N/A
97	9	OVTMA.KB.5	Black or African American	Not Hispanic or Latino	F	65	2014	Hysterectomy with bilateral salpingo-oophorectomy, omentectomy and portion of mesentry, appendectomy	Serous, carcinoma / G3: Poorly differentiated	IIIC	pT3c Nx M(n/a)		neoadjuvant chemotherapy prior to collection	N/A	Alive	BRCA negative
98	9	OVTMA.KB.5	White	Not Hispanic or Latino	F	50	2011	Pelvic exoneration	Serous, carcinoma / High grade	IIIC	pT3cN1		No prior treatment	0	Deceased	N/A
99	9	OVTMA.KB.5	Asian	Not Hispanic or Latino	F	53	2011	Right salpingo-oophorectomy	Serous, carcinoma / G3: Poorly differentiated	IIIC	pT3cN1		No prior treatment	0	Alive	BRCA negative
100	9	OVTMA.KB.5	White	Not Hispanic or Latino	F	60	2011	Hysterectomy and bilateral salpingo-oophorectomy	Serous carcinoma / High grade	IIIC	pT2bN1		No prior treatment	0	Alive	BRCA positive

## Sheet: Clinical Samples for ExoProfile
Clinical data associated with the human plasma samples used on the ExoProfile chip (Figure 5).
HGSOC patients	Age	Stage	Histology	Race
1	53	IIIC	High Grade Serous Carcinoma	White
2	64	III	High Grade Serous Carcinoma	White
3	72	IIIC	High Grade Serous Carcinoma	African American
4	63	IIIA	High Grade Serous Carcinoma	White
5	78	IIIC	High Grade Serous Carcinoma	White
6	56	IA	High Grade Serous Carcinoma	White
7	68	IA	High Grade Serous Carcinoma	White
8	53	IA	High Grade Serous Carcinoma	White
9	81	IIA	High Grade Serous Carcinoma	White
10	43	IIB	High Grade Serous Carcinoma	White
Healthy controls	Age	Stage	Histology	Race
11	53	n/a	No history of cancer	White
12	53	n/a	No history of cancer	White
13	64	n/a	No history of cancer	White
14	64	n/a	No history of cancer	White
15	72	n/a	No history of cancer	African American
16	72	n/a	No history of cancer	African American
17	63	n/a	No history of cancer	White
18	63	n/a	No history of cancer	White
19	78	n/a	No history of cancer	White
20	78	n/a	No history of cancer	White
21	56	n/a	No history of cancer	White
22	56	n/a	No history of cancer	White
23	68	n/a	No history of cancer	White
24	68	n/a	No history of cancer	White
25	53	n/a	No history of cancer	White
26	56	n/a	No history of cancer	White
27	77	n/a	No history of cancer	White
28	73	n/a	No history of cancer	White
29	43	n/a	No history of cancer	White
30	42	n/a	No history of cancer	White

## Sheet: Specificity on ExoProfile
Clinical data associated with the human plasma samples used on the ExoProfile chip to evaluate ability of exo-protein biomarkers to distinguish ovarian from non-ovarian cancer types (Figure 6).
Healthy controls & patient samples	Age	Stage	Histology	Race
1	70	n/a	No history of cancer	White
2	40	n/a	No history of cancer	White
3	46	n/a	No history of cancer	White
4	56	n/a	No history of cancer	White
5	62	n/a	No history of cancer	White
6	48	n/a	No history of cancer	White
7	52	n/a	No history of cancer	Black or African American
8	45	n/a	No history of cancer	Black or African American
9	53	n/a	No history of cancer	White
10	59	n/a	No history of cancer	White
11	50	n/a	No history of cancer	White
12	43	n/a	No history of cancer	White
13	65	n/a	No history of cancer	Black or African American
14	50	n/a	No history of cancer	White
15	50	n/a	No history of cancer	White
16	44	n/a	No history of cancer	White
17	55	n/a	No history of cancer	White
18	56	n/a	No history of cancer	Black or African American
19	50	n/a	No history of cancer	White
20	48	n/a	No history of cancer	White
21	88	IC	Ovary, Endometrioid carcinoma	White
22	70	IIA	Ovary, Endometrioid carcinoma	White
23	60	IC	Ovary, Endometrioid carcinoma	White
24	67	IA	Ovary, Endometrioid carcinoma	White
25	40	IA	Ovary, Endometrioid carcinoma	White
26	59	IIIA	Ovary, High grade serous	White
27	50	IIIA	Ovary, High grade serous	White
28	70	IIIC	Ovary, High grade serous	White
29	62	IIIC	Ovary, High grade serous	White
30	76	IIIC	Ovary, High grade serous	White
31	79	not specified	Acute myeloid leukemia	White
32	26	not specified	Acute myeloid leukemia	White
33	52	not specified	Acute myeloid leukemia	White
34	58	not specified	Acute myeloid leukemia	White
35	61	not specified	Acute myeloid leukemia	White
36	70	0	Breast, DCIS	White
37	47	0	Breast, DCIS	White
38	40	0	Breast, DCIS	White
39	66	0	Breast, DCIS	White
40	38	0	Breast, DCIS	White
41	47	IIIB	Breast, IDC	White
42	41	IA	Breast, IDC	White
43	68	IA	Breast, IDC	White
44	48	IB	Breast, IDC	Black or African American
45	56	IC	Breast, IDC	White
46	40	IIIB	Cervix, Squamous cell	White
47	43	IIIB	Cervix, Squamous cell	Black or African American
48	35	IA1	Cervix, Squamous cell	White
49	44	IVB	Cervix, Squamous cell	White
50	38	IA2	Cervix, Squamous cell	White
51	52	IA	Clear cell renal cell carcinoma	White
52	40	IA	Clear cell renal cell carcinoma	White
53	42	IA	Clear cell renal cell carcinoma	White
54	34	IA	Clear cell renal cell carcinoma	White
55	64	IIIA	Clear cell renal cell carcinoma	White
56	74	IIA	Colon Adenocarcinoma	White
57	64	IV	Colon Adenocarcinoma	White
58	53	IIIC	Colon Adenocarcinoma	White
59	44	IV	Colon Adenocarcinoma	White
60	65	IIIA	Colon Adenocarcinoma	White
61	84	IA	Endometrial	White
62	62	IA	Endometrial	White
63	53	IA	Endometrial	White
64	59	IA	Endometrial	White
65	73	IA	Endometrial	White
66	57	not specified	Glioblastoma	White
67	73	not specified	Glioblastoma	White
68	65	not specified	Glioblastoma	White
69	55	not specified	Glioblastoma	White
70	35	not specified	Glioblastoma	White
71	58	IB	Lung, adenocarcinoma	White
72	65	IB	Lung, adenocarcinoma	White
73	69	IC	Lung, adenocarcinoma	White
74	65	IC	Lung, adenocarcinoma	Asian
75	59	IA	Lung, adenocarcinoma	White
76	58	IE	Lymphoma, diffuse large B cell	White
77	58	IE	Lymphoma, diffuse large B cell	White
78	53	IV	Lymphoma, diffuse large B cell	White
79	22	II	Lymphoma, diffuse large B cell	White
80	50	IV	Lymphoma, diffuse large B cell	White
81	51	IV	Pancreatic Adenocarcinoma	White
82	65	IIA	Pancreatic Adenocarcinoma	White
83	67	IIB	Pancreatic Adenocarcinoma	White
84	55	not specified	Pancreatic Adenocarcinoma	White
85	63	IV	Pancreatic Adenocarcinoma	White
86	58	IA	Thyroid, Papillary carcinoma	White
87	35	I	Thyroid, Papillary carcinoma	White
88	26	III	Thyroid, Papillary carcinoma	White
89	53	not specified	Thyroid, Papillary carcinoma	White
90	20	III	Thyroid, Papillary carcinoma	White
