# Supplementary material for: Lineage specific extracellular vesicle-associated protein biomarkers for the early detection of high grade serous ovarian cancer
Source: Sci Rep. 2023 Oct 26;13:18341. doi: 10.1038/s41598-023-44050-5 (PMC10603107; doi:10.1038/s41598-023-44050-5)
Supplement: Supplementary file 2 — Supplementary Information 2. [file 41598_2023_44050_MOESM2_ESM.xlsx]

## Sheet: Raw LC-MS-MS Intensity
Protein FDR Confidence: Combined	Accession	Description	CL_OV_OVCAR2_1	CL_OV_OVCAR2_2	CL_OV_OVCAR2_3	CL_OV_OVCAR2_av	CL_OV_OVCAR3_1	CL_OV_OVCAR3_2	CL_OV_OVCAR3_3	CL_OV_OVCAR3_avg	CL_OV_OVCAR4_1	CL_OV_OVCAR4_2	CL_OV_OVCAR4_3	CL_OV_OVCAR4_avg	CL_OV_OVCAR8_1	CL_OV_OVCAR8_2	CL_OV_OVCAR8_3	CL_OV_OVCAR8_avg	CL_OV_PEO1_1	CL_OV_PEO1_2	CL_OV_PEO1_3	CL_OV_PEO1_avg	CL_OV_PEO4_1	CL_OV_PEO4_2	CL_OV_PEO4_3	CL_OV_PEO4_avg	TE_OV1	TE_OV2	TE_OV3	TE_OV4	TE_OV5	TE_OV6	TE_OV7	TE_OV8	TE_OV9	TE_OM1	TE_OM2	TE_OM3	TE_OM4	TE_OM5	TE_OM6	CL_FT_FT240_1	CL_FT_FT240_2	CL_FT_FT240_avg	CL_FT_FT246_1	CL_FT_FT246_2	CL_FT_FT246_avg	CL_FT_FT282_1	CL_FT_FT282_2
High	P01023	Alpha-2-macroglobulin OS=Homo sapiens OX=9606 GN=A2M PE=1 SV=3	9.26836e+08	3.74133e+08	5.51935e+08	6.17635e+08	6.61498e+08	4.14232e+08	3.287e+08	4.68143e+08	1.96434e+09	1.43118e+09	3.09669e+08	1.23506e+09	2.38969e+09	1.86328e+09	9.97855e+08	1.75028e+09	2.2226e+09	1.51083e+09	1.09092e+09	1.60812e+09	2.316e+09	1.32469e+09	5.12888e+08	1.38453e+09	1.69168e+08	5.33337e+08	3.51691e+08	360643099	3.45716e+08	981389312	9.52499e+08	5.07873e+08	5.02029e+08	1.10992e+09	4.12595e+08	9.93103e+09	7.92578e+08	2.73649e+09	8.49784e+08	9.27845e+08	8.89506e+08	9.08676e+08	4.39704e+08	4.66948e+08	4.53326e+08	7.61069e+08	4.70272e+08
High	P01024	Complement C3 OS=Homo sapiens OX=9606 GN=C3 PE=1 SV=2	4.32767e+07	7.002e+07	5.94478e+07	5.75815e+07	8.13186e+07	7.76368e+07	6.70367e+07	7.53307e+07	5.41558e+07	6.70798e+07	5.51166e+07	5.87841e+07	6.49815e+07	5.33716e+07	5.64594e+07	5.82708e+07	6.11202e+07	5.29696e+07	4.43529e+07	5.28142e+07	6.23747e+07	6.25269e+07	4.23733e+07	5.57583e+07	7.57618e+08	2.01667e+08	2.17306e+08	1.81247e+08	1.77883e+08	3.9637e+08	6.08911e+08	1.77006e+08	2.19908e+08	1.5977e+08	1.17938e+08	4.08995e+08	4.7327e+08	4.99425e+08	1.58191e+08	8.45092e+07	6.31906e+07	7.38499e+07	7.06888e+07	6.64187e+07	6.85538e+07	7.02412e+07	6.93364e+07
High	P0C0L5	Complement C4-B OS=Homo sapiens OX=9606 GN=C4B PE=1 SV=2	6.44248e+07	8.80928e+07	6.90586e+07	7.38587e+07	1.02579e+08	9.29291e+07	9.42409e+07	9.65828e+07	8.52551e+07	1.28001e+08	1.28396e+08	1.13884e+08	8.48386e+07	7.79422e+07	7.352e+07	7.8767e+07	1.94756e+08	1.3235e+08	3.99122e+08	2.42076e+08	9.60568e+07	1.14225e+08	7.18503e+07	9.40441e+07	5.49406e+07	1.24096e+08	1.55336e+08	1.35388e+08	1.15907e+08	1.32818e+08	3.48893e+08	1.37061e+08	1.13373e+08	9.48585e+07	9.95474e+07	1.75991e+08	1.74102e+08	1.30853e+08	9.5616e+07	2.70792e+07	3.25661e+07	2.98226e+07	2.57884e+07	3.27575e+07	2.9273e+07	3.3003e+07	3.45395e+07
High	P0C0L4	Complement C4-A OS=Homo sapiens OX=9606 GN=C4A PE=1 SV=2	4100128	5.14066e+06	4.15146e+06	4.46408e+06	6.83955e+06	3.91012e+06	7.62128e+06	6.12365e+06	4.63629e+06	5.53435e+06	6.08084e+06	5.41716e+06	2.8587e+06	3.50078e+06	3.75218e+06	3.37055e+06	9.41229e+06	6.59936e+06	6.24679e+06	7.41948e+06	4.28102e+06	8839919	4.04835e+06	5.72309e+06	2.20597e+06	2.36183e+06	4.85784e+06	3.33241e+06	5.03012e+06	2669378	5719597	2.99773e+06	3.02748e+06	4.80308e+06	1.82263e+06	8.14529e+06	1.60834e+07	6.32692e+06	1.80652e+06	4.19351e+06	3.60698e+06	3.90024e+06	3.29142e+06	3.16485e+06	3.22814e+06	4.00277e+06	3.44724e+06
High	P49327	Fatty acid synthase OS=Homo sapiens OX=9606 GN=FASN PE=1 SV=3	5.55237e+07	5.79848e+07	7.08426e+07	6.14504e+07	6.0723e+07	4.83412e+07	5.98013e+07	5.62885e+07	9.87721e+07	1.51207e+08	1.59365e+08	1.36448e+08	4.12839e+07	2.21373e+07	2.00467e+07	2.78226e+07	4.60526e+07	4.99309e+07	4.93888e+07	4.84574e+07	4.05066e+07	4.98023e+07	5.00262e+07	4.67784e+07	5.59384e+07	1.51919e+08	1.50612e+08	2.27236e+08	1.65339e+08	1.51164e+08	2.36719e+08	5.70736e+08	2.85087e+08	2.68335e+08	1.51574e+08	4.38843e+08	8.72215e+08	2.73907e+08	2.57908e+08	2.29891e+07	4.54489e+07	3.4219e+07	4.17222e+07	2.2909e+07	3.23156e+07	9.77602e+06	1.71058e+07
High	P02768	Serum albumin OS=Homo sapiens OX=9606 GN=ALB PE=1 SV=2	5.10253e+08	5.72816e+08	2.83107e+08	4.55392e+08	1.0626e+09	8.24039e+08	6.0885e+08	8.31829e+08	7.31596e+08	7.50917e+08	3.65822e+08	6.16112e+08	1.13896e+09	8.84494e+08	6.89953e+08	9.04469e+08	1.10818e+09	6.89235e+08	7.70897e+08	8.56104e+08	1.58967e+09	9.53858e+08	7.47554e+08	1.09703e+09	1.42625e+09	1.1663e+09	8.08726e+08	5.63324e+08	6.70602e+08	3.50866e+09	1.32728e+10	4.03794e+08	5.74651e+08	7.39241e+08	4.7325e+08	2.54289e+09	2.49968e+09	1.25654e+09	7.98625e+08	2.01977e+09	3.14885e+09	2.58431e+09	2.68145e+09	2.05884e+09	2.37015e+09	3.19925e+09	2.38496e+09
High	P04114	Apolipoprotein B-100 OS=Homo sapiens OX=9606 GN=APOB PE=1 SV=2	3.55065e+07	3.74365e+07	4.57294e+07	3.95574e+07	5.97654e+07	4.47105e+07	5.12883e+07	5.19214e+07	6.00853e+07	9.64372e+07	7.28493e+07	7.64572e+07	9.02773e+07	1.58956e+08	1.11751e+08	1.20328e+08	1.57089e+08	5.03851e+07	1.17795e+08	1.08423e+08	1.69356e+08	5.76282e+07	4.75225e+07	9.15023e+07	1.31764e+08	2.16037e+08	4.43264e+08	4.06958e+08	4.10339e+08	4.65912e+08	1.87725e+08	2.40172e+08	3.0465e+08	3.04976e+08	2.66504e+08	6.30368e+08	1.10124e+09	3.14247e+08	2.85864e+08	9.00942e+07	9.54411e+07	9.27677e+07	6.24394e+07	6.99321e+07	6.61857e+07	7.98678e+07	6.82176e+07
High	Q14204	Cytoplasmic dynein 1 heavy chain 1 OS=Homo sapiens OX=9606 GN=DYNC1H1 PE=1 SV=5	4.1867e+07	5.11948e+07	6.85808e+07	5.38808e+07	7.28818e+07	3.924e+07	8.34541e+07	6.5192e+07	6.45075e+07	8.99438e+07	1.01375e+08	8.52755e+07	5.86472e+07	4.94375e+07	6.07029e+07	5.62625e+07	5.80412e+07	4.77054e+07	6.81239e+07	5.79568e+07	5.83382e+07	7.23901e+07	6.53736e+07	6.53673e+07	1.20334e+08	4.65175e+08	6.47851e+08	6.0642e+08	5.60539e+08	4.49793e+08	3.50789e+08	5.2351e+08	5.16551e+08	4.9034e+08	4.27797e+08	2.06681e+08	3.39873e+08	1.8597e+08	4.5514e+08	4.01578e+07	6.00994e+07	5.01286e+07	4.22166e+07	4.77334e+07	4.4975e+07	3.58203e+07	6.49502e+07
High	Q9Y490	Talin-1 OS=Homo sapiens OX=9606 GN=TLN1 PE=1 SV=3	1.31501e+08	2.33427e+08	1.66239e+08	1.77056e+08	3.56138e+08	3.0289e+08	3.14668e+08	3.24565e+08	1.47701e+08	1.6679e+08	1.52579e+08	1.5569e+08	2.12262e+08	1.31989e+08	1.82407e+08	1.75553e+08	1.83109e+08	1.35691e+08	1.05148e+08	1.41316e+08	1.41262e+08	1.78898e+08	1.26582e+08	1.48914e+08	1.61579e+08	4.16768e+08	4.9116e+08	6.28172e+08	4.73273e+08	4.80801e+08	2.67964e+08	2.97897e+08	5.52296e+08	6.51006e+08	5.58275e+08	2.18718e+08	2.94716e+08	2.17105e+08	5.98231e+08	2.40329e+07	7.58311e+07	4.9932e+07	4.53921e+07	3.18072e+07	3.85996e+07	2.41717e+07	3.43217e+07
High	P60709	Actin, cytoplasmic 1 OS=Homo sapiens OX=9606 GN=ACTB PE=1 SV=1	9.19387e+08	1.62792e+09	1.42282e+09	1.32338e+09	1.90378e+09	2.10384e+09	2.2014e+09	2.06967e+09	2.04316e+09	2.50442e+09	2.82937e+09	2.45898e+09	1.81733e+09	9.8066e+08	8.82308e+08	1.22677e+09	7.45984e+08	7.05912e+08	6.52336e+08	7.01411e+08	6.34819e+08	8.60909e+08	1.29505e+09	9.3026e+08	1.19922e+09	1.49382e+10	2.65035e+10	2.2064e+10	1.94206e+10	1.24646e+10	1.35988e+10	6.75682e+09	4.41087e+09	1.8968e+10	1.38897e+10	3.99816e+09	6.1607e+09	2.19433e+09	1.41064e+10	1.68015e+08	7.94473e+08	4.81244e+08	4.24386e+08	2.58547e+08	3.41467e+08	1.10898e+08	2.90925e+08
High	P63261	Actin, cytoplasmic 2 OS=Homo sapiens OX=9606 GN=ACTG1 PE=1 SV=1	4.72787e+06	6.85877e+06	6.93833e+06	6.17499e+06	8.67741e+06	3.13644e+06	1.18689e+07	7.89423e+06	1.0598e+07	1.15496e+07	1.79324e+07	1.336e+07	5.79675e+06	3452957	3.716e+06	4.3219e+06	4.40418e+06	3322429	3.94908e+06	3.8919e+06	4.03238e+06	5.91098e+06	1.01057e+07	6.68303e+06	2.11357e+06	1.69853e+07	5.17229e+07	3.28421e+07	4.8599e+07	1.5174e+07	1.32416e+06	2.18078e+07	9.86414e+06	4.00799e+07	4.69099e+07	6.4709e+06	4.71865e+06	2.68286e+06	40219298	894756	3.29649e+06	2.09562e+06	1.39087e+06	1.13297e+06	1.26192e+06	892157	1.00766e+06
High	P21333	Filamin-A OS=Homo sapiens OX=9606 GN=FLNA PE=1 SV=4	6.12252e+07	1.16085e+08	6.77123e+07	8.16741e+07	1.7872e+08	1.84305e+08	1.67317e+08	1.76781e+08	1.44286e+08	1.85793e+08	1.94769e+08	1.74949e+08	1.31605e+08	8.65912e+07	9.50943e+07	1.0443e+08	1.0455e+08	6.06864e+07	6.09905e+07	7.54091e+07	6.34955e+07	7.55296e+07	7.30324e+07	7.06858e+07	1.37423e+08	2.78299e+08	2.65451e+08	3.05134e+08	3.33663e+08	3.95928e+08	3.39665e+08	1.61992e+08	2.22792e+08	6.59903e+08	6.01787e+08	2.45171e+08	6.0088e+08	2.25688e+08	8.37865e+08	2.77904e+07	5.51448e+07	4.14676e+07	3.7864e+07	3.43135e+07	3.60887e+07	3.85806e+07	3.47333e+07
High	Q15149	Plectin OS=Homo sapiens OX=9606 GN=PLEC PE=1 SV=3	1.51002e+07	2.72818e+07	2.28253e+07	2.17358e+07	1.83295e+07	2.56133e+07	1.98617e+07	2.12682e+07	2.76321e+07	4.15022e+07	4.83034e+07	3.91459e+07	2.96274e+07	1.86231e+07	2.01341e+07	2.27949e+07	1.35921e+07	1.23007e+07	1.14645e+07	1.24524e+07	1.86505e+07	3.75298e+07	4.8293e+07	3.48244e+07	4.16313e+07	2.56571e+08	2.42741e+08	4.89943e+08	4.43429e+08	3.42972e+08	1.254e+08	1.39302e+08	9.56475e+07	5.60606e+08	3.40083e+08	6.66626e+07	1.84651e+08	1.11891e+08	3.2879e+08	7.49654e+06	1.19625e+07	9.72951e+06	7.79678e+06	8.68117e+06	8.23897e+06	6.19611e+06	7.6947e+06
High	P12111	Collagen alpha-3(VI) chain OS=Homo sapiens OX=9606 GN=COL6A3 PE=1 SV=5	1.82692e+07	2.11708e+07	2.03121e+07	1.99173e+07	2.71816e+07	2.5212e+07	2.07886e+07	2.43941e+07	1.88815e+07	2.53887e+07	2.42982e+07	2.28561e+07	2.37984e+07	1.78392e+07	1.71705e+07	1.96027e+07	2.25926e+07	2.0504e+07	1.43171e+07	1.91379e+07	1.9473e+07	2.00165e+07	1.61135e+07	1.85343e+07	2.51915e+08	2.91278e+08	3.82893e+08	2.22728e+08	3.59404e+08	6.49619e+08	2.88583e+08	2.65219e+08	1.00065e+08	4.35445e+08	8.15009e+07	4.48781e+08	3.72066e+08	4.04706e+08	2.33777e+08	4.3813e+08	8.25212e+08	6.31671e+08	1.34032e+08	1.1222e+08	1.23126e+08	7.28179e+07	6.01419e+07
High	P68032	Actin, alpha cardiac muscle 1 OS=Homo sapiens OX=9606 GN=ACTC1 PE=1 SV=1	5.79807e+07	1.19082e+08	1.21765e+08	9.96092e+07	1.25126e+08	1.20887e+08	1.52959e+08	1.32991e+08	1.6507e+08	2.18697e+08	2.57701e+08	2.13823e+08	1.22317e+08	6.56901e+07	6.61471e+07	8.47182e+07	5.58375e+07	5.91137e+07	5.6047e+07	5.69994e+07	5.41465e+07	8.61958e+07	9.84596e+07	7.96006e+07	1.26069e+08	1.31809e+09	2.35273e+09	2.43415e+09	1.7674e+09	1.37105e+09	2.2057e+09	5.78363e+08	3.90166e+08	1.86272e+09	1.28024e+09	3.65434e+08	6.76542e+08	1.99399e+08	1.41152e+09	1.58053e+07	6.32917e+07	3.95485e+07	2.77777e+07	1.76783e+07	2.2728e+07	9.68346e+06	2.09486e+07
High	P08238	Heat shock protein HSP 90-beta OS=Homo sapiens OX=9606 GN=HSP90AB1 PE=1 SV=4	1.10703e+08	1.47881e+08	1.47326e+08	1.35303e+08	2.38772e+08	1.89914e+08	2.4706e+08	2.25249e+08	3.07762e+08	4.0329e+08	4.33532e+08	3.81528e+08	2.27099e+08	1.2463e+08	9.43425e+07	1.48691e+08	1.09697e+08	1.07674e+08	1.08216e+08	1.08529e+08	1.89845e+08	2.51988e+08	3.48319e+08	2.63384e+08	4.6818e+08	986947552	1.43552e+09	1.2374e+09	1.51082e+09	8.30211e+08	5.7732e+08	5.04414e+09	2.90287e+09	1.05553e+09	5.28962e+09	2.14982e+08	4.65763e+08	4.96305e+08	2.48933e+09	2.36284e+07	7.42485e+07	4.89384e+07	4.71936e+07	2.89396e+07	3.80666e+07	1.29325e+07	2.99658e+07
High	P14618	Pyruvate kinase PKM OS=Homo sapiens OX=9606 GN=PKM PE=1 SV=4	1.35608e+08	2.19938e+08	1.86792e+08	1.80779e+08	3.80344e+08	3.50698e+08	3.59052e+08	3.63365e+08	2.52989e+08	3.36506e+08	3.10519e+08	3.00004e+08	1.7614e+08	1.12783e+08	9.3902e+07	1.27608e+08	1.27585e+08	1.09929e+08	8.59842e+07	1.07833e+08	2.22383e+08	2.3347e+08	2.85067e+08	2.46974e+08	1.49455e+08	1.71976e+09	3.33272e+09	3.8882e+09	2.37798e+09	1.64119e+09	1.28018e+09	2.81505e+09	3.50027e+09	3.70682e+09	2.97082e+09	3.40975e+08	7.32122e+08	7.93089e+08	7.2766e+09	5.78352e+07	1.52822e+08	1.05329e+08	9.55953e+07	8.03711e+07	8.79832e+07	4.4977e+07	5.98739e+07
High	Q09666	Neuroblast differentiation-associated protein AHNAK OS=Homo sapiens OX=9606 GN=AHNAK PE=1 SV=2	3.77781e+07	1.12069e+08	7.63002e+07	7.53823e+07	5.89002e+07	5.3615e+07	5.54869e+07	5.60007e+07	3.98872e+07	5.40115e+07	4.94238e+07	4.77742e+07	1.21063e+08	5.95079e+07	4.74335e+07	7.60015e+07	3.12875e+07	1.92104e+07	2.92843e+07	2.65941e+07	3.20113e+07	2.88863e+07	4.41035e+07	3.50004e+07	1.15792e+08	1.37013e+08	1.12501e+08	1.08732e+08	9.43668e+07	1.40231e+08	2.18004e+08	1.25979e+08	1.27922e+08	9.02173e+07	9.99751e+07	3.10609e+08	3.42268e+08	5.94859e+07	1.57423e+08	1.8728e+07	6.24139e+07	4.05709e+07	3.31793e+07	2.27551e+07	2.79672e+07	1.28609e+07	1.81798e+07
High	Q00610	Clathrin heavy chain 1 OS=Homo sapiens OX=9606 GN=CLTC PE=1 SV=5	1.45212e+08	1.28981e+08	1.69113e+08	1.47769e+08	1.21389e+08	113982626	1.15251e+08	1.16874e+08	1.00324e+08	9.58454e+07	1.20439e+08	1.05536e+08	9.20357e+07	1.01276e+08	6.25622e+07	8.52913e+07	7.70402e+07	7.37378e+07	6.68116e+07	7.25299e+07	8.69378e+07	1.06768e+08	1.1956e+08	1.04422e+08	7.51856e+08	3.75501e+08	5.64686e+08	8.70822e+08	6.20448e+08	4.65043e+08	2.95849e+08	1.21302e+09	1.43295e+09	3.90443e+08	4.8877e+08	2.72616e+08	5.45714e+08	2.68685e+08	4.86311e+08	3.70067e+07	6.02904e+07	4.86486e+07	6.2942e+07	4.50576e+07	5.39998e+07	3.30404e+07	4.56147e+07
High	Q14764	Major vault protein OS=Homo sapiens OX=9606 GN=MVP PE=1 SV=4	2.45142e+07	5.74801e+07	7.10726e+07	5.10223e+07	1.67925e+07	1.06538e+07	1.09196e+07	1.27887e+07	1.21971e+08	1.55519e+08	1.69115e+08	1.48868e+08	1.57934e+07	1.18874e+07	1.05351e+07	1.27386e+07	6.79101e+07	7.74653e+07	6.76427e+07	7.10061e+07	4.25691e+07	5.62874e+07	9.21563e+07	6.36709e+07	6.04221e+08	4.37194e+08	1.09087e+08	1.16427e+09	3.36218e+08	2.78545e+08	3.02437e+08	1.43043e+09	2133283944	4.88811e+08	2.39361e+08	9.69692e+08	1.08037e+09	1.87411e+09	6.82081e+08	3.10112e+07	1.13145e+08	7.20783e+07	1.06818e+08	8.81931e+07	9.75054e+07	2.40002e+07	6.46572e+07
High	P35579	Myosin-9 OS=Homo sapiens OX=9606 GN=MYH9 PE=1 SV=4	5.22445e+07	1.03032e+08	90380966	8.18857e+07	8.56381e+07	9.06529e+07	8.0791e+07	8.5694e+07	1.35976e+08	1.79606e+08	1.78044e+08	1.64542e+08	9.61502e+07	7.15902e+07	7.12595e+07	7.96666e+07	4.83674e+07	4.10516e+07	4.12585e+07	4.35592e+07	4.13261e+07	5.33725e+07	5.95046e+07	5.14011e+07	4.22897e+07	8.3488e+07	8.75449e+07	1.33982e+08	6.21343e+07	9.93335e+07	1.12381e+08	7.90056e+07	6.94387e+07	1.08159e+08	4.30365e+07	1.34497e+08	1.36884e+08	9.36404e+07	9.37354e+07	1.93486e+07	3.87306e+07	2.90396e+07	2.63583e+07	2.01158e+07	2.3237e+07	1.74867e+07	3.09879e+07
High	P02671	Fibrinogen alpha chain OS=Homo sapiens OX=9606 GN=FGA PE=1 SV=2	2.31606e+07	2.28202e+07	3.04876e+07	2.54895e+07	3.0158e+07	1.96831e+07	1.94462e+07	2.30958e+07	1.96357e+07	2.45091e+07	1.90262e+07	2.1057e+07	2.5716e+07	1.67547e+07	1.81483e+07	2.02063e+07	2.34758e+07	1.44534e+07	1.67069e+07	1.8212e+07	2.03593e+07	2.17832e+07	1.42393e+07	1.87939e+07	2.25563e+08	9.25225e+08	1.16126e+08	1.32746e+08	9.795e+07	1.32636e+09	4.21238e+08	8.31547e+08	7.73826e+08	4.99142e+08	1.03803e+09	3.55122e+09	7.28074e+08	3.18429e+09	1.47378e+09	2.76162e+07	2.31163e+07	2.53663e+07	2.10685e+07	12474662	1.67716e+07	1.73897e+07	1.41354e+07
High	P02675	Fibrinogen beta chain OS=Homo sapiens OX=9606 GN=FGB PE=1 SV=2	4.80405e+07	9.68309e+07	6.57589e+07	7.02101e+07	1.38093e+08	1.47817e+08	8.22628e+07	1.22724e+08	8.53954e+07	6.59096e+07	8.78015e+07	7.97021e+07	9.44777e+07	7.02318e+07	8.31389e+07	8.26161e+07	1.14798e+08	6.99885e+07	6.30165e+07	8.2601e+07	9.53907e+07	8.59053e+07	5.28809e+07	7.80589e+07	3.60117e+08	1.31744e+09	6.184e+07	7.9784e+07	7.20143e+07	1.96933e+09	6.62842e+08	1.18344e+09	1.01482e+09	5.82246e+08	1.60064e+09	5.51794e+09	1.24659e+09	5.52502e+09	2.434e+09	5.30775e+07	3.22422e+07	4.26599e+07	3.08351e+07	3.13209e+07	3.1078e+07	7.1832e+07	3.53662e+07
High	P07900	Heat shock protein HSP 90-alpha OS=Homo sapiens OX=9606 GN=HSP90AA1 PE=1 SV=5	4.62616e+07	4.74194e+07	3.96069e+07	4.44293e+07	1.05655e+08	9.24789e+07	1.04684e+08	1.00939e+08	1.14116e+08	1.5123e+08	1.74283e+08	1.46543e+08	1.1531e+08	6.55297e+07	5.38417e+07	7.8227e+07	4.0956e+07	41306459	3.84492e+07	4.02372e+07	4.23392e+07	5.47314e+07	8.25718e+07	5.98808e+07	1.97921e+08	2.60608e+08	4.6272e+08	2.86519e+08	4.61234e+08	2.4985e+08	7.12925e+07	3.41005e+08	6.97903e+08	3.73823e+08	3.15222e+08	5.92669e+07	1.65871e+08	1.40214e+08	4.3837e+08	3.49826e+06	1.40608e+07	8.77953e+06	7.97122e+06	4.74839e+06	6.35981e+06	4.00869e+06	7.39e+06
High	P04275	von Willebrand factor OS=Homo sapiens OX=9606 GN=VWF PE=1 SV=4	1.09492e+08	2.17835e+08	1.79714e+08	1.69014e+08	1.62802e+08	7.15889e+07	1.30711e+08	1.21701e+08	1.66984e+08	1.5776e+08	1.66115e+08	1.6362e+08	5.49494e+07	5.33643e+07	7.08914e+07	5.9735e+07	3.41083e+07	3.88405e+07	1.86382e+07	3.0529e+07	3.07966e+07	4.83677e+07	3.37086e+07	3.76243e+07	3.21318e+07	5.54419e+07	6.44884e+07	4.44011e+07	5.79529e+07	7.19485e+07	8.29688e+07	3.79534e+07	6.17642e+07	7.69599e+07	5.14064e+07	2.04729e+08	1.39804e+08	2.85734e+08	6.36618e+07	1.07756e+08	3.06721e+08	2.07238e+08	3.58332e+08	1.64819e+08	2.61576e+08	150631235	3.54271e+08
High	P01871	Immunoglobulin heavy constant mu OS=Homo sapiens OX=9606 GN=IGHM PE=1 SV=4	1.75423e+07	2.50655e+07	2.49752e+07	2.25276e+07	2.62401e+07	2.74719e+07	2.87845e+07	2.74988e+07	2.05427e+07	2.40833e+07	1.908e+07	2.12353e+07	2.57779e+07	1.31798e+07	1.5612e+07	1.81899e+07	1.56633e+07	2.2895e+07	1.87059e+07	1.90881e+07	2.04322e+07	3.83144e+07	2.45471e+07	2.77646e+07	8.7565e+07	4.18278e+08	1.10671e+08	1.13023e+08	1.59466e+08	2.11707e+08	5.45001e+08	1.0971e+08	7.41575e+07	1.99798e+08	1.07987e+08	9.80829e+08	3.00651e+08	1.67839e+09	1.41628e+08	1.52722e+07	2.83237e+07	2.1798e+07	2.20962e+07	1.55095e+07	1.88028e+07	1.30713e+07	1.50111e+07
High	P04406	Glyceraldehyde-3-phosphate dehydrogenase OS=Homo sapiens OX=9606 GN=GAPDH PE=1 SV=3	4.22111e+08	4.45616e+08	4.88893e+08	4.52207e+08	6.23198e+08	5.33073e+08	5.58195e+08	5.71489e+08	6.59311e+08	8.43351e+08	7.28766e+08	7.43809e+08	6.87691e+08	4.88587e+08	3.35411e+08	5.03896e+08	5.9102e+08	5.36171e+08	5.09584e+08	5.45591e+08	6.60842e+08	6.98763e+08	6.84994e+08	6.81533e+08	7.60951e+08	5.60419e+09	8.61045e+09	9.76459e+09	6.58417e+09	3.97135e+09	1.0242e+09	1.03178e+10	4.77398e+09	6.40514e+09	2.97209e+09	9.12032e+08	1.93221e+09	8.49837e+08	8.56413e+09	1.56734e+08	2.14446e+08	1.8559e+08	1.62899e+08	1.77931e+08	1.70415e+08	9.31787e+07	1.15967e+08
High	P02787	Serotransferrin OS=Homo sapiens OX=9606 GN=TF PE=1 SV=3	1.69425e+07	3.00448e+07	2.49742e+07	2.39872e+07	8.82874e+07	1.27353e+08	8.29389e+07	9.95266e+07	8.09263e+07	1.61704e+08	1.17183e+08	1.19938e+08	2.0273e+07	1.36157e+07	1.77551e+07	1.72146e+07	3.85764e+07	2.70067e+07	2.99545e+07	3.18459e+07	2.08312e+07	2.10359e+07	1.68913e+07	1.95861e+07	2.5972e+08	1.23722e+08	8.82263e+07	1.06819e+08	5.50223e+07	1.9685e+08	8.30551e+08	1.97864e+08	3.18888e+08	2.64562e+08	4.1573e+07	3.2316e+08	9.79369e+08	1.18257e+09	1.89833e+08	4.33925e+07	5.56254e+07	4.95089e+07	5.58359e+07	4.92402e+07	5.2538e+07	4.55643e+07	6.22731e+07
High	P11142	Heat shock cognate 71 kDa protein OS=Homo sapiens OX=9606 GN=HSPA8 PE=1 SV=1	2.77577e+08	3.80391e+08	3.54198e+08	3.37389e+08	3.29071e+08	2.55894e+08	3.33694e+08	3.0622e+08	3.09503e+08	3.78989e+08	4.28965e+08	3.72485e+08	2.23196e+08	1.46407e+08	1.49862e+08	1.73155e+08	1.60866e+08	1.34954e+08	1.3132e+08	1.4238e+08	1.38911e+08	1.72939e+08	2.04886e+08	1.72245e+08	4.22051e+08	1.04746e+09	1.71382e+09	1.9595e+09	1.72566e+09	9.76644e+08	3.7706e+08	2.83937e+09	1.6257e+09	1.7155e+09	1.63072e+09	2.66653e+08	6.41681e+08	5.6307e+08	1.53118e+09	6.01963e+07	1.46447e+08	1.03322e+08	8.12081e+07	5.27642e+07	6.69862e+07	4.27674e+07	1.1321e+08
High	P08133	Annexin A6 OS=Homo sapiens OX=9606 GN=ANXA6 PE=1 SV=3	6.02896e+07	9.08889e+07	7.27131e+07	7.46305e+07	9.87711e+07	8.55905e+07	9.16938e+07	9.20184e+07	8.70761e+07	9.05598e+07	9.97121e+07	9.24493e+07	1.68456e+08	9.46596e+07	8.54781e+07	1.16198e+08	6.50997e+07	4.14355e+07	3.58067e+07	4.74473e+07	4.9463e+07	6.52087e+07	3.5885e+07	5.01856e+07	1.05951e+09	6.59683e+08	6.92079e+08	2.68294e+08	4.58822e+08	6.46019e+08	4.69595e+08	9.54751e+07	1.7896e+08	3.06908e+08	2.14339e+08	7.70904e+08	1.011e+09	2.17441e+08	5.68303e+08	8.67736e+07	3.92305e+08	2.39539e+08	2.25836e+08	1.12192e+08	1.69014e+08	2.07296e+07	4.04577e+07
High	P0DMV9	Heat shock 70 kDa protein 1B OS=Homo sapiens OX=9606 GN=HSPA1B PE=1 SV=1	6.17732e+07	8.81071e+07	6.91374e+07	7.30059e+07	1.72061e+08	1.35944e+08	1.64393e+08	1.57466e+08	9.10297e+07	9.9624e+07	1.05156e+08	9.86033e+07	1.34847e+08	8.6351e+07	8.46905e+07	1.01963e+08	8.18261e+07	6.31911e+07	5.67472e+07	6.72548e+07	7.54117e+07	8.74661e+07	8.3596e+07	8.21579e+07	1.55262e+08	5.46661e+08	9.26925e+08	8.05852e+08	9.56113e+08	7.00423e+08	2.04331e+08	5.23959e+09	5.88342e+08	8.08257e+08	1.08933e+09	1.77534e+08	3.00449e+08	1.68071e+08	1.17168e+09	1.7873e+07	3.53875e+07	2.66303e+07	2.84777e+07	2.17684e+07	2.51231e+07	2.26318e+07	3.70322e+07
High	P22314	Ubiquitin-like modifier-activating enzyme 1 OS=Homo sapiens OX=9606 GN=UBA1 PE=1 SV=3	2.73844e+07	4.78563e+07	4.55969e+07	4.02792e+07	4.68224e+07	3.92306e+07	4.0848e+07	4.23003e+07	6.52519e+07	8.98762e+07	8.73361e+07	8.08214e+07	3.99816e+07	3.01824e+07	2.55669e+07	3.19103e+07	4.56625e+07	3.55012e+07	2.77216e+07	3.62951e+07	3.92687e+07	4.09315e+07	3.48918e+07	3.8364e+07	5.62264e+07	1.17356e+09	1.58716e+09	1.49723e+09	1.72793e+09	5.65269e+08	2.33566e+08	3.58574e+09	1.16931e+09	7.59883e+08	7.2925e+08	1.33641e+08	3.56675e+08	1.8742e+08	7.85286e+08	7.26746e+06	1.61091e+07	1.16883e+07	1.05225e+07	9.12475e+06	9.82363e+06	4.95632e+06	10663034
High	P07437	Tubulin beta chain OS=Homo sapiens OX=9606 GN=TUBB PE=1 SV=2	3.42678e+07	6.2106e+07	6.19503e+07	5.27747e+07	6.42642e+07	5.36491e+07	9.01647e+07	6.93593e+07	1.16196e+08	1.45994e+08	1.59741e+08	1.40644e+08	7.33127e+07	4.95298e+07	3.8486e+07	5.37762e+07	4.72502e+07	4.37727e+07	3.83648e+07	4.31292e+07	7.84447e+07	9.65904e+07	1.2264e+08	9.9225e+07	7.2304e+07	7.69274e+08	1.80557e+09	2.00888e+09	1.08198e+09	1.22897e+09	5.41104e+08	1.69809e+09	6.83711e+08	1.28131e+09	1.5559e+09	2.39162e+08	4.75243e+08	2.04617e+08	1.17409e+09	9.59676e+06	3.62056e+07	2.29012e+07	2.99138e+07	2.16228e+07	2.57683e+07	5.3081e+06	1.80152e+07
High	P13639	Elongation factor 2 OS=Homo sapiens OX=9606 GN=EEF2 PE=1 SV=4	1.33026e+08	1.77727e+08	1.70667e+08	1.60473e+08	1.36887e+08	1.30601e+08	1.36494e+08	1.34661e+08	1.64278e+08	1.91742e+08	2.02715e+08	1.86245e+08	1.26806e+08	8.07483e+07	6.16537e+07	8.9736e+07	8.87577e+07	7.22274e+07	6.74054e+07	7.61302e+07	6.04005e+07	7.73293e+07	7.61764e+07	7.1302e+07	1.035e+08	7.47797e+08	1.24564e+09	1.67014e+09	9.56727e+08	7.66386e+08	600046128	1.97983e+09	914788277	1.0087e+09	1.44271e+09	2.00602e+08	4.05784e+08	2.4792e+08	7.15665e+08	1.13315e+07	6.02938e+07	3.58126e+07	3.78254e+07	2.09328e+07	2.93791e+07	6.68854e+06	1.79801e+07
High	P00450	Ceruloplasmin OS=Homo sapiens OX=9606 GN=CP PE=1 SV=1	1.14516e+07	1.3252e+07	1.14374e+07	1.2047e+07	1.4687e+07	1.17445e+07	9.89173e+06	1.21077e+07	8.63008e+06	1.60879e+07	7.90403e+06	1.0874e+07	1.62958e+07	1.01607e+07	8.7384e+06	1.17316e+07	1.23028e+07	8.8091e+06	1.10372e+07	1.07164e+07	1.45258e+07	1.27635e+07	8.40797e+06	1.18991e+07	4.83892e+07	6.67369e+07	5.18818e+07	3.70515e+07	3.73889e+07	5.02536e+07	8.2566e+07	3.41886e+07	6.73892e+07	5.018e+07	2.75354e+07	2.3184e+08	1.41483e+08	2.20528e+08	4.05794e+07	1.27988e+07	1.60332e+07	1.4416e+07	1.54141e+07	1.40152e+07	1.47146e+07	1.44201e+07	1.17382e+07
High	P02679	Fibrinogen gamma chain OS=Homo sapiens OX=9606 GN=FGG PE=1 SV=3	2.05549e+07	3.10478e+07	2.24679e+07	2.46902e+07	3.43237e+07	3.16193e+07	3.39639e+07	3.33023e+07	3.03587e+07	3.71969e+07	2.94463e+07	3.2334e+07	3.76037e+07	1.49152e+07	1.61029e+07	2.28739e+07	1.96991e+07	2.13234e+07	1.30651e+07	1.80292e+07	1.5069e+07	2.44308e+07	1.57989e+07	1.84329e+07	2.87493e+08	8.27925e+08	6.43837e+07	7.51892e+07	7.32633e+07	1.19669e+09	3.98725e+08	7.19083e+08	7.13112e+08	3.99538e+08	9.99293e+08	3.68863e+09	8.12008e+08	3.78602e+09	1.40092e+09	1.50217e+07	1.59904e+07	1.5506e+07	1.01289e+07	5.13954e+06	7.63423e+06	4.2404e+06	7.60117e+06
High	P68371	Tubulin beta-4B chain OS=Homo sapiens OX=9606 GN=TUBB4B PE=1 SV=1	1.90527e+08	2.62013e+08	3.01009e+08	2.51183e+08	3.08422e+08	3.37281e+08	3.11656e+08	3.1912e+08	4.39384e+08	5.36105e+08	5.51146e+08	5.08878e+08	2.90047e+08	2.10443e+08	1.52631e+08	2.17707e+08	2.11666e+08	1.76697e+08	1.53515e+08	1.80626e+08	2.47048e+08	2.84189e+08	3.57037e+08	2.96091e+08	2.34274e+08	2.90706e+09	6.15812e+09	7.27455e+09	4.2181e+09	4.09924e+09	1.95905e+09	5.38863e+09	2.15893e+09	4.61747e+09	5.28694e+09	9.74628e+08	1.84613e+09	6.53711e+08	4.42648e+09	3.82418e+07	1.24335e+08	8.12882e+07	1.05203e+08	6.65635e+07	8.58832e+07	2.65516e+07	6.42032e+07
High	P69905	Hemoglobin subunit alpha OS=Homo sapiens OX=9606 GN=HBA1 PE=1 SV=2	1.30417e+09	3.04689e+09	2.38216e+09	2.24441e+09	4.15333e+09	3.2486e+09	2.38193e+09	3.26129e+09	1.39775e+09	1.44047e+09	1.39057e+09	1.4096e+09	1.49587e+09	1.33199e+09	1.84229e+09	1.55671e+09	3.29045e+09	2.22239e+09	1.72965e+09	2.41416e+09	2.25364e+09	2.77785e+09	1.30756e+09	2.11301e+09	1.55894e+09	5.35697e+09	1.07488e+10	6.02002e+09	9.81109e+09	1.47775e+10	1.20464e+10	4.70647e+08	4.29031e+09	7.8672e+09	1.46031e+09	1.46849e+10	2.56459e+10	8.44229e+09	4.20679e+09	4.89299e+08	1.93156e+08	3.41227e+08	2.89996e+08	2.70194e+08	2.80095e+08	3.78932e+08	2.47799e+08
High	P00738	Haptoglobin OS=Homo sapiens OX=9606 GN=HP PE=1 SV=1	1.8035e+07	1.92766e+07	1.46723e+07	1.7328e+07	3.29429e+07	2.04215e+07	2.82813e+07	2.72152e+07	1.82328e+07	1.91837e+07	2.11448e+07	1.95205e+07	2.95888e+07	2.09566e+07	2.32824e+07	2.46093e+07	2.32195e+07	1.83906e+07	1.96422e+07	2.04174e+07	2.21714e+07	2.68357e+07	1.77121e+07	2.22397e+07	5.23853e+07	8.0328e+07	9.38854e+07	8.45723e+07	8.93951e+07	2.77153e+08	2.48904e+08	7.42679e+07	9.10721e+07	1.64154e+08	5.31242e+07	2.51567e+09	2.99881e+08	6.09788e+09	1.12879e+08	4.84079e+07	2.91745e+07	3.87912e+07	2.35198e+07	2.27642e+07	2.3142e+07	3.5006e+07	2.60941e+07
High	O75083	WD repeat-containing protein 1 OS=Homo sapiens OX=9606 GN=WDR1 PE=1 SV=4	2.03175e+07	3.96997e+07	4.17431e+07	3.39201e+07	7.42348e+07	7.17916e+07	8.63922e+07	7.74729e+07	4.10925e+07	4.88667e+07	5.42031e+07	4.80541e+07	4.08069e+07	3.03537e+07	2.54236e+07	3.21948e+07	3.62057e+07	3.54618e+07	2.51712e+07	3.22795e+07	3.83265e+07	4.60644e+07	5.87458e+07	4.77122e+07	7.32579e+07	3.19259e+08	5.27785e+08	7.21186e+08	4.34974e+08	3.26205e+08	2.65061e+08	3.68053e+08	4.60314e+08	6.80773e+08	5.02235e+08	7.53799e+07	2.29206e+08	9.48716e+07	5.50097e+08	5.55884e+06	2.09581e+07	1.32585e+07	1.02709e+07	6.57974e+06	8.42532e+06	2.50076e+06	7.06587e+06
High	Q14195	Dihydropyrimidinase-related protein 3 OS=Homo sapiens OX=9606 GN=DPYSL3 PE=1 SV=1	3.41169e+06	6.73583e+06	6.06625e+06	5.40459e+06	9.27974e+06	8.81831e+06	8.47783e+06	8.85863e+06	9.25289e+06	3.96019e+06	5.40493e+06	6.206e+06	5.71462e+06	6.32826e+06	6.13932e+06	6.06073e+06	6.52967e+06	8.53826e+06	4.88277e+06	6.65023e+06	5.29381e+06	1.29776e+07	8.5297e+06	8.93369e+06	1.20334e+08	6.62864e+08	1.91418e+09	6.12703e+08	1.08011e+09	6.11156e+08	4.67129e+08	2.26552e+08	3.30796e+08	1.479e+09	6.11989e+08	1.2881e+08	3.49413e+08	2.57552e+08	1.44333e+09	4.96895e+06	6.00282e+06	5.48589e+06	3.67055e+06	2.77301e+06	3.22178e+06	2.8532e+06	3.52295e+06
High	P00558	Phosphoglycerate kinase 1 OS=Homo sapiens OX=9606 GN=PGK1 PE=1 SV=3	9.42705e+07	1.62958e+08	1.38578e+08	1.31935e+08	2.45957e+08	2.13673e+08	1.81732e+08	2.13787e+08	1.98414e+08	2.65795e+08	2.63644e+08	2.42618e+08	1.00271e+08	6.66007e+07	6.93825e+07	7.87515e+07	1.47205e+08	1.16903e+08	8.61777e+07	1.16762e+08	1.2031e+08	1.81966e+08	1.27426e+08	1.43234e+08	3.34769e+08	1.03044e+09	1764417169	2.30557e+09	1.72389e+09	1.49132e+09	3.20072e+08	1.00818e+09	1.82956e+09	1.57477e+09	8.79208e+08	2.10446e+08	4.92858e+08	2.64144e+08	1.14924e+09	1.33446e+07	5.77516e+07	3.55481e+07	4.61632e+07	36579636	4.13714e+07	5598309	1.65137e+07
High	P02647	Apolipoprotein A-I OS=Homo sapiens OX=9606 GN=APOA1 PE=1 SV=1	2.09287e+07	3.46335e+07	2.37504e+07	2.64375e+07	3.12582e+07	3.5224e+07	3.36109e+07	3.33644e+07	1.60511e+07	2.26127e+07	1.87888e+07	1.91509e+07	3.41918e+07	1.88901e+07	1.57893e+07	2.2957e+07	2.02301e+07	1.01943e+07	1.18437e+07	1.40894e+07	1.44709e+07	1.51674e+07	1.62926e+07	1.53103e+07	1.77084e+08	4.83395e+08	3.89174e+08	5.22562e+08	3.5435e+08	7.10443e+08	5.21413e+08	7.22836e+08	2.2184e+08	2.54166e+08	2.84363e+08	3.39721e+08	5.1662e+08	2.28751e+08	5.00198e+08	1.64134e+07	4.27169e+07	2.95652e+07	3.69374e+07	2.33245e+07	3.0131e+07	1.40205e+07	1.99277e+07
High	Q9BVA1	Tubulin beta-2B chain OS=Homo sapiens OX=9606 GN=TUBB2B PE=1 SV=1	1.95641e+07	1.47625e+07	1.98197e+07	1.80488e+07	1.97477e+07	8.12383e+06	1.96531e+07	1.58415e+07	1.50091e+08	9.08094e+07	2.44295e+07	8.84434e+07	1.92966e+08	4.52024e+07	2.50473e+07	8.77387e+07	1.14328e+08	9.12203e+07	6.94038e+07	9.16507e+07	1.41363e+08	9.74236e+07	1.8748e+07	8.58449e+07	7.37127e+06	4.70269e+07	9.56426e+07	1.13452e+08	6.08388e+07	7.17742e+07	6.19394e+07	1.20447e+08	4.10605e+07	1.72935e+08	1.88934e+08	2.76552e+07	5.27446e+07	9.86301e+06	72419400	1.53131e+07	4.24774e+07	2.88953e+07	9.0851e+06	1.95308e+07	1.4308e+07	1.43096e+07	1.20534e+07
High	P12956	X-ray repair cross-complementing protein 6 OS=Homo sapiens OX=9606 GN=XRCC6 PE=1 SV=2	8.13805e+06	1.58226e+07	1.68401e+07	1.36003e+07	1.68218e+07	1.55293e+07	1.37664e+07	1.53725e+07	2.69948e+07	3.6388e+07	4.54937e+07	3.62922e+07	1.87981e+07	1.32698e+07	1.44106e+07	1.54928e+07	1.28301e+07	9.98052e+06	1.00927e+07	1.09678e+07	1.09427e+07	1.57376e+07	2.08007e+07	1.5827e+07	3.93512e+07	3.2091e+08	6.45487e+08	4.53446e+08	6.56006e+08	3.27192e+08	1.00861e+08	5.26898e+08	1.82088e+08	2.76562e+08	3.41013e+08	8.78305e+07	1.46932e+08	5.11662e+08	3.56133e+08	4.40084e+06	7.0843e+06	5.74257e+06	8.22876e+06	7.48935e+06	7.85906e+06	3.71312e+06	6.43003e+06
High	Q71U36	Tubulin alpha-1A chain OS=Homo sapiens OX=9606 GN=TUBA1A PE=1 SV=1	1.69686e+08	2.61757e+08	2.50062e+08	2.27168e+08	2.95177e+08	2.48545e+08	2.63249e+08	2.6899e+08	3.45762e+08	3.88405e+08	4.17974e+08	3.84047e+08	2.34372e+08	1.69327e+08	1.3252e+08	1.78739e+08	1.96841e+08	1.69746e+08	1.52343e+08	1.72976e+08	2.42313e+08	2.78406e+08	2.96864e+08	2.72528e+08	2.19221e+08	2060251879	4.00636e+09	4.41141e+09	2.57854e+09	2.90612e+09	1.46713e+09	2.83915e+09	1.65868e+09	3.26641e+09	3.49497e+09	6.10913e+08	1.31785e+09	4.59073e+08	2.70076e+09	3.63538e+07	1.07851e+08	7.21026e+07	8.55185e+07	5.2276e+07	6.88973e+07	2.34763e+07	5.38152e+07
High	P07355	Annexin A2 OS=Homo sapiens OX=9606 GN=ANXA2 PE=1 SV=2	3.73914e+08	8.04761e+08	5.66259e+08	5.81645e+08	6.93407e+08	5.93636e+08	6.88221e+08	6.58421e+08	3.25162e+08	3.87996e+08	4.50367e+08	3.87842e+08	4.56627e+08	1.96935e+08	1.513e+08	2.68287e+08	1.0758e+08	1.01584e+08	1.21558e+08	1.10241e+08	1.12658e+08	1.99715e+08	4.09785e+08	2.40719e+08	5.81355e+08	5.24767e+08	3.3979e+08	2.2942e+08	2.53903e+08	5.29864e+08	4.60531e+08	1.07305e+08	1.40406e+08	6.5785e+08	1.51985e+08	1.83025e+09	2.09431e+09	6.6911e+08	7.24187e+08	2.43764e+08	1.10715e+09	6.75458e+08	9.56365e+08	5.01734e+08	7.2905e+08	9.25269e+07	3.17937e+08
High	P14625	Endoplasmin OS=Homo sapiens OX=9606 GN=HSP90B1 PE=1 SV=1	5.22451e+07	6.62824e+07	6.66236e+07	6.1717e+07	6.63702e+07	9.11561e+07	5.74079e+07	7.16447e+07	4.39632e+07	7.1033e+07	6.8657e+07	6.12177e+07	2.44825e+07	3.12784e+07	2.57369e+07	2.71659e+07	3.75063e+07	5.01832e+07	3.78944e+07	4.18613e+07	3.9766e+07	6.53179e+07	4.56262e+07	5.02367e+07	1.69319e+08	8.17038e+07	7.86542e+07	8.73038e+07	8.26605e+07	1.0488e+08	9.18722e+07	1.64433e+09	2.46766e+08	8.64162e+07	2.11306e+08	6.45238e+07	7.38101e+07	6.89318e+07	1.15825e+08	2.62442e+07	8.25204e+07	5.43823e+07	5.56155e+07	4.57035e+07	5.06595e+07	2.10648e+07	3.01457e+07
High	P02751	Fibronectin OS=Homo sapiens OX=9606 GN=FN1 PE=1 SV=4	4.22087e+07	6.10098e+07	7.17884e+07	5.83356e+07	4.87618e+07	5.06847e+07	4.15681e+07	4.70049e+07	4.79266e+07	4.68257e+07	1.01284e+08	6.53455e+07	1.19904e+08	9.14112e+07	7.82047e+07	9.65065e+07	2.02644e+08	6.83894e+07	1.16911e+08	1.29315e+08	1.50597e+08	9.48422e+07	3.68755e+07	9.41048e+07	3.03416e+07	8.91846e+07	6.43006e+07	4.53023e+07	3.84958e+07	7.39496e+07	1.43167e+08	1.58654e+08	3.97336e+07	1.79932e+08	6.41454e+07	7.15923e+07	1.75281e+08	1.7925e+08	2.53682e+08	1.01297e+08	1.14304e+08	1.07801e+08	1.75258e+08	9.58263e+07	1.35542e+08	1.23845e+08	1.09777e+08
High	P78527	DNA-dependent protein kinase catalytic subunit OS=Homo sapiens OX=9606 GN=PRKDC PE=1 SV=3	2.88283e+07	5.53069e+07	3.90911e+07	4.10754e+07	3.40351e+07	2.29651e+07	3.49105e+07	3.06369e+07	1.57994e+07	2.67477e+07	2.47974e+07	2.24482e+07	3.03639e+07	2.65902e+07	3.12302e+07	2.93948e+07	2.47055e+07	2.31108e+07	2.70065e+07	2.49409e+07	1.82934e+07	3.32312e+07	2.43356e+07	2.52867e+07	1.10787e+07	6.06573e+07	8.25988e+07	1.63934e+08	9.00995e+07	1.09959e+08	1.11335e+08	1.04313e+08	3.27674e+07	5.70012e+07	5.1079e+07	2.97779e+07	5.32032e+07	1.76227e+07	5.8509e+07	1.01919e+07	8.60624e+06	9.39905e+06	8.13111e+06	8.5133e+06	8.3222e+06	6.3024e+06	7.01888e+06
High	Q9BQE3	Tubulin alpha-1C chain OS=Homo sapiens OX=9606 GN=TUBA1C PE=1 SV=1	7.02087e+06	1.17165e+07	1.39166e+07	1.08846e+07	1.70935e+07	1.51557e+07	1.59559e+07	1.60683e+07	1.96435e+07	1.17515e+07	1.44795e+07	1.52915e+07	8.78498e+06	4.37419e+06	3.46063e+06	5.53993e+06	4.59472e+06	6.49256e+06	2.93552e+06	4.67427e+06	1.09228e+07	1.07401e+07	9.63924e+06	1.04341e+07	8.3113e+06	3.24328e+07	6.16718e+07	2.1404e+08	6.02955e+07	1.10255e+08	3.74525e+07	1.40926e+08	6.37992e+07	4.57914e+07	9.18737e+07	1.41941e+07	4.34304e+07	1.33196e+07	3.91919e+07	7.45007e+06	8.00671e+06	7.72839e+06	5.38377e+06	2.899e+06	4.14139e+06	3.44828e+06	7.8683e+06
High	P04003	C4b-binding protein alpha chain OS=Homo sapiens OX=9606 GN=C4BPA PE=1 SV=2	3.80246e+06	8.16289e+06	5.75255e+06	5.90597e+06	6.82794e+06	6.96551e+06	7.29954e+06	7.031e+06	5.49381e+06	6.17738e+06	7.92451e+06	6.5319e+06	9.47894e+06	6.73815e+06	6.36308e+06	7.52672e+06	7.63927e+06	3.18313e+06	5.41017e+06	5.41086e+06	7.61632e+06	4.45813e+06	4.03122e+06	5.36856e+06	4.89667e+07	4.68683e+07	4.11405e+07	1.51641e+07	34213410	3.28139e+07	4.78625e+07	1.64904e+07	1.07923e+07	3.73391e+07	1.23544e+07	7.03055e+07	7.71098e+07	2.61908e+07	3.80132e+07	3.72117e+06	7.75883e+06	5.74e+06	4.70793e+06	4.68719e+06	4.69756e+06	5.72504e+06	5.59424e+06
High	P01009	Alpha-1-antitrypsin OS=Homo sapiens OX=9606 GN=SERPINA1 PE=1 SV=3	5.93622e+06	9.45858e+06	1.14223e+07	8.93903e+06	1.71798e+07	1.03599e+07	1.36133e+07	1.37177e+07	7.38822e+06	1.11446e+07	7.71234e+06	8.74839e+06	1.02318e+07	7.56161e+06	9.3816e+06	9.05835e+06	1.158e+07	9.77398e+06	9.36281e+06	1.02389e+07	1.03911e+07	9.10591e+06	6.53548e+06	8.67751e+06	4.16005e+07	5.18558e+07	4.57692e+07	5.07846e+07	4.81287e+07	1.51703e+08	6.31674e+08	6.94975e+07	4.44455e+07	1.19593e+08	37585138	8.18847e+07	9.69215e+07	6.20936e+07	6.69686e+07	14138635	9.8985e+06	1.20186e+07	9.34239e+06	1.11976e+07	1.027e+07	1.16978e+07	1.03073e+07
High	P13010	X-ray repair cross-complementing protein 5 OS=Homo sapiens OX=9606 GN=XRCC5 PE=1 SV=3	1.63595e+07	2.1016e+07	18904899	1.87601e+07	1.58864e+07	1.31206e+07	1.53244e+07	1.47771e+07	2.51082e+07	3.51595e+07	4.72737e+07	3.58472e+07	1.34169e+07	7.87771e+06	6.39841e+06	9.23101e+06	1.07092e+07	8.92424e+06	9.69785e+06	9.77709e+06	1.07812e+07	2.00991e+07	2.11562e+07	1.73455e+07	1.92819e+07	2.37833e+08	4.52842e+08	415946722	5.17891e+08	2.89279e+08	9.62288e+07	2.79754e+08	1.39981e+08	2.14233e+08	2.50521e+08	7.05075e+07	1.56024e+08	3.54108e+08	2.34887e+08	2.88237e+06	3.13352e+06	3.00795e+06	8.9489e+06	2.58504e+06	5.76697e+06	1.43318e+06	1.85828e+06
High	Q9NZN4	EH domain-containing protein 2 OS=Homo sapiens OX=9606 GN=EHD2 PE=1 SV=2	8.76712e+06	1.873e+07	1.34771e+07	1.36581e+07	5.35016e+07	5.12797e+07	3.935e+07	4.80438e+07	3.33694e+07	6.12318e+07	4.77021e+07	4.74344e+07	1.08843e+07	9.18927e+06	1.19105e+07	1.06614e+07	1.59122e+07	1.24368e+07	1.54058e+07	1.45849e+07	1.11497e+07	1.42836e+07	9.27044e+06	1.15679e+07	6.88746e+07	1.21996e+08	2.5392e+08	1.73918e+08	1.41713e+08	1.73148e+08	2.3429e+08	2.26053e+07	6.87326e+07	2.96592e+08	3.36683e+07	2.11491e+08	5.91286e+08	1.69959e+07	9.89319e+07	1.13832e+07	2.19155e+07	1.66493e+07	1.24234e+07	1.16246e+07	1.2024e+07	4.35445e+06	1.29747e+07
High	P55072	Transitional endoplasmic reticulum ATPase OS=Homo sapiens OX=9606 GN=VCP PE=1 SV=4	1.60547e+07	3.08105e+07	2.24157e+07	2.30936e+07	3.73186e+07	4.44403e+07	4.70664e+07	4.29418e+07	2.31656e+07	2.52213e+07	3.39734e+07	2.74535e+07	2.13219e+07	1.51009e+07	1.59895e+07	1.74708e+07	2.11495e+07	1.34062e+07	1.94549e+07	1.80035e+07	1.41116e+07	2.5866e+07	3.70051e+07	2.56609e+07	6.17823e+07	7.98495e+07	4.0514e+07	5.02906e+07	6.45829e+07	1.06377e+08	3.96006e+07	1.09027e+09	1.62182e+08	9.93828e+07	8.25458e+07	1.35571e+08	1.11609e+08	6.34731e+08	3.49163e+08	2.58453e+06	6.56374e+06	4.57413e+06	8.32799e+06	6.34748e+06	7.33773e+06	3.45909e+06	5.92849e+06
High	P18206	Vinculin OS=Homo sapiens OX=9606 GN=VCL PE=1 SV=4	3.25098e+07	7.12463e+07	3.45437e+07	4.61e+07	9.06717e+07	8.17786e+07	9.55963e+07	8.93489e+07	6.67843e+07	9.31599e+07	9.95428e+07	8.64957e+07	6.66772e+07	4.0426e+07	5.70546e+07	5.47193e+07	3.30637e+07	2.00489e+07	3.34695e+07	2.88607e+07	2.45785e+07	4.40447e+07	3.13333e+07	3.33188e+07	4.60404e+07	2.10049e+07	3.68569e+07	3.44711e+07	4.8756e+07	3.02215e+07	3.50702e+07	5.58667e+07	2.686e+07	1.92776e+07	2.73688e+07	2.62766e+07	7.09746e+07	2.47824e+07	5.70744e+07	1.97084e+07	3.96329e+07	2.96707e+07	1.59557e+07	1.16286e+07	1.37921e+07	5.90543e+06	1.97162e+07
High	P00736	Complement C1r subcomponent OS=Homo sapiens OX=9606 GN=C1R PE=1 SV=2	1.47926e+06	3.27952e+06	5.03713e+06	3.26531e+06	3.97022e+06	4.91836e+06	3.70802e+06	4.19887e+06	4.39167e+06	6.78219e+06	5.2434e+06	5.47242e+06	5.84658e+06	2.25576e+06	5.16237e+06	4.42157e+06	4.04639e+06	2.94272e+06	4.33405e+06	3.77439e+06	6.84179e+06	4.20762e+06	1.80454e+06	4.28465e+06	8.74672e+06	3.0159e+07	3.68668e+07	2.71287e+07	2.20893e+07	3.09527e+07	1.42463e+08	1.03726e+07	2.99621e+07	2.60582e+07	2.10918e+07	5.38869e+07	2.96065e+07	4.71031e+07	2.66057e+07	7.10533e+06	7.52965e+06	7.31749e+06	9.81472e+06	1.19122e+07	1.08634e+07	6.52764e+06	1.25156e+07
High	P04350	Tubulin beta-4A chain OS=Homo sapiens OX=9606 GN=TUBB4A PE=1 SV=2	1.31981e+07	1.95622e+07	2.51358e+07	1.92987e+07	1.86095e+07	1.9709e+07	1.96918e+07	1.93368e+07	2.84697e+07	3.18329e+07	3.59204e+07	3.20743e+07	1.87925e+07	1.48509e+07	1.10979e+07	1.49138e+07	1.15882e+07	1.11806e+07	1.06853e+07	1.11514e+07	1.52716e+07	1.72444e+07	2.22101e+07	1.8242e+07	1.33866e+07	1.34578e+08	2.73596e+08	3.94432e+08	2.22526e+08	1.94215e+08	5.5772e+07	2.58105e+08	1.21786e+08	2.54158e+08	2.84755e+08	6.00812e+07	1.1446e+08	3.62076e+07	2.49827e+08	2.91735e+06	1.00718e+07	6.49458e+06	8.34287e+06	6.68944e+06	7.51615e+06	2.28905e+06	5.42084e+06
High	P08670	Vimentin OS=Homo sapiens OX=9606 GN=VIM PE=1 SV=4	7.9901e+06	1.90959e+07	1.71276e+07	1.47379e+07	1.68312e+07	1.63255e+07	1.446e+07	1.58722e+07	1.46647e+07	1.64176e+07	1.37827e+07	1.4955e+07	2.65371e+07	3.10325e+07	2.1855e+07	2.64749e+07	1.19716e+07	7.01097e+06	9.91694e+06	9.63317e+06	1.15654e+07	1.53002e+07	1.48016e+07	1.38891e+07	2.11766e+08	5.42858e+08	8.81247e+08	2.78739e+08	5.66521e+08	6.38975e+08	1.75666e+08	9.08632e+07	1.02765e+08	2.72626e+08	3.139e+08	9.49436e+07	1.82785e+08	8.6324e+07	1.45102e+08	1.09327e+07	2.40954e+07	1.7514e+07	3.46547e+07	2.28683e+07	2.87615e+07	5.4762e+06	1.10768e+07
High	P06733	Alpha-enolase OS=Homo sapiens OX=9606 GN=ENO1 PE=1 SV=2	1.45786e+08	2.18694e+08	1.5476e+08	1.7308e+08	3.12066e+08	2.25854e+08	3.66377e+08	3.01432e+08	2.62374e+08	3.65094e+08	4.31031e+08	3.52833e+08	1.71436e+08	7.60265e+07	6.09662e+07	1.0281e+08	6.61577e+07	5.88573e+07	6.22316e+07	6.24155e+07	7.69927e+07	1.1215e+08	2.02633e+08	1.30592e+08	1.77946e+08	6.25183e+08	1.14556e+09	7.84027e+08	7.86893e+08	544588148	194931492	2.4083e+08	2.12358e+08	5.60263e+08	2.33978e+08	1.14484e+08	2.00402e+08	1.54655e+08	3.70904e+08	3.5791e+07	1.87002e+08	1.11397e+08	7.32161e+07	5.27205e+07	6.29683e+07	1.4114e+07	3.68247e+07
High	P08758	Annexin A5 OS=Homo sapiens OX=9606 GN=ANXA5 PE=1 SV=2	6.19076e+07	1.11818e+08	7.47111e+07	8.28123e+07	1.24598e+08	1.08276e+08	1.31525e+08	1.21467e+08	7.41175e+07	8.67257e+07	9.96511e+07	8.68315e+07	1.08324e+08	6.46211e+07	7.72348e+07	8.33934e+07	3.99908e+07	2.80601e+07	2.47875e+07	3.09461e+07	2.59538e+07	4.77783e+07	2.38279e+07	3.252e+07	6.3747e+08	3.52135e+08	3.04776e+08	1.41143e+08	2.14883e+08	4.63401e+08	2.2653e+08	2.18826e+07	6.14972e+07	4.38698e+08	8.85915e+07	5.90701e+08	1.24777e+09	1.82204e+08	2.04963e+08	2.24963e+07	1.56451e+08	8.94735e+07	1.55934e+08	7.76314e+07	1.16783e+08	1.81179e+07	6.75185e+07
High	Q16555	Dihydropyrimidinase-related protein 2 OS=Homo sapiens OX=9606 GN=DPYSL2 PE=1 SV=1	5.35783e+06	8.80411e+06	6.96339e+06	7.04178e+06	5.59742e+06	1.21717e+07	6.8553e+06	8.20812e+06	6.01552e+06	1.43003e+07	8.29969e+06	9.53849e+06	1.04979e+07	4.7959e+06	1.37328e+07	9.67553e+06	7.85668e+06	8.84221e+06	6.46319e+06	7.72069e+06	6.49243e+06	1.74072e+07	8.62257e+06	1.08407e+07	7.18158e+07	4.06643e+08	9.19181e+08	3.31981e+08	6.31534e+08	3.60773e+08	2.23987e+08	1.18074e+08	9.94294e+07	5.53738e+08	8.30164e+07	1.04439e+08	1.40807e+08	5.7183e+07	4.82261e+08	2.38351e+06	7.06106e+06	4.72229e+06	4.13509e+06	2.48615e+06	3.31062e+06	1.28946e+06	1.9379e+06
High	O00159	Unconventional myosin-Ic OS=Homo sapiens OX=9606 GN=MYO1C PE=1 SV=4	3.27238e+07	6.29129e+07	5.34142e+07	4.96836e+07	3.38458e+07	3.04134e+07	4.16516e+07	3.53036e+07	9.00542e+06	1.75183e+07	1.77382e+07	1.4754e+07	2.30327e+07	1.31456e+07	1.10964e+07	1.57582e+07	7.94234e+06	6.5483e+06	3.93634e+06	6.14232e+06	5.81174e+06	9.25647e+06	8.76168e+06	7.9433e+06	1.74148e+07	2.22694e+07	3.06269e+07	3.47519e+07	1.76631e+07	4.32196e+07	2.91958e+07	3.16617e+07	1.33019e+07	4.91239e+07	1.3615e+07	7.16056e+07	1.59962e+08	2.28321e+07	1.38024e+07	6.17943e+06	4.19357e+07	2.40575e+07	2.77601e+07	9.82735e+06	1.87937e+07	4.74648e+06	9.47218e+06
High	P98160	Basement membrane-specific heparan sulfate proteoglycan core protein OS=Homo sapiens OX=9606 GN=HSPG2 PE=1 SV=4	2.41195e+07	1.68482e+07	2.29387e+07	2.13021e+07	1.58181e+07	2.23599e+07	1.78298e+07	1.86693e+07	3.58554e+07	6.16583e+07	3.93447e+07	4.56195e+07	1.74161e+07	3.0586e+07	2.47887e+07	2.42636e+07	2.07602e+07	1.99283e+07	1.30474e+07	1.7912e+07	2.75322e+07	2.13874e+07	1.74791e+07	2.21329e+07	1.28658e+07	1.43737e+07	2.4304e+07	1.25936e+07	1.41206e+07	3.36548e+07	3.25838e+07	4.42477e+07	6.68085e+06	1.19037e+08	1.54273e+07	1.1311e+08	3.95993e+07	9.96999e+07	6.05978e+07	1.23234e+07	2.7991e+07	2.01572e+07	1.49024e+07	1.2517e+07	1.37097e+07	1.04111e+07	9.12053e+06
High	P35749	Myosin-11 OS=Homo sapiens OX=9606 GN=MYH11 PE=1 SV=3	7.54304e+06	1.00349e+07	8.887e+06	8.82166e+06	1.38544e+07	1.18015e+07	1.2346e+07	1.26673e+07	1.59638e+07	1.77596e+07	1.4773e+07	1.61655e+07	1.85532e+07	7.64952e+06	7.55933e+06	1.1254e+07	4.94482e+06	8.67012e+06	5.34064e+06	6.31853e+06	8.65313e+06	1.13604e+07	8.16157e+06	9.39169e+06	9.46819e+06	3.77545e+07	6.25753e+07	6.56449e+07	3.92328e+07	4.78997e+07	1.32113e+08	6.02658e+07	2.58021e+07	4.84601e+07	5.627e+07	1.31398e+07	1.92222e+07	1.18724e+07	5.00307e+07	6.10985e+06	1.02472e+07	8.17853e+06	8.00722e+06	7.57054e+06	7.78888e+06	7.95869e+06	8.27273e+06
High	P68871	Hemoglobin subunit beta OS=Homo sapiens OX=9606 GN=HBB PE=1 SV=2	5.3414e+08	9.87729e+08	8.08117e+08	7.76662e+08	8.36907e+08	1.00363e+09	8.58099e+08	8.99547e+08	4.17268e+08	5.43357e+08	5.4364e+08	5.01421e+08	5.76126e+08	561459022	6.19952e+08	5.85846e+08	7.69385e+08	5.8604e+08	4.55155e+08	6.03527e+08	5.69618e+08	6.09624e+08	2.57994e+08	4.79078e+08	2.7886e+09	3.9567e+09	7.84267e+09	5.27835e+09	8.90346e+09	1.2107e+10	5.32626e+09	6.86516e+08	4.52573e+09	7.60307e+09	1.90194e+09	1.76357e+10	2.9537e+10	1.05137e+10	4.23716e+09	179338667	1.28457e+08	1.53898e+08	1.69188e+08	1.76017e+08	1.72603e+08	1.93608e+08	1.41699e+08
High	Q08431	Lactadherin OS=Homo sapiens OX=9606 GN=MFGE8 PE=1 SV=3	6.68262e+08	1.63436e+09	1.32408e+09	1.2089e+09	1.08064e+09	7.65549e+08	9.44089e+08	9.30093e+08	1.21951e+09	1.23211e+09	1.35247e+09	1.26803e+09	3.33963e+08	3.74076e+08	5.72757e+08	4.26932e+08	1.96653e+08	1.37411e+08	1.10412e+08	1.48159e+08	2.27089e+08	2.9963e+08	1.78403e+08	2.35041e+08	4.12273e+07	6.97286e+07	7.19411e+07	5.91193e+07	4.67055e+07	6.71313e+07	8.25999e+07	6.11739e+07	9.47361e+07	3.89225e+07	3.60252e+07	2.13027e+07	3.97375e+07	1.83241e+07	7.78974e+07	7.80949e+08	2.45632e+09	1.61863e+09	2.58951e+09	1.41079e+09	2.00015e+09	1.33646e+09	2.63708e+09
High	P07814	Bifunctional glutamate/proline--tRNA ligase OS=Homo sapiens OX=9606 GN=EPRS PE=1 SV=5	7.21856e+06	1.11599e+07	1.44719e+07	1.09501e+07	1.17652e+07	1.36723e+07	8.9124e+06	1.145e+07	1.3582e+07	1.83623e+07	1.9697e+07	1.72137e+07	1.21961e+07	4.97146e+06	5.77763e+06	7.6484e+06	5.17882e+06	5.56348e+06	5.17398e+06	5.30543e+06	4.9613e+06	5.01702e+06	7.74643e+06	5.90825e+06	6.59829e+06	6.98527e+07	6.21391e+07	1.96838e+08	7.927e+07	7.71616e+07	4.97691e+07	3.21737e+08	1.78325e+08	1.05875e+08	1.81624e+08	2.19773e+07	3.06455e+07	2.56918e+07	1.41041e+08	5.09628e+06	8.8083e+06	6.95229e+06	4.29488e+06	5.10301e+06	4.69894e+06	4.8164e+06	8.89189e+06
High	P68104	Elongation factor 1-alpha 1 OS=Homo sapiens OX=9606 GN=EEF1A1 PE=1 SV=1	1.14671e+08	1.82567e+08	1.71548e+08	1.56262e+08	2.54939e+08	2.56057e+08	2.24655e+08	2.45217e+08	3.34189e+08	3.87204e+08	3.9537e+08	3.72254e+08	3.15194e+08	1.9345e+08	1.39589e+08	2.16078e+08	1.33743e+08	1.11882e+08	1.09826e+08	1.18484e+08	1.57992e+08	2.27643e+08	2.44031e+08	2.09889e+08	1.7426e+08	1.13134e+09	1.20572e+09	2.06163e+09	1.09354e+09	8.23731e+08	6.03928e+08	3.18579e+09	1.33105e+09	1.09664e+09	2.24309e+09	2.22968e+08	4.49792e+08	2.85168e+08	1.39145e+09	4.94717e+07	8.648e+07	6.79758e+07	6.36045e+07	5.12462e+07	5.74253e+07	3.10135e+07	4.62057e+07
High	P68366	Tubulin alpha-4A chain OS=Homo sapiens OX=9606 GN=TUBA4A PE=1 SV=1	1.47947e+07	2.31488e+07	1.87354e+07	1.8893e+07	4.96455e+07	2.37556e+07	2.95946e+07	3.43319e+07	2.24612e+07	2.30694e+07	2.25034e+07	2.2678e+07	1.7995e+07	1.4202e+07	1.41076e+07	1.54349e+07	2.55859e+07	1.97667e+07	1.68587e+07	2.07371e+07	1.64623e+07	2.17202e+07	19671041	1.92845e+07	9.53134e+07	2.79246e+08	3.58207e+08	1.3422e+08	2.30047e+08	5.48494e+08	1.03714e+09	8.97328e+07	5.17745e+07	6.93255e+07	5.6961e+07	1.76514e+07	3.71796e+07	1.81529e+07	7.34517e+07	844815	1.66362e+06	1.25422e+06	1.56282e+06	772143	1.16748e+06	553809	1.18322e+06
High	P09871	Complement C1s subcomponent OS=Homo sapiens OX=9606 GN=C1S PE=1 SV=1	7.63545e+06	4.37386e+06	3.96515e+06	5.32482e+06	5.60902e+06	3.02681e+06	4.73599e+06	4.45727e+06	1.23535e+07	1.31104e+07	6.62282e+06	1.06956e+07	2.18871e+07	1.74445e+07	1.41602e+07	1.78306e+07	1.86698e+07	1.11674e+07	8.3807e+06	1.27393e+07	1.86219e+07	1.02987e+07	6.13297e+06	1.16845e+07	1.40039e+07	4.57135e+07	5.1685e+07	5.35944e+07	4.44087e+07	5.19839e+07	6.52397e+07	3.42365e+07	4.71701e+07	7.34361e+07	3.86152e+07	4.58881e+07	4.32744e+07	4.48476e+07	4.99242e+07	1.09545e+07	9.59953e+06	1.0277e+07	9.05309e+06	9.43155e+06	9.24232e+06	9.16913e+06	6.47647e+06
High	P78371	T-complex protein 1 subunit beta OS=Homo sapiens OX=9606 GN=CCT2 PE=1 SV=4	3.35197e+07	4.05699e+07	3.82599e+07	3.74498e+07	5.4532e+07	4.36909e+07	4.63393e+07	4.81874e+07	7.15597e+07	8.8527e+07	7.74277e+07	7.91715e+07	4.08164e+07	3.17637e+07	2.09519e+07	3.11773e+07	3.38493e+07	3.20063e+07	28692109	3.15159e+07	4.13148e+07	4.16186e+07	4.46059e+07	4.25131e+07	2.0804e+07	1.05014e+08	1.49468e+08	2.79469e+08	1.66186e+08	1.21186e+08	4.33869e+07	7.51336e+08	2.75502e+08	1.67373e+08	3.29456e+08	6.0368e+07	1.07934e+08	9.70376e+07	3.47503e+08	2.67615e+07	3.26307e+07	2.96961e+07	3.01623e+07	2.36969e+07	2.69296e+07	2.17414e+07	2.33346e+07
High	O43854	EGF-like repeat and discoidin I-like domain-containing protein 3 OS=Homo sapiens OX=9606 GN=EDIL3 PE=1 SV=1	7.63663e+06	1.38164e+07	9.50873e+06	1.03206e+07	1.93223e+07	2.70976e+07	1.47457e+07	2.03885e+07	1.16498e+07	1.12335e+07	1.15683e+07	1.14838e+07	1.93659e+07	1.85061e+07	2.25294e+07	2.01338e+07	1.92908e+07	1.02009e+07	1.20642e+07	1.3852e+07	1.71381e+07	1.45444e+07	8.97498e+06	1.35525e+07	1.77343e+07	2.40319e+07	3.15932e+07	3.22562e+07	2.35573e+07	3.73216e+07	4.51962e+07	2.62954e+07	2.0858e+07	1.7791e+07	2.04802e+07	2.41848e+07	3.96662e+07	1.80933e+07	1.68723e+07	6.813e+08	3.92587e+09	2.30358e+09	3.1961e+09	1.35165e+09	2.27387e+09	1.45431e+08	5.82279e+08
High	Q15019	Septin-2 OS=Homo sapiens OX=9606 GN=SEPT2 PE=1 SV=1	1.62052e+07	4.76943e+07	43017265	3.56389e+07	2.59645e+07	1.85017e+07	3.17298e+07	2.53987e+07	2.94431e+07	3.87396e+07	4.23507e+07	3.68445e+07	1.84851e+07	1.52007e+07	2.0595e+07	1.80936e+07	1.26868e+07	1.41339e+07	1.12614e+07	1.2694e+07	1.18341e+07	1.89935e+07	1.57861e+07	1.55379e+07	7.7092e+07	2.1415e+08	3.4938e+08	2.19034e+08	3.03577e+08	1.74136e+08	1.16442e+08	1.82267e+08	1.598e+08	2.92162e+08	2.17506e+08	4.63566e+07	7.94042e+07	2.72463e+07	1.82469e+08	1.20918e+07	3.8982e+07	2.55369e+07	2.61004e+07	1.93758e+07	2.27381e+07	1.57432e+07	2.92249e+07
High	P11586	C-1-tetrahydrofolate synthase, cytoplasmic OS=Homo sapiens OX=9606 GN=MTHFD1 PE=1 SV=3	1.23955e+07	1.66664e+07	1.75703e+07	1.55441e+07	1.93911e+07	2.11563e+07	2.1293e+07	2.06135e+07	2.81105e+07	3.89337e+07	3.96693e+07	3.55711e+07	1.36759e+07	9.49787e+06	9.54096e+06	1.09049e+07	1.42694e+07	1.04059e+07	1.29499e+07	1.25417e+07	1.14553e+07	1.49487e+07	1.4071e+07	1.34917e+07	1.47987e+07	1.01512e+08	2.83144e+08	2.03832e+08	2.09243e+08	9.79483e+07	7.21474e+07	9.54096e+07	7.39117e+07	1.34893e+08	1.82639e+08	4.31775e+07	6.64317e+07	3.88226e+07	8.3063e+07	7.11381e+06	6.78286e+06	6.94834e+06	7.60844e+06	5.42355e+06	6.51599e+06	4.52291e+06	6.28017e+06
High	Q8WUM4	Programmed cell death 6-interacting protein OS=Homo sapiens OX=9606 GN=PDCD6IP PE=1 SV=1	6.35172e+07	1.1001e+08	9.89949e+07	9.08407e+07	5.17909e+07	4.03032e+07	5.4366e+07	4.882e+07	4.35318e+07	4.85806e+07	6.05637e+07	5.08921e+07	3.68502e+07	3.19271e+07	3.93914e+07	3.60562e+07	4.41338e+07	4.62135e+07	3.92414e+07	4.31962e+07	2.52502e+07	3.09948e+07	4.0389e+07	3.22113e+07	5.33677e+07	1.71198e+08	3.15371e+08	1.31722e+08	2.49612e+08	1.37432e+08	5.05863e+07	2.37098e+08	2.8737e+08	1.7617e+08	2.48383e+08	8.07073e+07	8.5526e+07	5.18007e+07	1.69884e+08	5.21779e+07	1.03606e+08	7.78919e+07	3.67395e+07	1.69508e+07	2.68451e+07	4.41064e+07	1.2824e+08
High	Q05469	Hormone-sensitive lipase OS=Homo sapiens OX=9606 GN=LIPE PE=1 SV=4	5.87497e+06	9.18223e+06	7.61838e+06	7.55853e+06	1.2516e+07	1.0193e+07	1.26643e+07	1.17911e+07	6.3283e+06	1.03031e+07	1.2568e+07	9.73314e+06	7.06796e+06	6.58928e+06	7.48719e+06	7.04814e+06	1.54383e+07	1.09787e+07	1.24252e+07	1.29474e+07	9.79169e+06	8.63351e+06	6.36606e+06	8.26375e+06	8.26711e+06	2.15051e+07	1.98552e+07	1.65201e+07	1.30572e+07	9.45941e+06	2.02188e+07	4.97236e+07	1.09368e+07	5.35128e+07	2.03748e+07	4.47445e+07	9.10049e+07	1.33833e+07	1.21447e+07	3.70893e+06	9.97155e+06	6.84024e+06	8.8109e+06	6.20372e+06	7.50731e+06	3.54229e+06	5.09037e+06
High	P02792	Ferritin light chain OS=Homo sapiens OX=9606 GN=FTL PE=1 SV=2	5.01753e+06	1.01665e+07	7.00432e+06	7.3961e+06	5.68654e+06	5.35635e+06	1.04598e+07	7.16758e+06	6.76644e+06	8.63038e+06	5.28909e+06	6.8953e+06	9.25651e+06	1.53558e+07	1.71866e+07	1.3933e+07	8.11707e+06	6.43902e+06	1.38751e+07	9.47705e+06	1.00371e+07	7.56024e+06	5.27468e+06	7.62402e+06	8.59408e+09	4.67628e+09	6.19754e+08	1.99721e+09	5.89789e+08	9.53582e+09	3.44013e+09	1.4399e+08	4.63446e+08	3.54668e+09	4.99498e+09	3.06439e+09	4.64095e+09	2.91284e+09	7.15509e+08	7.71434e+06	2.31888e+07	1.54516e+07	9.45393e+06	1.48261e+07	1.214e+07	2.74285e+07	1.32837e+07
High	P04083	Annexin A1 OS=Homo sapiens OX=9606 GN=ANXA1 PE=1 SV=2	4.84479e+07	5.10764e+07	4.01113e+07	4.65452e+07	5.13439e+07	3.00352e+07	6.28324e+07	4.80705e+07	2.74599e+07	3.69488e+07	4.27384e+07	3.57157e+07	7.48506e+07	3.81861e+07	3.11786e+07	4.80718e+07	4.83379e+07	53462129	6.01578e+07	5.39859e+07	4.05214e+07	7.84145e+07	1.64267e+08	9.4401e+07	1.89202e+08	1.32104e+08	9.37388e+07	5.52152e+07	1.06852e+08	1.28624e+08	7.96644e+07	4.11282e+07	8.44149e+07	1.48964e+08	3.8085e+07	4.46712e+08	6.48655e+08	2.00542e+08	1.64632e+08	1.64816e+07	7.30646e+07	4.47731e+07	6.48631e+07	3.10843e+07	4.79737e+07	5.71751e+06	2.21765e+07
High	Q7KZF4	Staphylococcal nuclease domain-containing protein 1 OS=Homo sapiens OX=9606 GN=SND1 PE=1 SV=1	8.21424e+06	1.41772e+07	1.18403e+07	1.14106e+07	1.0386e+07	9.17651e+06	8.12363e+06	9.22872e+06	2.51783e+07	3.35953e+07	3.83771e+07	3.23836e+07	4.41263e+06	1.90186e+06	3.05376e+06	3.12275e+06	5.10823e+06	5.74038e+06	6.23147e+06	5.69336e+06	5.24423e+06	8.74277e+06	1.31793e+07	9.05543e+06	2.42034e+07	1.08503e+08	5.48453e+07	3.5076e+08	1.01287e+08	1.21074e+08	5.54025e+07	4.80609e+08	8.4414e+07	1.29934e+08	1.56279e+08	2.31224e+07	42402936	2.77153e+07	1.52191e+08	4.84356e+06	5525814	5.18469e+06	5.22139e+06	2.2126e+06	3.717e+06	2.49198e+06	2.294e+06
High	P04264	Keratin, type II cytoskeletal 1 OS=Homo sapiens OX=9606 GN=KRT1 PE=1 SV=6	2.53276e+07	1.41816e+07	7.86016e+06	1.57898e+07	5.7402e+07	2.80813e+07	3.04e+07	3.86278e+07	1.89151e+07	1.08611e+07	2.62175e+07	1.86646e+07	7.01061e+06	2.32633e+07	2.02172e+07	1.68303e+07	2.44995e+07	3.01603e+07	6.61702e+07	4.02766e+07	2.98295e+07	2.13221e+07	1.18701e+07	2.10072e+07	1.56838e+07	3.0145e+07	4.01694e+07	2.655e+07	2.72808e+07	2.02842e+07	3.35328e+07	5.11522e+07	1.87472e+07	4.21257e+07	3.68396e+07	2.29625e+07	2.02752e+07	2.26766e+07	4.71671e+07	2.06653e+07	2.93573e+07	2.50113e+07	3.39046e+07	2.13774e+07	2.7641e+07	1.6689e+07	2.68129e+07
High	P53621	Coatomer subunit alpha OS=Homo sapiens OX=9606 GN=COPA PE=1 SV=2	9.73536e+06	1.44029e+07	1.58765e+07	1.33383e+07	9.93573e+06	7.37916e+06	8.95098e+06	8.75529e+06	1.52759e+07	2.05703e+07	2.07255e+07	1.88572e+07	7.47371e+06	3.99419e+06	5.21175e+06	5.55988e+06	3.99741e+06	5.25064e+06	3.63832e+06	4.29546e+06	4.45103e+06	6.57359e+06	8.6561e+06	6.56024e+06	5.22821e+08	9.9186e+07	1.06359e+08	3.07658e+08	1.34452e+08	1.27621e+08	6.21932e+07	1.48632e+08	7.17775e+07	1.80943e+08	8.89683e+07	3.54409e+07	8.71883e+07	3.23846e+07	9.25705e+07	2.59676e+06	6.04566e+06	4.32121e+06	6.37939e+06	4.68014e+06	5.52977e+06	5.03915e+06	3.57091e+06
High	Q9P2B2	Prostaglandin F2 receptor negative regulator OS=Homo sapiens OX=9606 GN=PTGFRN PE=1 SV=2	1.15921e+07	2.72303e+07	2.43376e+07	2.10533e+07	1.61105e+08	9.1038e+07	1.61303e+08	1.37815e+08	1.11742e+07	1.25679e+07	1.6732e+07	1.34914e+07	6.62635e+06	6.25953e+06	5.93684e+06	6.27424e+06	5.22584e+07	5.45356e+07	3.89571e+07	4.85837e+07	2.14863e+07	2.38439e+07	1.99282e+07	2.17528e+07	9.05709e+07	1.23774e+08	7.07608e+07	3.07207e+07	4.53128e+07	1.20879e+08	7.2974e+07	4.72235e+07	6.26985e+07	1.53882e+08	4.0144e+07	1.19372e+08	6.76236e+08	1.85879e+08	3.85667e+07	1.36024e+07	4.40449e+07	2.88237e+07	2.83628e+06	2.77942e+06	2.80785e+06	1.26302e+07	2.22517e+07
High	P15311	Ezrin OS=Homo sapiens OX=9606 GN=EZR PE=1 SV=4	2.30486e+08	3.49934e+08	2.67934e+08	2.82785e+08	2.9708e+08	1.985e+08	3.63745e+08	2.86442e+08	1.05823e+08	1.39912e+08	1.30356e+08	1.25364e+08	2.44937e+08	1.14967e+08	9.99539e+07	1.53286e+08	3.64044e+07	3.01879e+07	2.83042e+07	3.16322e+07	2.74012e+07	5.41678e+07	4.51012e+07	4.22234e+07	5.77153e+07	3.98519e+07	3.32502e+07	4.49251e+07	3.7253e+07	4.13101e+07	7.81532e+07	3.48107e+07	1.10588e+08	3.81216e+07	2.28937e+07	7.35031e+07	5.31201e+07	5.62775e+07	1.02801e+08	3.24617e+07	1.20726e+08	7.65937e+07	4.13752e+07	2.3765e+07	3.25701e+07	1.54907e+07	5.5052e+07
High	P49588	Alanine--tRNA ligase, cytoplasmic OS=Homo sapiens OX=9606 GN=AARS PE=1 SV=2	4.06855e+06	3.79149e+06	3.8982e+06	3.91941e+06	7.0719e+06	1.07767e+07	6.04782e+06	7.96546e+06	8.50081e+06	1.23874e+07	1.55301e+07	1.21395e+07	5.63539e+06	4.85593e+06	2.83133e+06	4.44088e+06	1.79829e+06	2.13689e+06	2.3597e+06	2.09829e+06	2.92991e+06	5.9019e+06	8.16758e+06	5.66647e+06	1.04098e+07	7.90053e+07	1.42952e+08	1.51986e+08	1.00108e+08	5.80288e+07	3.8591e+07	3.47201e+08	2.46477e+08	1.01444e+08	9.3463e+07	1.05707e+07	2.4664e+07	1.97567e+07	1.26339e+08	2.96107e+06	3.98168e+06	3.47138e+06	3.74836e+06	3.30296e+06	3.52566e+06	2.45777e+06	2.80817e+06
High	Q13509	Tubulin beta-3 chain OS=Homo sapiens OX=9606 GN=TUBB3 PE=1 SV=2	6.85261e+06	5931435	6.16986e+06	6.31797e+06	7.29143e+06	1.07927e+07	5.63648e+06	7.90687e+06	1.7555e+07	1.61947e+07	1.27887e+07	1.55128e+07	1.57758e+07	9.42775e+06	4.30136e+06	9.83497e+06	7.33883e+06	1.04898e+07	8.50511e+06	8.77791e+06	6.65979e+06	5.60884e+06	1.30273e+07	8.43197e+06	8.44817e+06	3.49725e+07	6.45584e+07	1.1744e+08	5.32022e+07	5.43806e+07	2.41162e+07	3.8119e+07	3.13937e+07	1.47895e+08	5.16416e+07	1.9142e+07	2.5566e+07	1.90612e+07	5.27507e+07	1.87903e+06	4.02588e+06	2.95245e+06	7.62465e+06	5.31611e+06	6.47038e+06	2.44449e+06	3.73239e+06
High	P11216	Glycogen phosphorylase, brain form OS=Homo sapiens OX=9606 GN=PYGB PE=1 SV=5	9.59915e+06	1.4306e+07	2.69964e+07	1.69672e+07	1.2082e+07	2.8427e+07	1.21656e+07	1.75582e+07	2.39842e+07	1.60311e+07	1.62728e+07	1.87627e+07	2.2834e+07	1.13743e+08	73124910	6.99005e+07	1.24386e+08	1.50648e+07	8.07974e+07	7.34161e+07	1.22212e+08	1.44816e+07	2.14071e+07	5.27001e+07	3.89809e+07	1.04185e+08	1.99674e+08	2.2027e+08	1.51673e+08	1.34844e+08	2.16653e+08	1.73803e+08	1.20278e+08	109300115	8.75383e+07	2.47033e+07	53746895	2.19971e+07	1.17343e+08	3.68074e+07	4.89679e+07	4.28877e+07	2.123e+07	3.28847e+07	2.70573e+07	4.13866e+07	2.9041e+07
High	P35527	Keratin, type I cytoskeletal 9 OS=Homo sapiens OX=9606 GN=KRT9 PE=1 SV=3	1.48023e+07	5.41409e+06	5.76998e+06	8.66214e+06	2.56935e+07	1.00286e+07	1.30951e+07	1.62724e+07	6.90648e+06	6.42372e+06	1.20563e+07	8.46218e+06	1.5467e+07	1.69887e+07	9.70468e+06	1.40535e+07	7.75216e+06	2.35828e+07	3.70163e+07	2.27837e+07	1.68925e+07	1.76904e+07	4.17422e+06	1.2919e+07	1.82528e+07	1.7541e+07	9.26832e+06	2.01519e+07	2.09809e+07	1.20797e+07	3.37392e+07	1.31645e+07	1.16492e+07	1.20315e+07	7.41775e+06	5.78717e+06	7.40461e+06	1.06311e+07	1.14642e+07	6.35572e+06	4.52253e+06	5.43912e+06	9.93599e+06	6.8947e+06	8.41535e+06	4.34042e+06	8.15883e+06
High	P48643	T-complex protein 1 subunit epsilon OS=Homo sapiens OX=9606 GN=CCT5 PE=1 SV=1	1.87638e+07	2.12206e+07	2.64443e+07	2.21429e+07	2.73794e+07	2.2368e+07	2.55215e+07	2.50896e+07	3.91335e+07	4.72739e+07	4.87745e+07	4.50606e+07	1.81574e+07	1.30818e+07	1.05055e+07	1.39149e+07	1.42128e+07	1.19774e+07	1.15859e+07	1.2592e+07	1.23214e+07	1.65333e+07	2.26626e+07	1.71724e+07	9.93381e+06	7.43973e+07	8.43955e+07	1.58453e+08	7.3402e+07	1.05803e+08	6.30252e+07	4.92002e+08	1.74343e+08	9.95901e+07	1.49294e+08	5.33028e+07	5.55798e+07	6.94904e+07	2.21515e+08	3.27702e+06	6.3485e+06	4.81276e+06	8.21724e+06	5.72491e+06	6.97108e+06	2.50324e+06	4.6023e+06
High	P00325	Alcohol dehydrogenase 1B OS=Homo sapiens OX=9606 GN=ADH1B PE=1 SV=2	3.5952e+06	4.73171e+06	8.39626e+06	5.57439e+06	2.36038e+07	1.75175e+07	1.94339e+07	2.01851e+07	2.12443e+07	4.25352e+07	2.7792e+07	3.05238e+07	4.29938e+06	3.34573e+06	3.05664e+06	3.56725e+06	2.71645e+06	8.75927e+06	9.41826e+06	6.96466e+06	2.25471e+06	5.49746e+06	2.17832e+06	3.31016e+06	1.63569e+07	2.07157e+07	2.21012e+07	1.03654e+08	2.70186e+07	3.70312e+07	3.35778e+08	2.50331e+07	5.93784e+07	2.45777e+08	6.63388e+07	3.14858e+08	5.32893e+08	2.38515e+08	2.24016e+07	4.7507e+07	8.16319e+06	2.78351e+07	4.39176e+06	5.77152e+06	5.08164e+06	8.24201e+06	4.53266e+06
High	P29401	Transketolase OS=Homo sapiens OX=9606 GN=TKT PE=1 SV=3	1.25478e+07	1.30598e+07	1.39647e+07	1.31908e+07	6.68926e+06	7.29416e+06	1.00868e+07	8.0234e+06	5.50252e+07	6.97098e+07	7.58816e+07	6.68722e+07	6.04421e+06	2.20643e+06	4.40251e+06	4.21772e+06	1.93274e+06	1.82765e+06	2.87686e+06	2.21242e+06	1.75907e+06	4.70656e+06	7.87056e+06	4.77873e+06	4.55164e+07	1.99264e+07	1.56221e+07	1.26434e+07	2.53703e+07	1.39161e+07	1.15997e+07	1.04566e+09	1.30129e+08	6.38262e+06	1.0303e+08	2.32764e+07	1.63789e+07	3.86419e+07	6.72825e+07	2.64592e+06	4.87503e+06	3.76048e+06	5.20031e+06	2.73422e+06	3.96727e+06	2.73155e+06	3.62906e+06
High	P31939	Bifunctional purine biosynthesis protein PURH OS=Homo sapiens OX=9606 GN=ATIC PE=1 SV=3	4.12076e+07	5.97425e+07	5.34826e+07	5.14776e+07	6.93734e+07	5.82303e+07	5.07895e+07	5.94644e+07	4.89804e+07	5.91497e+07	6.14072e+07	5.65124e+07	3.88369e+07	2.8148e+07	2.50258e+07	3.06702e+07	4.30912e+07	2.99635e+07	2.69649e+07	3.33399e+07	3.80655e+07	4.73462e+07	3.53276e+07	4.02464e+07	2.80638e+07	1.94275e+08	4.87106e+08	3.54521e+08	3.22114e+08	1.43533e+08	2.53531e+08	5.75501e+08	2.41553e+08	2.50884e+08	3.29015e+08	2.55737e+07	7.55936e+07	3.02775e+07	2.01411e+08	1.0953e+07	8.58513e+06	9.76905e+06	5.48919e+06	5.57825e+06	5.53372e+06	4.95925e+06	5.11864e+06
High	P01857	Immunoglobulin heavy constant gamma 1 OS=Homo sapiens OX=9606 GN=IGHG1 PE=1 SV=1	1.38758e+07	1.33867e+07	1.11284e+07	1.2797e+07	1.69739e+07	1.14851e+07	9.83431e+06	1.27644e+07	2.10666e+07	2.2285e+07	1.19486e+07	1.84334e+07	2.02872e+07	1.34856e+07	8.95321e+06	1.4242e+07	1.38264e+07	1.36182e+07	8.61392e+06	1.20195e+07	2.17745e+07	1.40202e+07	8.7258e+06	1.48402e+07	1.09043e+08	9.69753e+07	7.08225e+07	1.45642e+08	9.35477e+07	2.51164e+08	2.7231e+08	1.27486e+08	8.72049e+07	1.33361e+08	6.52551e+07	4.19184e+08	117205975	3.3547e+08	1.31069e+08	9.50193e+06	1.19804e+07	1.07411e+07	5.26971e+06	6.13118e+06	5.70044e+06	8.87084e+06	5.65765e+06
High	P26038	Moesin OS=Homo sapiens OX=9606 GN=MSN PE=1 SV=3	3.69772e+07	7.99013e+07	5.93701e+07	5.87495e+07	3.54226e+07	2.69753e+07	4.58698e+07	3.60892e+07	4.87627e+07	6.36925e+07	6.76468e+07	6.0034e+07	6.69439e+07	3.519e+07	3.19338e+07	4.46893e+07	1.8786e+07	1.88872e+07	1.66406e+07	1.81046e+07	1.4228e+07	2.39334e+07	2.65915e+07	2.15843e+07	2.82088e+07	2.61199e+07	3.72753e+07	3.95392e+07	2.2665e+07	3.16324e+07	3.61083e+07	2.28643e+07	6.8051e+07	2.54595e+07	1.50097e+07	4.29583e+07	3.72033e+07	3.9606e+07	4.05054e+07	1.59989e+07	6.16407e+07	3.88198e+07	2.08157e+07	1.23592e+07	1.65875e+07	5.28769e+06	15734060
High	P20742	Pregnancy zone protein OS=Homo sapiens OX=9606 GN=PZP PE=1 SV=4	3.28561e+07	1.29943e+07	1.92079e+07	2.16861e+07	2.47058e+07	1.23547e+07	1.15274e+07	1.6196e+07	7.34661e+07	5.96899e+07	1.78549e+07	5.0337e+07	7.29701e+07	5.81614e+07	2.9395e+07	5.35088e+07	9.97773e+07	5.46245e+07	3.51052e+07	6.3169e+07	8.62553e+07	3.52971e+07	1.65505e+07	4.60343e+07	3.03327e+06	8.49525e+06	1.04633e+07	1.26371e+07	9.58129e+06	1.19671e+07	1.14461e+07	8.51572e+06	8.11658e+06	9.00875e+06	5.9422e+06	4.65603e+06	1.92641e+07	4.50935e+07	8559857	1.96252e+07	2.31999e+07	2.14126e+07	1.22706e+07	1.31312e+07	1.27009e+07	1.52948e+07	1.29069e+07
High	P17661	Desmin OS=Homo sapiens OX=9606 GN=DES PE=1 SV=3	2.29295e+07	1.92295e+07	2.02918e+07	2.08169e+07	2.63463e+07	1.40047e+07	2.07001e+07	2.03504e+07	4.42385e+07	4.65972e+07	1.7181e+07	3.60056e+07	6.7283e+07	5.03066e+07	3.69105e+07	5.15e+07	6.03171e+07	4.27641e+07	3.57861e+07	4.62891e+07	5.7016e+07	3.70443e+07	1.47249e+07	3.62617e+07	1.31813e+07	1.18825e+07	1.38801e+07	1.50144e+07	9.59726e+06	1.88521e+07	7.43208e+07	1.48597e+07	1.74153e+07	1.74903e+07	1.19015e+07	9.22108e+06	1.28684e+07	9.44537e+06	1.07266e+08	1.71736e+07	2.06117e+07	1.88926e+07	1.28285e+07	1.58122e+07	1.43203e+07	1.55412e+07	1.15081e+07
High	P11021	Endoplasmic reticulum chaperone BiP OS=Homo sapiens OX=9606 GN=HSPA5 PE=1 SV=2	2.07118e+07	3.27177e+07	2.28702e+07	2.54332e+07	5.33412e+07	8.38422e+07	4.30214e+07	6.00683e+07	4.33154e+07	6.62991e+07	6.78231e+07	5.91459e+07	1.48792e+07	1.1697e+07	6.95049e+06	1.11756e+07	1.36094e+07	1.13801e+07	1.43009e+07	1.30968e+07	1.77652e+07	3.25357e+07	4.1329e+07	3.05433e+07	7.9892e+07	4.5177e+07	4.2896e+07	6.81741e+07	4.97424e+07	6.37891e+07	3.90531e+07	5.10467e+08	1.24478e+08	6.85177e+07	1.5292e+08	6.76574e+07	6.75679e+07	6.23911e+07	1.153e+08	2.44953e+07	8.04134e+07	5.24544e+07	5.07251e+07	3.50439e+07	4.28845e+07	1.42505e+07	1.68796e+07
High	Q9BUF5	Tubulin beta-6 chain OS=Homo sapiens OX=9606 GN=TUBB6 PE=1 SV=1	2.03984e+07	2.87018e+07	3.48959e+07	2.79987e+07	2.2342e+07	2.80977e+07	2.31185e+07	2.45194e+07	3.5021e+07	3.99862e+07	4.33852e+07	3.94641e+07	3.97906e+07	2.50303e+07	1.66259e+07	2.71489e+07	1.16729e+07	1.71894e+07	1.45913e+07	1.44846e+07	2.04981e+07	1.87434e+07	2.84495e+07	2.25637e+07	1.89732e+07	2.12388e+08	4.04055e+08	4.80914e+08	2.99968e+08	2.89286e+08	1.20054e+08	2.95153e+08	1.29951e+08	4.22654e+08	3.39502e+08	1.22764e+08	1.91283e+08	5.33147e+07	2.99377e+08	4.96514e+06	1.12397e+07	8.10244e+06	7.66158e+06	6.8473e+06	7.25444e+06	4.25018e+06	7.89077e+06
High	Q96Q06	Perilipin-4 OS=Homo sapiens OX=9606 GN=PLIN4 PE=1 SV=2	1.3702e+06	3331267	1.31363e+06	2.00503e+06	1.46897e+06	1.25089e+06	1.3236e+06	1.34782e+06	1.26535e+06	2.33891e+06	2.24394e+06	1.9494e+06	2.22136e+06	1.75817e+06	2.61137e+06	2.19697e+06	2.02006e+06	1.22244e+06	2.46594e+06	1.90281e+06	1.7106e+06	1.29615e+06	1.72612e+06	1.57762e+06	1.2561e+07	7.64084e+06	7.36812e+06	1.3115e+07	5.3766e+06	6.01032e+06	9.59018e+06	2.3175e+07	1.36643e+07	3.72748e+07	8.12718e+06	5.31336e+07	8.58803e+07	1.45026e+07	5.07725e+06	1.58781e+06	1.7686e+06	1.67821e+06	644821	893605	769213	1.94052e+06	1.76737e+06
High	P30101	Protein disulfide-isomerase A3 OS=Homo sapiens OX=9606 GN=PDIA3 PE=1 SV=4	4.61133e+06	1.0888e+07	6.91301e+06	7.47077e+06	3.97558e+07	5.98538e+07	2.49551e+07	4.15216e+07	2.35938e+07	3.7727e+07	3.77226e+07	3.30145e+07	4.76489e+06	2.33088e+06	1.50899e+06	2.86825e+06	4.14604e+06	5.50215e+06	4.34498e+06	4.66439e+06	7.16961e+06	1.23811e+07	1.8664e+07	1.27382e+07	1.17043e+08	4.46539e+07	5.88797e+07	7.40077e+07	5.10961e+07	7.85473e+07	5.92702e+07	4.35164e+08	1.92123e+08	4.3462e+07	1.05783e+08	8.56592e+07	9.24879e+07	8.86717e+07	6.35673e+07	1.39038e+07	7.51833e+07	4.45435e+07	4.08157e+07	2.45679e+07	3.26918e+07	7.98969e+06	1.12423e+07
High	Q16658	Fascin OS=Homo sapiens OX=9606 GN=FSCN1 PE=1 SV=3	1.92034e+06	5.40159e+06	4.31858e+06	3.88017e+06	6.46683e+06	4.115e+06	5.90814e+06	5.49665e+06	7.99829e+06	9.51574e+06	1.52672e+07	1.09271e+07	1.27973e+07	4.95081e+06	3.77813e+06	7.17541e+06	3.84454e+06	5.39848e+06	3.73262e+06	4.32521e+06	6.40514e+06	5.98566e+06	8.80775e+06	7.06618e+06	2.73173e+07	1.45362e+08	3.50932e+08	1.29622e+08	2.48459e+08	1.32664e+08	4.23345e+07	6.14363e+07	4.30126e+07	236767352	2.63051e+08	3.44765e+07	7.8372e+07	3.58367e+07	1.46711e+08	1.37887e+07	2.3686e+07	1.87373e+07	1.59117e+07	1.7189e+07	1.65503e+07	1.23991e+07	15279857
High	Q16777	Histone H2A type 2-C OS=Homo sapiens OX=9606 GN=HIST2H2AC PE=1 SV=4	2.31039e+08	2.84728e+08	1.90227e+08	2.35331e+08	1.69912e+09	1.28268e+09	1.20327e+09	1.39502e+09	1.23204e+09	2.4966e+09	1.71849e+09	1.81571e+09	1.32775e+08	1.35428e+08	1.59404e+08	1.42536e+08	2.75479e+08	2.13381e+08	3.23883e+08	2.70914e+08	1.29807e+08	1.23581e+08	8.97444e+07	1.14377e+08	4.361e+09	6.50915e+08	2.16832e+08	9.66376e+08	1.0627e+08	9.67965e+08	9.02314e+09	1.87941e+08	2.95801e+09	3.71708e+09	7.99636e+07	3.23224e+09	1.03306e+10	1.10078e+10	1.73104e+09	4.67153e+07	9.73175e+07	7.20164e+07	1.60682e+08	1.61133e+08	1.60908e+08	5.76621e+07	2.63134e+08
High	P05164	Myeloperoxidase OS=Homo sapiens OX=9606 GN=MPO PE=1 SV=1	7.02881e+06	7.27918e+06	5.6619e+06	6.65663e+06	8.44202e+06	5.65773e+06	9.75618e+06	7.95198e+06	6.38085e+06	6.25179e+06	5.9651e+06	6.19924e+06	7.1292e+06	6.83379e+06	7.61192e+06	7.19164e+06	8.94108e+06	8.33049e+06	7.4007e+06	8.22409e+06	1.13209e+07	1.32719e+07	7.51053e+06	1.07011e+07	1.87596e+07	22652594	1.19854e+07	2.70229e+06	7.31891e+06	1.15644e+07	5.01419e+07	1.32001e+07	3.56928e+07	1.33307e+07	4443831	2.05036e+08	1.07781e+08	1.54947e+08	6.57897e+06	1.15041e+07	1.68833e+07	1.41937e+07	1.311e+07	1.10899e+07	1.21e+07	1.49831e+07	9.79278e+06
High	O00763	Acetyl-CoA carboxylase 2 OS=Homo sapiens OX=9606 GN=ACACB PE=1 SV=3	4.34875e+06	2.11599e+06	2.14388e+06	2.86954e+06	3.73328e+06	7.99794e+06	5.41549e+06	5.71557e+06	5.08802e+06	6.71438e+06	4.91082e+06	5.57107e+06	5.00079e+06	2.90492e+06	2.39529e+06	3.43366e+06	2.32105e+06	4.92488e+06	2.01436e+06	3.08676e+06	4.60509e+06	3.76587e+06	3.61872e+06	3.99656e+06	5.62567e+06	1.2337e+07	1.27444e+07	1.26078e+07	1.32392e+07	7.35078e+06	1.62953e+07	3.64459e+07	1.73149e+07	1.64895e+07	1.52374e+07	1.13335e+07	2.05543e+07	1.82876e+07	1.48206e+07	4.88705e+06	4.64223e+06	4.76464e+06	5.63517e+06	3.58479e+06	4.60998e+06	4.44769e+06	2.64977e+06
High	O43707	Alpha-actinin-4 OS=Homo sapiens OX=9606 GN=ACTN4 PE=1 SV=2	4.26445e+07	8.02404e+07	5.33165e+07	5.87338e+07	6.58191e+07	6.10678e+07	8.10186e+07	6.93018e+07	1.4997e+08	1.85307e+08	2.07484e+08	1.8092e+08	8.19375e+07	3.0757e+07	2.41831e+07	4.56259e+07	1.51069e+07	1.58267e+07	1.76663e+07	1.62e+07	1.87169e+07	4.07896e+07	6.61023e+07	4.18696e+07	3.10231e+07	3.04397e+07	2.45327e+07	1.93457e+07	3.53785e+07	2.75005e+07	5.51823e+07	5.58796e+07	2.52149e+07	2.63525e+07	5.13818e+07	1.85481e+07	1.70031e+07	2.96742e+07	5.4279e+07	2.95437e+06	2.03781e+07	1.16663e+07	1.47233e+07	8271482	1.14974e+07	1.97028e+06	6.13186e+06
High	Q02790	Peptidyl-prolyl cis-trans isomerase FKBP4 OS=Homo sapiens OX=9606 GN=FKBP4 PE=1 SV=3	1.8927e+08	3.40499e+08	3.68694e+08	2.99488e+08	2.67624e+08	4.08709e+08	2.53404e+08	3.09912e+08	1.70256e+08	2.32878e+08	2.04669e+08	2.02601e+08	2.09606e+08	2.83422e+08	3.14816e+08	2.69281e+08	2.55745e+08	2.51284e+08	1.73333e+08	2.26787e+08	1.86939e+08	2.92165e+08	1.40568e+08	2.06557e+08	2.7738e+07	8.25064e+07	1.00313e+08	8.82889e+07	1.41489e+08	6.17503e+07	1.88013e+08	3.07104e+08	2.17497e+08	7.40901e+07	1.61209e+08	1.85723e+07	3.90663e+07	3.04824e+07	3.18244e+08	8.72126e+07	3.06351e+07	5.89238e+07	5.15525e+07	4.51818e+07	4.83671e+07	6.67389e+07	3.31583e+07
High	Q00839	Heterogeneous nuclear ribonucleoprotein U OS=Homo sapiens OX=9606 GN=HNRNPU PE=1 SV=6	1.2054e+07	1.80046e+07	1.62145e+07	1.54244e+07	2.00875e+07	2.17612e+07	1.20643e+07	1.7971e+07	2.75952e+07	3.83339e+07	4.00486e+07	3.53259e+07	3.64903e+06	6.12529e+06	4.73491e+06	4.83641e+06	8.04592e+06	7.93241e+06	7.77737e+06	7.91857e+06	7.25167e+06	9.86378e+06	7.93958e+06	8.35167e+06	2.8112e+07	1.05651e+08	1.82811e+08	1.58998e+08	1.6876e+08	1.2574e+08	6.08507e+07	3.01491e+08	1.65008e+08	1.27161e+08	1.17298e+08	1.83295e+07	4.48301e+07	6.02084e+07	1.81244e+08	2.62406e+06	4.87005e+06	3.74705e+06	2.65994e+06	4.47753e+06	3.56874e+06	3.29242e+06	4.20259e+06
High	P27708	CAD protein OS=Homo sapiens OX=9606 GN=CAD PE=1 SV=3	1.6359e+07	1.39307e+07	2.02877e+07	1.68591e+07	7.57161e+06	3.65663e+06	6.13421e+06	5.78748e+06	7.5723e+06	1.02046e+07	1.07205e+07	9.49915e+06	7.16981e+06	3.50571e+06	3.68141e+06	4.78564e+06	3.57198e+06	4.69539e+06	1.85663e+06	3.37467e+06	2.88536e+06	3.95929e+06	4.80332e+06	3.88266e+06	1.44473e+07	7.42266e+07	9.47472e+07	1.59405e+08	74100975	7.81948e+07	4.29905e+07	7.96566e+07	4.75054e+07	8.03995e+07	2.41144e+08	1.93631e+07	4.29001e+07	2.27554e+07	9.392e+07	3.30151e+06	1.02155e+07	6.75852e+06	7.37518e+06	4.67627e+06	6.02573e+06	1.81165e+06	2.15244e+06
High	P09525	Annexin A4 OS=Homo sapiens OX=9606 GN=ANXA4 PE=1 SV=4	1.24985e+08	2.34198e+08	1.94306e+08	1.84496e+08	3.94693e+07	3.15717e+07	4.07648e+07	3.72686e+07	6.48325e+07	8.4405e+07	9.01478e+07	7.97951e+07	2.51524e+07	1.48571e+07	1.98807e+07	1.99634e+07	1.64205e+07	1.48182e+07	1.17769e+07	1.43385e+07	1.12573e+07	2.31253e+07	1.64413e+07	1.69413e+07	2.18142e+08	1.68947e+08	1.02777e+08	6.74272e+07	1.39332e+08	1.22446e+08	7.04814e+07	1.27955e+08	1.05342e+08	1.09819e+08	4.25874e+07	2.30732e+08	4.22011e+08	7.50041e+07	1.00898e+08	1.525e+07	4.49e+07	3.0075e+07	2.68067e+07	1.69553e+07	2.1881e+07	1.355e+07	2.76482e+07
High	P12109	Collagen alpha-1(VI) chain OS=Homo sapiens OX=9606 GN=COL6A1 PE=1 SV=3	1.31667e+06	1.57408e+06	1.58599e+06	1.49225e+06	1.92173e+06	2.77678e+06	1.12489e+06	1.94113e+06	2145088	3.79786e+06	1.69137e+06	2.54477e+06	4.48979e+06	3.429e+06	3.03541e+06	3.6514e+06	6.39533e+06	4.17792e+06	2.495e+06	4.35608e+06	3.97968e+06	3.20227e+06	1.39407e+06	2.85868e+06	5.91815e+07	4.95599e+07	6.38441e+07	3.00615e+07	4.46659e+07	1.07881e+08	4.8269e+07	4.1672e+07	1.12627e+07	7.4632e+07	1.13745e+07	7.462e+07	4.06363e+07	6.39267e+07	4.86183e+07	8.03402e+07	1.71732e+08	1.26036e+08	1.68045e+07	1.49609e+07	1.58827e+07	732900	2.91196e+06
High	P19338	Nucleolin OS=Homo sapiens OX=9606 GN=NCL PE=1 SV=3	5.96526e+06	7.98346e+06	7.7327e+06	7.22714e+06	9.00554e+06	4.8587e+06	6.71278e+06	6.85901e+06	1.93409e+07	3.0605e+07	2.58474e+07	2.52644e+07	8.89843e+06	7.04622e+06	5.3851e+06	7.10991e+06	5.93297e+06	6.6571e+06	6.24471e+06	6.27826e+06	6.32337e+06	9.29864e+06	1.38326e+07	9.81822e+06	7.63901e+07	1.22152e+07	1.58282e+07	2.30619e+07	2.03685e+07	1.09968e+07	3.20429e+07	4.59038e+08	3.49822e+07	2.68745e+07	2.63794e+07	1.55908e+07	44283340	2.53644e+08	2.87263e+07	4.48915e+06	2.74561e+06	3.61738e+06	2.24123e+06	3.54597e+06	2.8936e+06	5.32749e+06	1.33208e+07
High	Q9NZM1	Myoferlin OS=Homo sapiens OX=9606 GN=MYOF PE=1 SV=1	1.53496e+07	1.99169e+07	1.77686e+07	1.76784e+07	8.33474e+06	8.68034e+06	6.80535e+06	7.94014e+06	2.11161e+07	3.22228e+07	3.88867e+07	3.07419e+07	7.78597e+06	9.05972e+06	6.57298e+06	7.80622e+06	8.19086e+06	5.05264e+06	1.0551e+07	7.9315e+06	8.117e+06	6.00287e+06	1.85021e+07	1.0874e+07	2.34743e+07	3.39908e+07	1.90515e+07	2.5216e+07	1.46962e+07	4.99972e+07	34843661	1.04738e+07	8.61406e+07	2.21656e+07	1.37377e+07	3.60793e+07	1.2002e+08	3.46255e+07	2.13459e+07	4.71481e+06	2.47761e+07	1.47455e+07	7.56796e+06	4.85848e+06	6.21322e+06	2.12909e+06	1.20534e+07
High	P01011	Alpha-1-antichymotrypsin OS=Homo sapiens OX=9606 GN=SERPINA3 PE=1 SV=2	3.59278e+06	4.87708e+06	4.94916e+06	4.473e+06	6.12767e+06	4.29418e+06	5.90433e+06	5.44206e+06	7.18269e+06	6.30011e+06	4.92272e+06	6.13517e+06	6.59956e+06	6.21489e+06	2.81382e+06	5.20942e+06	3.06591e+06	3.74085e+06	3.49374e+06	3.4335e+06	2.12803e+06	6.90896e+06	2.42791e+06	3.82163e+06	1.27214e+07	1.93255e+07	3.19637e+07	3.84866e+07	2.30887e+07	3.82154e+07	1.28522e+08	5.6044e+07	2.40866e+07	2.90356e+07	3.77556e+07	1.69746e+07	4.92821e+07	5.70243e+08	2.56603e+07	2.80249e+06	3.01647e+06	2.90948e+06	2.17052e+06	2.90711e+06	2.53882e+06	3.05942e+06	2.10795e+06
High	O60814	Histone H2B type 1-K OS=Homo sapiens OX=9606 GN=HIST1H2BK PE=1 SV=3	1.66002e+08	1.638e+08	1.13768e+08	1.47857e+08	1.86843e+09	1.07136e+09	1.56803e+09	1.5026e+09	1.48126e+09	3.24559e+09	2.22133e+09	2.31606e+09	4.83771e+07	5.63809e+07	3.79489e+07	4.75689e+07	2.36774e+08	1.85751e+08	2.54585e+08	2.25704e+08	7.58773e+07	8.07063e+07	5.75548e+07	7.13795e+07	3.45175e+09	5.33191e+08	2.51964e+08	1.32725e+09	1.1577e+08	8.97098e+08	7.07183e+09	1.94076e+08	3.91613e+09	4.43706e+09	6.00998e+07	3.80065e+09	1.22951e+10	1.35801e+10	2.22965e+09	5.03861e+07	1.19361e+08	8.48734e+07	2.20529e+08	2.21561e+08	2.21045e+08	4.86727e+07	3.70364e+08
High	P19827	Inter-alpha-trypsin inhibitor heavy chain H1 OS=Homo sapiens OX=9606 GN=ITIH1 PE=1 SV=3	2.72119e+06	3.46339e+06	2.36821e+06	2.85093e+06	3.03219e+06	4.68226e+06	4.88849e+06	4.20098e+06	4.96374e+06	5.59314e+06	3.88003e+06	4.8123e+06	2.97874e+06	2.39593e+06	4.35028e+06	3.24165e+06	3.78016e+06	4.94085e+06	9.58324e+06	6.10142e+06	3.05881e+06	4.83225e+06	3.70241e+06	3.86449e+06	6.01872e+06	1.0875e+07	1.03151e+07	1.78226e+07	1.27732e+07	4.80038e+07	4.4981e+07	9.91645e+06	9.44296e+06	8.13031e+07	1.87608e+07	6.96018e+07	1.56042e+07	4.39703e+07	4.31308e+07	3.0768e+06	2.47085e+06	2.77383e+06	4.51531e+06	1.55853e+06	3.03692e+06	2.41744e+06	1.99895e+06
High	Q99832	T-complex protein 1 subunit eta OS=Homo sapiens OX=9606 GN=CCT7 PE=1 SV=2	1.8128e+07	2.69962e+07	2.56113e+07	2.35785e+07	2.73865e+07	2.53667e+07	2.43946e+07	2.57159e+07	3.4628e+07	4.8775e+07	4.86804e+07	4.40278e+07	1.84661e+07	1.11154e+07	8.68475e+06	1.27554e+07	1.00241e+07	1.1821e+07	1.06912e+07	1.08454e+07	1.02678e+07	1.70253e+07	2.6262e+07	1.78517e+07	1.55846e+07	7.73368e+07	9.43648e+07	1.62432e+08	9.18741e+07	100820244	7.95893e+07	4.75662e+08	1.48921e+08	9.78846e+07	1.11596e+08	4.16439e+07	7.36606e+07	4.44928e+07	2.15173e+08	3.30182e+06	7.19524e+06	5.24853e+06	7.09879e+06	7.03588e+06	7.06733e+06	2.56787e+06	6.54532e+06
High	Q13263	Transcription intermediary factor 1-beta OS=Homo sapiens OX=9606 GN=TRIM28 PE=1 SV=5	1.94935e+06	3.35776e+06	2.61306e+06	2.64006e+06	4.57956e+06	6.24154e+06	4.66662e+06	5.16257e+06	1.66037e+07	2.05936e+07	2.43199e+07	2.05057e+07	2.24586e+06	2.21989e+06	2.04923e+06	2.17166e+06	2.30076e+06	1.22712e+06	3.60524e+06	2.37771e+06	3.20986e+06	3.55754e+06	4.75347e+06	3.84029e+06	1.53702e+07	1.4176e+08	3.14697e+08	2.21589e+08	4.42085e+08	1.26475e+08	2.86985e+07	3.93782e+08	9.18162e+07	1.23396e+08	2.71189e+08	3.98455e+07	2.70063e+07	6.89024e+07	3.77245e+08	1.77222e+06	2.12003e+06	1.94612e+06	3.20257e+06	1.43424e+06	2.3184e+06	3.44722e+06	1.86383e+06
High	P17987	T-complex protein 1 subunit alpha OS=Homo sapiens OX=9606 GN=TCP1 PE=1 SV=1	1.89699e+07	2.45876e+07	2.50012e+07	2.28529e+07	2.40248e+07	1.92192e+07	2.09233e+07	2.13891e+07	3.24118e+07	4.10259e+07	4.02986e+07	3.79121e+07	1.68772e+07	9.74004e+06	9.18948e+06	1.19356e+07	1.5544e+07	1.23163e+07	1.27362e+07	1.35322e+07	8.62695e+06	1.54491e+07	1.89298e+07	1.43353e+07	1.22126e+07	4.20851e+07	4.94785e+07	1.5487e+08	5.82447e+07	7.3772e+07	5.11126e+07	5.08049e+08	1.79159e+08	9.69426e+07	1.24858e+08	3.54762e+07	4.56464e+07	6.54347e+07	2.16734e+08	4.78512e+06	5.09544e+06	4.94028e+06	7.32072e+06	4.54116e+06	5.93094e+06	4.57088e+06	4.1586e+06
High	P49368	T-complex protein 1 subunit gamma OS=Homo sapiens OX=9606 GN=CCT3 PE=1 SV=4	2.26054e+07	3.07956e+07	3.31995e+07	2.88668e+07	23647339	2.30223e+07	2.38447e+07	2.35048e+07	3.4317e+07	4.82021e+07	5.01819e+07	4.42337e+07	2.14172e+07	1.13151e+07	8.0956e+06	1.36093e+07	1.48624e+07	1.63527e+07	1.42714e+07	1.51621e+07	1.34407e+07	1.80949e+07	2.46433e+07	1.87263e+07	7.10246e+06	6.73236e+07	7.89074e+07	1.89264e+08	7.09772e+07	8.96592e+07	5.68386e+07	5.39814e+08	1.78024e+08	1.06215e+08	1.32636e+08	54509878	6.03451e+07	6.12706e+07	2.32955e+08	3.89646e+06	5.63752e+06	4.76699e+06	7.04861e+06	4.03399e+06	5.5413e+06	2.06052e+06	3.82236e+06
High	Q14624	Inter-alpha-trypsin inhibitor heavy chain H4 OS=Homo sapiens OX=9606 GN=ITIH4 PE=1 SV=4	4.17027e+06	3.27549e+06	6.23062e+06	4.55879e+06	6.05017e+06	6.78919e+06	6.97129e+06	6.60355e+06	4.91202e+06	3.15168e+06	3.63614e+06	3.89995e+06	5.2035e+06	6.79184e+06	4.27424e+06	5.42319e+06	2.96785e+06	2.80304e+06	2.40313e+06	2.72467e+06	2.79438e+06	2.41273e+06	2.73693e+06	2.64801e+06	1.02236e+07	7.69542e+07	1.16361e+08	5.11047e+07	5.88096e+07	5.75884e+07	1.91888e+08	6.22592e+07	2.6274e+07	3.89636e+07	2.48935e+07	2.81731e+07	2.17971e+07	1.99222e+07	4.16524e+07	5.95203e+06	4.88017e+06	5.4161e+06	5.86032e+06	7.21444e+06	6.53738e+06	6.5053e+06	5.37171e+06
High	P50990	T-complex protein 1 subunit theta OS=Homo sapiens OX=9606 GN=CCT8 PE=1 SV=4	1.72781e+07	2.24173e+07	2.47396e+07	2.14784e+07	3.07641e+07	2.65557e+07	2.83115e+07	2.85438e+07	4.56884e+07	6.06991e+07	6.26111e+07	5.63329e+07	1.89623e+07	1.24527e+07	7.99786e+06	1.31376e+07	1.31648e+07	1.27603e+07	1.11696e+07	1.23649e+07	1.84235e+07	1.57005e+07	2.57401e+07	1.99547e+07	2.68767e+07	1.18557e+08	1.2727e+08	1.50703e+08	1.05867e+08	1.14897e+08	1.20488e+08	4.35884e+08	1.71585e+08	9.33457e+07	1.62364e+08	3.77143e+07	6.2956e+07	6.76503e+07	2.12645e+08	2.35194e+06	1.05923e+07	6.47214e+06	6.79507e+06	4.74229e+06	5.76868e+06	3.44346e+06	5.32849e+06
High	P01834	Immunoglobulin kappa constant OS=Homo sapiens OX=9606 GN=IGKC PE=1 SV=2	2.02447e+06	6.43027e+06	4.49558e+06	4.31677e+06	6.13865e+06	2.07513e+06	7.14511e+06	5.11963e+06	2.73066e+06	5.6533e+06	7.76075e+06	5.38157e+06	1.66543e+07	4.48066e+06	7.40473e+06	9.51324e+06	2.77202e+06	1.87498e+06	3.61256e+06	2.75318e+06	3.29113e+06	2.84643e+06	4.17648e+06	3.43801e+06	4.11942e+07	8.42302e+07	2.56788e+07	4.32522e+07	2.9212e+07	1.10149e+08	1.09642e+08	4.18939e+07	2.54386e+07	8.16007e+07	18939393	2.50552e+08	8.46768e+07	3.03927e+08	5.75021e+07	710406	4.10012e+06	2.40527e+06	701764	2.80343e+06	1.7526e+06	1.3869e+06	2.3514e+06
High	Q9H4M9	EH domain-containing protein 1 OS=Homo sapiens OX=9606 GN=EHD1 PE=1 SV=2	2.39942e+07	7.48049e+07	6.7343e+07	5.53807e+07	5.30666e+07	5.10642e+07	5.57517e+07	5.32942e+07	1.64431e+07	2.06428e+07	6.17525e+07	3.29461e+07	2.02726e+07	1.33361e+07	1.90591e+07	1.75559e+07	1.90603e+07	1.95177e+07	1.55329e+07	1.8037e+07	1.68505e+07	3.34794e+07	2.60913e+07	2.54737e+07	1.71577e+09	9.81894e+07	1.21363e+08	8.70331e+07	7.05542e+07	5.68438e+07	1.05082e+09	4.18764e+07	2.68491e+07	5.42476e+07	4.57823e+07	3.18531e+07	4.00959e+07	1.52289e+07	3.26357e+07	2.11421e+07	7.3081e+07	4.71116e+07	1.616e+07	1.15739e+07	1.3867e+07	1.26699e+07	3.96397e+07
High	P53396	ATP-citrate synthase OS=Homo sapiens OX=9606 GN=ACLY PE=1 SV=3	2.60624e+07	3.18585e+07	3.96971e+07	3.25393e+07	1.23053e+07	1.34754e+07	1.18301e+07	1.25369e+07	2.71068e+07	3.35768e+07	3.40136e+07	3.15657e+07	1.82812e+07	1.17732e+07	9.91776e+06	1.3324e+07	2.52084e+07	2.67123e+07	2.0881e+07	2.42672e+07	1.61014e+07	1.79446e+07	2.81726e+07	2.07395e+07	2.54374e+07	8.15174e+07	8.24733e+07	1.91363e+08	1.17706e+08	1.02962e+08	67515888	1.9358e+08	9.85095e+07	1.05887e+08	2.53308e+08	5.67079e+07	9.38291e+07	4.3184e+07	1.66603e+08	3.55304e+06	4.95564e+06	4.25434e+06	7.86759e+06	5.53404e+06	6.70082e+06	1.61855e+06	5.24666e+06
High	Q01082	Spectrin beta chain, non-erythrocytic 1 OS=Homo sapiens OX=9606 GN=SPTBN1 PE=1 SV=2	799885	3.24585e+06	2.37073e+06	2.13882e+06	2.77977e+06	3.36122e+06	2.24331e+06	2.79477e+06	3.58235e+06	3.35794e+06	4.00899e+06	3.64976e+06	2.99427e+06	2.66566e+06	1.88067e+06	2.51353e+06	1.92167e+06	1.1722e+06	1.87798e+06	1.65728e+06	3.87882e+06	3.06779e+06	8.53741e+06	5.16134e+06	2.09591e+07	2.66149e+07	3.50442e+07	1.92491e+07	4.30955e+07	4.30978e+07	2.29545e+07	1.99247e+07	1.87637e+07	2.72481e+07	2.36163e+07	4.63935e+07	4.02458e+07	1.93941e+07	2.61488e+07	2.23592e+06	6.19591e+06	4.21592e+06	6.69358e+06	2.42514e+06	4.55936e+06	1.59871e+06	3.12664e+06
High	Q01518	Adenylyl cyclase-associated protein 1 OS=Homo sapiens OX=9606 GN=CAP1 PE=1 SV=5	7.07605e+06	1.24401e+07	1.04853e+07	1.00005e+07	9.67011e+06	9.73132e+06	1.53078e+07	1.15697e+07	2.29477e+07	3.1111e+07	3.31615e+07	2.90734e+07	1.98122e+07	6.15799e+06	7.07466e+06	1.1015e+07	9.99902e+06	5.54807e+06	8.05632e+06	7.86781e+06	6.40726e+06	8.1646e+06	1.95635e+07	1.13785e+07	3.02102e+07	4.08645e+07	37942188	6.25589e+07	3.47936e+07	6.92493e+07	4.49852e+07	4.90132e+07	1.18145e+08	8.21043e+07	3.80896e+07	2.29635e+07	3.12517e+07	2.33717e+07	7.20892e+07	2.5182e+06	1.16594e+07	7.0888e+06	2.72963e+06	1.99421e+06	2.36192e+06	692920	2.99092e+06
High	P33778	Histone H2B type 1-B OS=Homo sapiens OX=9606 GN=HIST1H2BB PE=1 SV=2	1.30663e+07	1.02797e+07	1.1002e+07	1.14493e+07	7.51575e+07	6.31363e+07	5.05493e+07	6.29477e+07	4.8381e+07	9.76435e+07	5.87603e+07	6.82616e+07	1.89271e+06	2.18685e+06	1.0328e+06	1.70412e+06	1.39793e+07	1.02776e+07	1.48285e+07	1.30285e+07	4.92093e+06	4.26569e+06	3.26303e+06	4.14989e+06	8.11125e+07	1.41309e+07	1.91936e+07	6.70272e+07	1.08467e+07	18798916	180973623	1.38643e+07	2.15775e+08	1.9993e+08	3.27346e+06	1.36512e+08	958246072	1010178844	1.61967e+08	3.57604e+06	5.42673e+06	4.50138e+06	8.52929e+06	9.3135e+06	8.9214e+06	2.50578e+06	1.49302e+07
High	P19823	Inter-alpha-trypsin inhibitor heavy chain H2 OS=Homo sapiens OX=9606 GN=ITIH2 PE=1 SV=2	3.95762e+07	3.2886e+07	3.46345e+07	3.56989e+07	6.3499e+07	5.11798e+07	3.43789e+07	4.96859e+07	4.80305e+07	5.269e+07	2.76808e+07	4.28004e+07	5.081e+07	5.50489e+07	4.04892e+07	4.87827e+07	5.49744e+07	4.80008e+07	3.9133e+07	4.73694e+07	6.77395e+07	5.15706e+07	2.65947e+07	4.86349e+07	1.12796e+07	6.24917e+07	3.15498e+07	4.39619e+07	3.87608e+07	1.05784e+08	2.12217e+08	3.57206e+07	6.46864e+07	1.28302e+08	6.59329e+07	1.93718e+08	7.74259e+07	1.14684e+08	7.4181e+07	1.44553e+07	1.17119e+07	1.30836e+07	1.62206e+07	1.24756e+07	1.43481e+07	1.38456e+07	1.33486e+07
High	P02788	Lactotransferrin OS=Homo sapiens OX=9606 GN=LTF PE=1 SV=6	1.20066e+07	2.05556e+07	9.05369e+06	1.3872e+07	2.76666e+07	2.75854e+07	2.42129e+07	2.64883e+07	1.72673e+07	1.06706e+07	1.03411e+07	1.27597e+07	2.72321e+07	1.67608e+07	1.33852e+07	1.9126e+07	2.05949e+07	1.17792e+07	1.29281e+07	1.51007e+07	2.21379e+07	1.58547e+07	1.02598e+07	1.60842e+07	4.20551e+07	6.9775e+06	6.49338e+06	1.18703e+07	8.1647e+06	1.2148e+07	1.90007e+07	5.74024e+06	1.38655e+07	5.87212e+06	7.42507e+06	1.61721e+08	4.22143e+07	1.06822e+08	7.24976e+06	1.08865e+07	1.70703e+07	1.39784e+07	1.21185e+07	7.57508e+06	9.84678e+06	1.11373e+07	9.68295e+06
High	Q05707	Collagen alpha-1(XIV) chain OS=Homo sapiens OX=9606 GN=COL14A1 PE=1 SV=3	4.8883e+06	1.0555e+07	1.32653e+07	9.56951e+06	1.64855e+07	1.13595e+07	1.22229e+07	1.33559e+07	1.51566e+07	1.44818e+07	1.86795e+07	1.6106e+07	1.01617e+07	4.78726e+06	4.34642e+06	6.43179e+06	2.39616e+07	5.78203e+06	1.20694e+07	1.39377e+07	1.51043e+07	1.51106e+07	1.04869e+07	1.35673e+07	6.21115e+06	2.181e+07	2.87377e+07	2.0342e+07	2.27322e+07	1.72439e+08	3.84566e+08	5.01248e+07	3.71125e+07	3.58775e+07	3.44666e+07	5.09175e+07	8.20196e+07	6.49386e+07	4.02492e+07	6.84639e+06	7.18699e+06	7.01669e+06	8.69722e+06	6.79055e+06	7.74388e+06	2.11367e+06	7.25203e+06
High	Q01813	ATP-dependent 6-phosphofructokinase, platelet type OS=Homo sapiens OX=9606 GN=PFKP PE=1 SV=2	4.19643e+06	7.95426e+06	7.32809e+06	6.49293e+06	5.35036e+06	8.02967e+06	5.75513e+06	6.37839e+06	1.86579e+07	2.61326e+07	1.93348e+07	2.13751e+07	2.78882e+07	1.66452e+07	8.48149e+06	1.76716e+07	1.29528e+07	1.31855e+07	1.1273e+07	1.24705e+07	1.04523e+07	2.37788e+07	2.51794e+07	1.98035e+07	2.0946e+07	8.60982e+07	9.57377e+07	1.72147e+08	7.78589e+07	1.16531e+08	1.32039e+08	7.29325e+07	2.41922e+08	5.25735e+07	4.73078e+07	1.51541e+07	5.3729e+07	2.26354e+07	1.06118e+08	3.08828e+06	1.33559e+07	8.22207e+06	4.37561e+06	4.08115e+06	4.22838e+06	4.4867e+06	5.48275e+06
High	P50991	T-complex protein 1 subunit delta OS=Homo sapiens OX=9606 GN=CCT4 PE=1 SV=4	2.08541e+07	2.24013e+07	2.67964e+07	2.33506e+07	2.99391e+07	2.74823e+07	2.37649e+07	2.70621e+07	3.63122e+07	4.91625e+07	4.86811e+07	4.47186e+07	1.24208e+07	9.48229e+06	6.26769e+06	9.39027e+06	1.20637e+07	1.28574e+07	1.23177e+07	1.24129e+07	1.14954e+07	17661200	2.14135e+07	1.68567e+07	5.84756e+06	5.43267e+07	6.0135e+07	1.40789e+08	5.74527e+07	7.14987e+07	6.60574e+07	3.75201e+08	1.58406e+08	7.47715e+07	1.75422e+08	2.74974e+07	4.77351e+07	35946085	1.81447e+08	2.40725e+06	3.67626e+06	3.04175e+06	5.19972e+06	4.25562e+06	4.72767e+06	3.26788e+06	2.79803e+06
High	P14868	Aspartate--tRNA ligase, cytoplasmic OS=Homo sapiens OX=9606 GN=DARS PE=1 SV=2	1.1697e+07	15047282	1.32292e+07	1.33245e+07	1.45689e+07	1.51863e+07	1.14757e+07	1.37436e+07	1.85669e+07	2.44804e+07	2.27363e+07	2.19279e+07	1.54776e+07	7.23299e+06	5.87513e+06	9.52856e+06	1.85088e+07	8.98872e+06	6.8936e+06	1.14637e+07	1.09972e+07	1.94861e+07	2.49667e+07	1.84833e+07	7.82892e+06	7.81111e+07	1.59562e+08	2.25275e+08	1.15236e+08	9.34608e+07	8.54926e+07	1.53867e+08	1.3885e+08	9.5915e+07	1.92635e+08	1.525e+07	5.26648e+07	1.53412e+07	1.60234e+08	852484	3.88926e+06	2.37087e+06	2.86831e+06	1.65162e+06	2.25997e+06	2.35077e+06	1.88651e+06
High	P46940	Ras GTPase-activating-like protein IQGAP1 OS=Homo sapiens OX=9606 GN=IQGAP1 PE=1 SV=1	1.45526e+07	2.9987e+07	2.39613e+07	2.28336e+07	1.16467e+07	1.16411e+07	1.7187e+07	1.34916e+07	2.56552e+07	3.181e+07	3.84919e+07	3.19857e+07	2.06041e+07	1.23077e+07	1.02166e+07	1.43761e+07	8.41688e+06	9.22919e+06	9.18002e+06	8.94203e+06	8.3122e+06	2.48918e+07	3.98574e+07	2.43538e+07	1.73687e+07	7.68709e+07	4.00116e+07	5.74321e+07	6.20298e+07	5.93526e+07	2.98724e+07	1.01641e+08	61224541	2.79388e+07	3.36506e+07	1.38093e+07	2.07393e+07	2.87223e+07	2.78645e+07	1.31145e+07	2.29469e+07	1.80307e+07	1.16165e+07	1.066e+07	1.11383e+07	8.47319e+06	1.19006e+07
High	O75891	Cytosolic 10-formyltetrahydrofolate dehydrogenase OS=Homo sapiens OX=9606 GN=ALDH1L1 PE=1 SV=2	4.82474e+06	4.96101e+06	7.43259e+06	5.73945e+06	7.3145e+06	6.34889e+06	4.72211e+06	6.1285e+06	1.18917e+07	1.18511e+07	8.48152e+06	1.07414e+07	1.33489e+07	1.02249e+07	8.18972e+06	1.05878e+07	1.5236e+07	1.33277e+07	9.31028e+06	1.26247e+07	1.05621e+07	9.08576e+06	5.01374e+06	8.22053e+06	1.52177e+07	33231499	1.08453e+07	1.61488e+07	1.67038e+07	5.76356e+07	6.86046e+07	4.11176e+07	2.48869e+07	3.32163e+07	3.60777e+07	1.39378e+08	7.42535e+07	9.93213e+07	4.94933e+07	3.94277e+06	1.01108e+07	7.0268e+06	6.87168e+06	5.09239e+06	5.98204e+06	5.62848e+06	5.95579e+06
High	P00352	Retinal dehydrogenase 1 OS=Homo sapiens OX=9606 GN=ALDH1A1 PE=1 SV=2	3.34566e+06	5.74118e+06	5.70731e+06	4.93138e+06	3.71628e+06	3.64139e+06	3.62625e+06	3.66131e+06	4.58783e+06	3.19225e+06	3.67357e+06	3.81788e+06	2.70413e+06	3.39136e+06	7.22557e+06	4.44035e+06	5.66278e+06	3.65808e+06	4.00234e+06	4.44107e+06	4.96554e+06	3.67329e+06	2.53605e+06	3.72496e+06	2.86584e+07	6.64527e+07	2.44457e+08	7.91822e+07	1.796e+08	1.53972e+08	8.16794e+07	6530445	8.96355e+06	7.22817e+07	7.24122e+06	5.09961e+07	8.93034e+07	1.20114e+07	8.1345e+06	2.05952e+06	9.36635e+06	5.71293e+06	8.73417e+06	7.2574e+06	7.99579e+06	1.14474e+06	2.47343e+06
High	P02794	Ferritin heavy chain OS=Homo sapiens OX=9606 GN=FTH1 PE=1 SV=2	1.71912e+06	3.2993e+06	2.93317e+06	2.65053e+06	2.38918e+06	3.44805e+06	3.6401e+06	3.15911e+06	605624	938016	1.21753e+06	920391	2.83359e+06	2.7684e+06	826471	2.14282e+06	1.56236e+06	966580	907903	1.14561e+06	1.39946e+06	2.20283e+06	1.5791e+06	1.72713e+06	1.72895e+09	6.21123e+08	1.09873e+07	2.32999e+08	6.26393e+07	1.25262e+09	1.18714e+08	6.58936e+07	1.35032e+08	9.51637e+08	7.38438e+08	7.7379e+08	9.07305e+08	8.90429e+08	3.02119e+08	1.83606e+06	8.06462e+06	4.95034e+06	4.05248e+06	3.5143e+06	3.78339e+06	2.21211e+06	4.52022e+06
High	P62805	Histone H4 OS=Homo sapiens OX=9606 GN=HIST1H4A PE=1 SV=2	1.73401e+08	1.69334e+08	1.55633e+08	1.66123e+08	2.04448e+09	1.61522e+09	1.65228e+09	1.77066e+09	1.82838e+09	3.91737e+09	2.53191e+09	2.75922e+09	5.89849e+07	5.91468e+07	3.47074e+07	5.09464e+07	2.87578e+08	2.20228e+08	2.73127e+08	2.60311e+08	1.11284e+08	1.06691e+08	7.93471e+07	9.91073e+07	4.38773e+08	8.05151e+08	2.21047e+08	1.1381e+09	1.21208e+08	1.20179e+09	1.24301e+10	1.7054e+08	4.07072e+09	4.77149e+09	4.77573e+07	5.07319e+09	1.60679e+10	1.75408e+10	1.84728e+09	7.49053e+07	1.53397e+08	1.14151e+08	2.2603e+08	2.50103e+08	2.38067e+08	5.67623e+07	3.4737e+08
High	P42224	Signal transducer and activator of transcription 1-alpha/beta OS=Homo sapiens OX=9606 GN=STAT1 PE=1 SV=2	8.23845e+06	8.58711e+06	1.00481e+07	8.95789e+06	4.76186e+06	3.78258e+06	4.61248e+06	4.38564e+06	5.81238e+06	9.30248e+06	4.5403e+06	6.55172e+06	5.14188e+06	2.85615e+06	2.94577e+06	3.64793e+06	5.43903e+06	3.24039e+06	3.06134e+06	3.91359e+06	6.22975e+06	5.80227e+06	4.91079e+06	5.6476e+06	8.5779e+06	8.64806e+07	1.70464e+07	2.2099e+08	1.03296e+08	1.07962e+08	4.99476e+07	1.02766e+08	139771807	1.09794e+08	1.10504e+08	1.3026e+07	5.22858e+07	1.17697e+07	2.71322e+07	4.57133e+06	1.04467e+07	7.50903e+06	1.26417e+07	5.57499e+06	9.10835e+06	6.18674e+06	7.50809e+06
High	P05023	Sodium/potassium-transporting ATPase subunit alpha-1 OS=Homo sapiens OX=9606 GN=ATP1A1 PE=1 SV=1	6.10741e+07	9.41091e+07	7.53417e+07	7.68416e+07	1.11963e+08	1.02854e+08	1.02697e+08	1.05838e+08	62761802	8.82834e+07	9.7034e+07	8.26931e+07	4.62967e+07	2.53737e+07	2.77074e+07	3.31259e+07	4.54716e+07	4.07446e+07	4.39628e+07	4.3393e+07	2.04839e+07	4.04975e+07	5.36604e+07	3.82139e+07	1.09002e+08	1.08855e+08	9.96245e+07	5.98923e+07	7.08348e+07	8.41529e+07	3.69015e+07	1.01377e+08	8.00084e+07	35102100	5.7283e+07	4.92437e+07	8.35931e+07	4.54217e+07	5.32822e+07	2.46319e+07	9.48537e+07	5.97428e+07	4.60648e+07	2.78551e+07	3.69599e+07	1.11818e+07	3.49672e+07
High	Q08380	Galectin-3-binding protein OS=Homo sapiens OX=9606 GN=LGALS3BP PE=1 SV=1	1.92909e+08	4.34778e+07	8.99214e+07	1.08769e+08	6.38064e+07	2.99124e+07	4.9868e+07	4.78623e+07	6.53827e+07	6.53231e+07	5.2809e+07	6.11716e+07	2.84677e+07	2.96621e+07	2.45462e+07	2.75587e+07	2.53183e+08	2.96851e+08	1.8477e+08	2.44935e+08	1.678e+08	1.24659e+08	4.94818e+07	1.1398e+08	1.64072e+07	3.94954e+07	6.13785e+06	2.02342e+07	1.21598e+07	4.95723e+07	2.69118e+07	5.14185e+07	1.73198e+08	9.54921e+07	2.43847e+07	4.37337e+07	3.23539e+07	3.22589e+08	6.61053e+07	7.3063e+07	6.94772e+07	7.12701e+07	5.40461e+07	5.99677e+07	5.70069e+07	4.25345e+07	6.06806e+07
High	P01031	Complement C5 OS=Homo sapiens OX=9606 GN=C5 PE=1 SV=4	9.24673e+06	8.25607e+06	1.12111e+07	9.57131e+06	1.91201e+07	2.10883e+07	7.23345e+06	1.58139e+07	1.24201e+07	1.3701e+07	6.29056e+06	1.08039e+07	2.43715e+07	3.30889e+07	3.50125e+07	3.08243e+07	3.12084e+07	1.26946e+07	3.103e+07	2.49777e+07	3.42543e+07	1.33698e+07	3.96393e+06	1.7196e+07	8.17859e+07	3.08967e+07	4.12167e+07	2.89262e+07	3.6431e+07	4.43053e+07	3.79312e+07	3.51214e+07	4.20796e+07	2.15209e+07	2.16698e+07	3.34747e+07	6.30866e+07	1.717e+07	3.50969e+07	1.99164e+07	3.01429e+07	2.50297e+07	2.21539e+07	2.20362e+07	2.2095e+07	1.84964e+07	1.70817e+07
High	P60842	Eukaryotic initiation factor 4A-I OS=Homo sapiens OX=9606 GN=EIF4A1 PE=1 SV=1	2.6836e+07	3.94737e+07	4.04676e+07	3.55924e+07	3.16337e+07	3.32192e+07	2.74169e+07	3.07566e+07	3.92128e+07	5.06831e+07	4.98244e+07	4.65734e+07	2.30729e+07	1.46634e+07	1.146e+07	1.63988e+07	1.83e+07	18616664	1.54963e+07	1.7471e+07	2.37871e+07	2.40974e+07	2.26876e+07	2.3524e+07	2.71208e+07	2.4049e+08	4.46099e+08	5.20201e+08	3.52938e+08	2.92008e+08	2.04275e+08	4.27296e+08	2.34872e+08	2.91995e+08	2.67771e+08	5.25395e+07	1.44568e+08	6.90131e+07	2.01268e+08	4.78366e+06	1.28503e+07	8.81697e+06	1.17264e+07	8.59443e+06	1.01604e+07	5.51858e+06	6.30949e+06
High	P33121	Long-chain-fatty-acid--CoA ligase 1 OS=Homo sapiens OX=9606 GN=ACSL1 PE=1 SV=1	2.73194e+06	5.87472e+06	4.45831e+06	4.35499e+06	4.56347e+06	5.06445e+06	3.03223e+06	4.22005e+06	3.15712e+06	4.95327e+06	6.12556e+06	4.74532e+06	2.04582e+06	2.1683e+06	1550354	1.92149e+06	3.93659e+06	2.86317e+06	1.37859e+06	2.72612e+06	826529	2.47071e+06	2.57741e+06	1.95822e+06	5.03159e+06	1.51845e+07	2.40637e+07	7.97654e+06	1.68426e+07	1.32736e+07	4.2272e+07	6.21836e+06	2.9034e+06	3.26165e+07	6.22513e+06	4.98653e+07	1.24586e+08	3.85754e+06	1.50869e+07	2.46577e+06	3.39572e+06	2.93074e+06	4.33095e+06	4.49967e+06	4.41531e+06	1.62282e+06	3.87192e+06
High	P09488	Glutathione S-transferase Mu 1 OS=Homo sapiens OX=9606 GN=GSTM1 PE=1 SV=3	2.55297e+06	1.02727e+07	4.39298e+06	5.73955e+06	8.11245e+06	2.17608e+06	2.99302e+06	4.42718e+06	9.92513e+06	1.23982e+07	1.06116e+07	1.09783e+07	1.25838e+07	9.34367e+06	7.02388e+06	9.65047e+06	9.05636e+06	1.09428e+06	5.35572e+06	5.16878e+06	6.81393e+06	1.62875e+06	2.84285e+06	3.76184e+06	8.16434e+07	1.45346e+08	1.41423e+08	5.9545e+07	4.06533e+08	1.8683e+08	6.37948e+07	6.66535e+07	7.52625e+07	3.36983e+07	3.25852e+07	5.32866e+07	6.38217e+07	1.3902e+07	4.25681e+07	6.82887e+06	2.52244e+07	1.60266e+07	1.56357e+07	1.13917e+07	1.35137e+07	1.89622e+06	4.99281e+06
High	P58107	Epiplakin OS=Homo sapiens OX=9606 GN=EPPK1 PE=1 SV=3	1.69588e+06	1.38213e+06	2.01471e+06	1.69757e+06	1.33007e+06	878576	1.80241e+06	1.33702e+06	1.39757e+07	1.78444e+07	1.90756e+07	1.69652e+07	6.75233e+06	2.99869e+06	2.1008e+06	3.9506e+06	2.08463e+06	1.69774e+06	1.89863e+06	1.89366e+06	1.33698e+06	2.68611e+06	4.48984e+06	2.83764e+06	1.13202e+07	2.86342e+07	2.05048e+07	1.98012e+08	3.4147e+07	3.72558e+07	1.1748e+07	8.91509e+07	2.40454e+07	2.96871e+07	1.71984e+07	1.04941e+07	3.6797e+07	3.43813e+07	1.0418e+08	2.52857e+06	3748312	3.13844e+06	1.53635e+06	1.8822e+06	1.70927e+06	2.47103e+06	2.33797e+06
High	P12814	Alpha-actinin-1 OS=Homo sapiens OX=9606 GN=ACTN1 PE=1 SV=2	1.03756e+07	1.48367e+07	1.34691e+07	1.28938e+07	1.21043e+07	1.11236e+07	1.44018e+07	1.25432e+07	2.95104e+07	3.63754e+07	4.44375e+07	3.67744e+07	4.54611e+07	1.57432e+07	1.06987e+07	2.39677e+07	2504601	3.66568e+06	6.14532e+06	4.1052e+06	6.88474e+06	1.38654e+07	3.03771e+07	1.70424e+07	6.66954e+06	1.12759e+07	1.02809e+07	3585331	6.64688e+06	1.18724e+07	1.85111e+07	1.06968e+07	7.2295e+06	2.33126e+07	1.58675e+07	7.21552e+06	6.91818e+06	7.69969e+06	3.77248e+07	2.18803e+06	8.32664e+06	5.25733e+06	4.08544e+06	3.77329e+06	3.92937e+06	1.38756e+06	2.32596e+06
High	Q06210	Glutamine--fructose-6-phosphate aminotransferase [isomerizing] 1 OS=Homo sapiens OX=9606 GN=GFPT1 PE=1 SV=3	5.0797e+06	8.27126e+06	9.17772e+06	7.50956e+06	5.79936e+06	3.76527e+06	3.46914e+06	4.34459e+06	7.98721e+06	1.07311e+07	1.28074e+07	1.05086e+07	6.91228e+06	5.88518e+06	6.44085e+06	6.41277e+06	3.47177e+06	4.57283e+06	2.89966e+06	3.64809e+06	3.45513e+06	4.58499e+06	7.05031e+06	5.03014e+06	4.60583e+06	1.85904e+07	1.24808e+07	4.164e+07	2.40342e+07	1.81203e+07	1.13974e+07	3.97122e+08	1.60759e+07	1.49176e+07	4.0062e+07	5.39323e+06	8.43096e+06	5.48681e+06	9.61512e+06	1.37861e+06	3.11973e+06	2.24917e+06	2.32951e+06	3.31754e+06	2.82353e+06	1.62092e+06	940047
High	P12277	Creatine kinase B-type OS=Homo sapiens OX=9606 GN=CKB PE=1 SV=1	1.66828e+06	6.009e+06	4.05371e+06	3.91033e+06	1.27925e+07	1.11761e+07	1.7771e+07	1.39132e+07	3.69455e+06	3.62216e+06	4.70147e+06	4.00606e+06	6.11368e+06	1.94559e+06	1.60845e+06	3.22257e+06	1.42149e+06	1.14907e+06	994928	1.1885e+06	2.93421e+06	3.46955e+06	3.39061e+06	3.26479e+06	4.23756e+07	1.51449e+07	3.63012e+07	1.95291e+07	2.92286e+07	2.61861e+07	4.48701e+07	2.06524e+07	3.50954e+07	2.57169e+07	2.06438e+07	1.38697e+07	2.74812e+07	1.00744e+07	1.45355e+08	2.56313e+06	2.53334e+06	2.54824e+06	2.83423e+06	4.0867e+06	3.46047e+06	1.7376e+06	2.12679e+06
High	Q99715	Collagen alpha-1(XII) chain OS=Homo sapiens OX=9606 GN=COL12A1 PE=1 SV=2	2.97963e+06	4.33015e+06	3.25933e+06	3.52304e+06	6.05259e+06	6.67233e+06	7.31287e+06	6.67926e+06	5.16743e+06	8.20695e+06	1.49456e+07	9.43999e+06	3.40039e+06	5.14693e+06	1.59508e+06	3.3808e+06	2.46187e+06	3.92004e+06	1.20722e+06	2.52971e+06	5.97611e+06	1.86171e+06	2.6388e+06	3.49221e+06	1.93414e+07	2.69997e+07	2.06592e+07	5.38399e+07	2.20958e+07	2.86763e+07	2.02064e+07	3.09439e+07	9.609e+07	4.05242e+07	2.09735e+07	4.80656e+07	4.40605e+07	1.37067e+08	6.50392e+07	3.56094e+06	5.84292e+06	4.70193e+06	1.88545e+06	3.20594e+06	2.54569e+06	3.46975e+06	3.85981e+06
High	P16152	Carbonyl reductase [NADPH] 1 OS=Homo sapiens OX=9606 GN=CBR1 PE=1 SV=3	4.69951e+06	9.32308e+06	1.06181e+07	8.21357e+06	1.04463e+07	9.5842e+06	9.75754e+06	9.92934e+06	1.2166e+07	1.32558e+07	1.58076e+07	1.37431e+07	8.29299e+06	4.89306e+06	5.80337e+06	6.32981e+06	1.0644e+07	4.43745e+06	2.95748e+06	6.01298e+06	4.73573e+06	5.0437e+06	4.86907e+06	4.88284e+06	3.18774e+07	3.10505e+08	7.50594e+08	7.66536e+08	4.93084e+08	4.01004e+08	1.11877e+08	4.71858e+08	1.91923e+08	2.85521e+08	2.58433e+08	6.14887e+07	1.70963e+08	4.25315e+07	1.56842e+08	1.51882e+06	4.20723e+06	2.86302e+06	2.04384e+06	1.65344e+06	1.84864e+06	1.41183e+06	1.26766e+06
High	P01876	Immunoglobulin heavy constant alpha 1 OS=Homo sapiens OX=9606 GN=IGHA1 PE=1 SV=2	8.82126e+06	1.22944e+07	9.31977e+06	1.01452e+07	1.16039e+07	1.05658e+07	1.19469e+07	1.13722e+07	1.57371e+07	1.77479e+07	1.52725e+07	1.62525e+07	2.09659e+07	9.9948e+06	9.98636e+06	1.3649e+07	7.13749e+06	7.85381e+06	6.90086e+06	7.29739e+06	8.46009e+06	1.09844e+07	8.53349e+06	9.32598e+06	2.79453e+07	1.09666e+08	31128172	8.51141e+07	3.78117e+07	1.1681e+08	96076553	7.92664e+07	6.72707e+07	4.9698e+07	3.1898e+07	2.43408e+08	8.98152e+07	1.26907e+08	7.79795e+07	4.09212e+06	5.8529e+06	4.97251e+06	3.89305e+06	2.68672e+06	3.28989e+06	3.09297e+06	2.81095e+06
High	Q13813	Spectrin alpha chain, non-erythrocytic 1 OS=Homo sapiens OX=9606 GN=SPTAN1 PE=1 SV=3	4.18952e+06	8.17926e+06	8.05798e+06	6.80892e+06	1.02224e+07	9.45083e+06	6.62342e+06	8.76556e+06	5.12746e+06	7.70712e+06	7.20572e+06	6.6801e+06	4579423	2502167	2.23294e+06	3.10484e+06	5.19094e+06	3.3103e+06	3.05607e+06	3.85244e+06	5.29901e+06	7.17193e+06	9.35782e+06	7.27626e+06	1.91553e+07	4.88539e+07	4.89e+07	5.87893e+07	5.28237e+07	5.4269e+07	4.13272e+07	5.77153e+07	2.92781e+07	3.65083e+07	4.5132e+07	5.98076e+07	4.91667e+07	3.0851e+07	6.24249e+07	3.12451e+06	6.26911e+06	4.69681e+06	2.93181e+06	1.72071e+06	2.32626e+06	1.75272e+06	1.24111e+06
High	P00966	Argininosuccinate synthase OS=Homo sapiens OX=9606 GN=ASS1 PE=1 SV=2	4.76307e+06	1.24461e+07	1.06814e+07	9.29684e+06	1.32461e+07	1.23613e+07	1.5507e+07	1.37048e+07	7.07134e+06	7.57787e+06	6.97589e+06	7.20837e+06	6.47436e+06	5.69253e+06	6.79487e+06	6.32059e+06	7.99639e+06	8.07154e+06	6.66138e+06	7.57644e+06	9.28563e+06	1.57683e+07	1.0828e+07	1.19607e+07	1.03343e+07	9.46229e+07	4.36604e+07	1.00143e+08	2.25351e+08	4.10148e+07	1.89463e+07	1.5336e+08	1.90926e+08	7.31494e+07	5.08694e+07	1.29063e+07	2.93607e+07	4.60756e+07	1.16958e+08	554716	1.64131e+06	1.09801e+06	1.4467e+06	1.32931e+06	1.388e+06	2.284e+06	900419
High	P18669	Phosphoglycerate mutase 1 OS=Homo sapiens OX=9606 GN=PGAM1 PE=1 SV=2	2.15683e+07	3.38402e+07	6.10474e+07	3.88186e+07	1.07222e+08	6.92395e+07	9.10823e+07	8.91814e+07	6.52206e+07	1.2047e+08	1.17054e+08	1.00915e+08	3.51627e+07	1.89834e+07	1.94138e+07	2.452e+07	4.23594e+07	1.63294e+07	1.84289e+07	2.57059e+07	3.67128e+07	2.20427e+07	4.2333e+07	3.36962e+07	5.41615e+08	8.42376e+07	1.34161e+08	9.63009e+07	1.07848e+08	8.47424e+07	4.74561e+08	1.61361e+08	2.41147e+08	2.31254e+08	74724759	1.22297e+08	4.68695e+08	5.27579e+08	1.21204e+08	9.31188e+06	3.10425e+07	2.01772e+07	2.15207e+07	1.86069e+07	2.00638e+07	9.59428e+06	2.49091e+07
High	P31323	cAMP-dependent protein kinase type II-beta regulatory subunit OS=Homo sapiens OX=9606 GN=PRKAR2B PE=1 SV=3	1.2551e+06	2.55991e+06	2.23349e+06	2.01617e+06	2.42069e+06	1.70262e+06	4.60902e+06	2.91078e+06	2.21422e+06	3.30498e+06	2.58405e+06	2.70108e+06	2.66389e+06	1.90788e+06	2.77912e+06	2.4503e+06	2.25879e+06	2.83018e+06	1.26549e+06	2.11815e+06	1.8938e+06	1.83507e+06	2.00824e+06	1.91237e+06	1.78031e+07	6.31648e+07	2.41681e+08	5.09093e+07	1.64067e+08	7.49699e+07	3.11466e+07	1.42543e+07	1.14743e+07	5.23068e+07	9.95191e+06	3.28609e+07	6.54975e+07	6.70898e+06	5.14076e+06	1.68285e+06	1.1552e+06	1.41903e+06	890490	250516	570503	281822	654815
High	P36871	Phosphoglucomutase-1 OS=Homo sapiens OX=9606 GN=PGM1 PE=1 SV=3	1.52191e+07	2.5177e+07	2.35177e+07	2.13046e+07	3.11156e+07	3.69639e+07	2.95559e+07	3.25451e+07	1.86635e+07	2.26298e+07	2.32335e+07	2.15089e+07	1.94055e+07	1.6048e+07	1.47178e+07	1.67238e+07	2.27459e+07	2.0164e+07	1.4315e+07	1.9075e+07	2.01528e+07	2.42789e+07	1.46835e+07	1.9705e+07	1.06297e+07	1.46695e+08	4.2877e+08	4.60536e+07	3.72121e+08	1.38191e+08	6.418e+07	1.85329e+07	7.17025e+07	3.37485e+07	2.3885e+07	2.19055e+07	6.14052e+07	1.65286e+07	2.49334e+07	6.469e+06	1.15994e+07	9.03422e+06	1.02661e+07	8.40329e+06	9.3347e+06	1.17249e+07	1.08348e+07
High	P06396	Gelsolin OS=Homo sapiens OX=9606 GN=GSN PE=1 SV=1	1.04343e+07	2.17634e+07	1.4598e+07	1.55986e+07	2.17973e+07	1.81556e+07	2.15582e+07	2.05037e+07	1.37284e+07	1.73023e+07	1.74651e+07	1.61652e+07	1.72977e+07	1.10622e+07	1.16067e+07	1.33222e+07	1.22948e+07	1.18252e+07	8.99974e+06	1.10399e+07	8.32523e+06	1.58515e+07	8.02897e+06	1.07352e+07	5.37681e+07	8.66273e+07	1.23406e+08	7.26263e+07	8.33131e+07	8.38285e+07	6.28607e+07	4.51735e+07	5.19985e+07	1.08096e+08	4.55354e+07	9.67089e+07	1.18039e+08	6.28564e+07	1.75509e+08	7.86819e+06	4.85804e+06	6.36312e+06	5.68331e+06	4.73513e+06	5.20922e+06	6.67169e+06	5.21573e+06
High	P23396	40S ribosomal protein S3 OS=Homo sapiens OX=9606 GN=RPS3 PE=1 SV=2	1.79839e+07	2.01544e+07	1.81928e+07	1.8777e+07	2.66987e+07	2.77723e+07	2.3113e+07	2.58613e+07	3.7291e+07	4.93156e+07	5.19406e+07	4.61824e+07	1.97331e+07	1.5735e+07	1.1836e+07	1.5768e+07	2.01893e+07	1.57699e+07	1.92772e+07	1.84121e+07	1.53021e+07	2.37492e+07	1.73512e+07	1.88008e+07	1.38535e+07	1.71583e+08	2.17214e+08	5.30405e+08	2.19257e+08	2.44139e+08	1.46511e+08	1.77991e+08	1.73095e+08	1.80064e+08	3.04477e+08	1.09682e+08	1.27446e+08	1.40989e+08	2.18279e+08	3.23438e+07	8.70382e+06	2.05238e+07	1.39594e+07	6.50932e+06	1.02344e+07	3.02078e+06	6.35749e+06
High	Q14194	Dihydropyrimidinase-related protein 1 OS=Homo sapiens OX=9606 GN=CRMP1 PE=1 SV=1	1.51268e+06	3.269e+06	548316	1.77666e+06	2.37639e+06	1.78317e+06	4.43649e+06	2.86535e+06	3.24844e+06	3.74355e+06	5.05111e+06	4.01437e+06	998553	1.48978e+06	2.01765e+06	1.50199e+06	2.7488e+06	1.83401e+06	1.82676e+06	2.13653e+06	1.80156e+06	2.40928e+06	2.27629e+06	2.16238e+06	2.64195e+06	1.21611e+07	1.28612e+08	8.23319e+06	2.57166e+07	1.12059e+07	3.52336e+06	5.91172e+06	3.55003e+06	4.50939e+07	1.53667e+07	3.16333e+06	1.22275e+06	3.48577e+06	1.89196e+06	1.09649e+06	1.65045e+06	1.37347e+06	901096	801179	851138	955923	869801
High	O43175	D-3-phosphoglycerate dehydrogenase OS=Homo sapiens OX=9606 GN=PHGDH PE=1 SV=4	2.48578e+07	3.83184e+07	3.30784e+07	3.20849e+07	7.48415e+07	6.18392e+07	5.41501e+07	6.36103e+07	9.00746e+07	1.22436e+08	1.28887e+08	1.13799e+08	3.23288e+07	2.27225e+07	1.85722e+07	2.45412e+07	3.1624e+07	2.44818e+07	2.15678e+07	2.58912e+07	2.42996e+07	3.06677e+07	2.05919e+07	2.51864e+07	1.72602e+07	8.21323e+07	3.34291e+08	9.8956e+07	1.56156e+08	6.3994e+07	5.07128e+07	7.68993e+08	3.14956e+08	5.81537e+07	5.12999e+08	6.864e+07	6.1961e+07	2.14744e+07	1.44408e+08	3.9675e+06	7.5558e+06	5.76165e+06	4.35318e+06	3.94014e+06	4.14666e+06	2.88564e+06	3.29989e+06
High	P20591	Interferon-induced GTP-binding protein Mx1 OS=Homo sapiens OX=9606 GN=MX1 PE=1 SV=4	1.09948e+07	3.89327e+06	7.75224e+06	7.54676e+06	2.67697e+06	3.01391e+06	5.04508e+06	3.57866e+06	1.35759e+06	3.70747e+06	1.5227e+06	2.19592e+06	1.87723e+07	7.46939e+06	9.00301e+06	1.17482e+07	1.6647e+06	1.70224e+06	1.76188e+06	1.70961e+06	3.67569e+07	1.73468e+07	2.42589e+07	2.61209e+07	2.75707e+06	1.83112e+08	1.39636e+07	3.30734e+08	9.22598e+07	1.29391e+08	2.28855e+07	8.11517e+07	1.82343e+08	2.38241e+07	2.34453e+07	2.32184e+06	1.14189e+08	3.63982e+07	1.21643e+07	1.1494e+06	1.16973e+06	1.15957e+06	624146	1.20427e+06	914208	1.21046e+06	5.46982e+06
High	Q15233	Non-POU domain-containing octamer-binding protein OS=Homo sapiens OX=9606 GN=NONO PE=1 SV=4	1.17065e+07	1.82569e+07	1.38942e+07	1.46192e+07	1.90031e+07	2.45313e+07	1.59263e+07	1.98202e+07	1.35967e+07	1.74714e+07	2.37183e+07	1.82621e+07	1.0509e+07	7.35232e+06	9.88174e+06	9.24767e+06	7.35637e+06	6.28446e+06	6.50223e+06	6.71435e+06	5.1929e+06	1.20172e+07	8.67545e+06	8.62852e+06	1.0992e+07	1.08275e+08	2.76751e+08	2.46992e+08	2.55047e+08	1.30738e+08	5.70258e+07	1.97244e+08	1.18361e+08	1.29754e+08	1.79784e+08	1.20806e+07	3.71487e+07	1.60522e+07	1.7012e+08	1.99272e+06	5.85636e+06	3.92454e+06	3.62423e+06	2.65015e+06	3.13719e+06	1.81388e+06	4.01353e+06
High	P62826	GTP-binding nuclear protein Ran OS=Homo sapiens OX=9606 GN=RAN PE=1 SV=3	4.41392e+07	6.57423e+07	5.95442e+07	5.64752e+07	6.20255e+07	6.89209e+07	59127565	6.3358e+07	6.08441e+07	8.02925e+07	7.67132e+07	7.26166e+07	4.83475e+07	4.46214e+07	4.06522e+07	4.45404e+07	4.87546e+07	3.98778e+07	3.91136e+07	4.2582e+07	6.07666e+07	7.08562e+07	6.27651e+07	6.4796e+07	3.48807e+07	5.12181e+08	1.26214e+09	6.63836e+08	7.47434e+08	3.17414e+08	1.72792e+08	6.47814e+08	4.12314e+08	4.14352e+08	7.33166e+08	6.91996e+07	1.21765e+08	5.73141e+07	4.76157e+08	7.61404e+06	1.44285e+07	1.10212e+07	1.11909e+07	7.82788e+06	9.50938e+06	4.13053e+06	8.87097e+06
High	P06727	Apolipoprotein A-IV OS=Homo sapiens OX=9606 GN=APOA4 PE=1 SV=3	9.28256e+06	1.91487e+07	1.50692e+07	1.45001e+07	1.87901e+07	1.99696e+07	1.86467e+07	1.91355e+07	1.36032e+07	1.57599e+07	1.42135e+07	1.45255e+07	1.28907e+07	8.25093e+06	9.62607e+06	1.02559e+07	8.48081e+06	7.35096e+06	6.00679e+06	7.27952e+06	7.83919e+06	9.86394e+06	1.01625e+07	9.28853e+06	3.89979e+07	3.18792e+07	2.98928e+07	3.15375e+07	2.95307e+07	2.69328e+07	4.11972e+07	6.52087e+07	2.79155e+07	6.5441e+07	4.22615e+07	5.68422e+07	5.29529e+07	2.83926e+07	5.03422e+07	2.26671e+07	2.57035e+07	2.41853e+07	2.85327e+07	1.97575e+07	2.41451e+07	2.20082e+07	2.23032e+07
High	P01859	Immunoglobulin heavy constant gamma 2 OS=Homo sapiens OX=9606 GN=IGHG2 PE=1 SV=2	1.10995e+06	1.10014e+06	2.81877e+06	1.67629e+06	893694	908678	1.84453e+06	1.21563e+06	944691	3.61226e+06	364568	1.64051e+06	444188	1.03511e+06	1.27189e+06	917063	0	1.28296e+06	497261	593408	462378	1.08897e+06	1.89673e+06	1.14936e+06	1.90115e+07	1.16068e+07	7.41761e+06	9.54466e+06	6.59861e+06	4.2142e+07	4.68789e+07	1.30112e+07	6.40922e+06	9.04646e+06	3.3621e+06	4.65519e+07	2.40135e+07	9.17764e+07	1.29729e+07	151014	2.2957e+06	1.22336e+06	1.81805e+06	1.87254e+06	1.8453e+06	844358	928230
High	P26006	Integrin alpha-3 OS=Homo sapiens OX=9606 GN=ITGA3 PE=1 SV=5	5.73467e+07	8.23107e+07	8.1399e+07	7.36854e+07	9.93624e+07	7.83806e+07	1.06286e+08	9.46763e+07	1.76131e+07	1.95834e+07	2.33025e+07	2.01664e+07	2.07557e+07	2.20919e+07	1.66207e+07	1.98228e+07	4.4449e+07	3.93338e+07	3.74821e+07	4.04216e+07	4.35822e+07	5.53272e+07	7.2579e+07	5.71628e+07	4.19268e+07	3.33513e+07	2.13975e+07	4.21831e+07	2.00256e+07	2.70064e+07	2.2081e+08	4.13174e+07	2.91071e+07	1.82928e+07	3.37527e+07	1.28307e+07	1.96177e+07	3.98168e+07	4.83177e+07	1.2284e+08	4.42948e+08	2.82894e+08	2.20123e+08	1.44416e+08	1.8227e+08	1.12792e+08	2.36707e+08
High	O43301	Heat shock 70 kDa protein 12A OS=Homo sapiens OX=9606 GN=HSPA12A PE=1 SV=2	1.9051e+06	3.18022e+06	3.64281e+06	2.90938e+06	3.47307e+06	6.7235e+06	4.13813e+06	4.77824e+06	3.75939e+06	4.5164e+06	6.44615e+06	4.90731e+06	7.92627e+06	5.86431e+06	5147661	6.31275e+06	3.09697e+06	2.895e+06	2.84342e+06	2.94513e+06	5034563	3.50083e+06	1.51957e+06	3.35166e+06	5.23577e+06	4.64477e+07	1.21997e+08	3.39105e+07	5.90106e+07	5.65666e+07	1.91612e+07	8.58149e+06	7.76414e+06	1.61873e+07	7.41658e+06	1.94706e+07	2.91985e+07	8.3899e+06	4.56585e+06	3.02017e+06	6.43659e+06	4.72838e+06	3.67184e+06	4.86413e+06	4.26799e+06	4.87507e+06	5.28742e+06
High	P28838	Cytosol aminopeptidase OS=Homo sapiens OX=9606 GN=LAP3 PE=1 SV=3	7.80815e+06	9.51104e+06	8.37187e+06	8.56369e+06	1.27102e+07	1.12074e+07	1.17714e+07	1.18964e+07	1.16315e+07	1.18301e+07	1.26435e+07	1.2035e+07	8.32562e+06	5.24192e+06	4.44812e+06	6.00522e+06	6.10608e+06	5.32935e+06	4.41186e+06	5.28243e+06	1.12499e+07	2.05862e+07	24452979	1.87631e+07	2.33851e+07	8.04098e+07	5.55016e+07	2.06451e+08	1.03009e+08	1.14219e+08	9.38788e+06	5.2837e+07	1.80812e+08	1.03276e+08	5.33293e+07	5.4712e+07	2.17744e+07	9.7952e+07	4.55251e+07	1.21472e+07	1.0481e+07	1.13141e+07	7.34362e+06	8.3746e+06	7.85911e+06	7.27454e+06	8.10676e+06
High	P17858	ATP-dependent 6-phosphofructokinase, liver type OS=Homo sapiens OX=9606 GN=PFKL PE=1 SV=6	1.34719e+06	1.93785e+06	4.95706e+06	2.74737e+06	2.65133e+06	2.22796e+06	3.28465e+06	2.72131e+06	4.62478e+06	6.4571e+06	7.77758e+06	6.28649e+06	1.47097e+06	2.48704e+06	1.26852e+06	1.74218e+06	4.2462e+06	1.18013e+06	986358	2.13756e+06	2.80332e+06	3.97154e+06	1.935e+06	2.90329e+06	2.8341e+06	6.50186e+07	7.95358e+07	1.22284e+08	6.11921e+07	5.21534e+07	6.79383e+07	8.88075e+07	3.75755e+07	7.18062e+07	4.88393e+07	1.80678e+07	3.57908e+07	1.00688e+07	6.14761e+07	1.21884e+06	4.84788e+06	3.03336e+06	1.3976e+06	988303	1.19295e+06	873352	1.84873e+06
High	Q9Y4G6	Talin-2 OS=Homo sapiens OX=9606 GN=TLN2 PE=1 SV=4	968500	1.46562e+06	2.1036e+06	1.51257e+06	5.42416e+06	5.64559e+06	3.51492e+06	4.86156e+06	1.21989e+06	2.14164e+06	2.86156e+06	2.07436e+06	2.59552e+06	2.35084e+06	1.01134e+06	1.9859e+06	1098681	290253	859743	749559	1.13592e+06	1.42484e+06	1.96803e+06	1.5096e+06	4.93647e+06	6.87273e+06	3.15012e+07	1.86452e+07	2.68384e+07	1.26122e+07	9.26207e+06	1.40104e+07	1.59648e+07	3.90388e+07	2.64336e+07	2.01252e+07	3.09883e+07	3.05759e+07	8.97337e+06	2.21249e+06	4.28005e+06	3.24627e+06	2.13463e+06	2.47559e+06	2.30511e+06	793020	842060
High	P07737	Profilin-1 OS=Homo sapiens OX=9606 GN=PFN1 PE=1 SV=2	4.64628e+07	7.72651e+07	5.86884e+07	6.08054e+07	4.45034e+07	4.16366e+07	4.67602e+07	4.43001e+07	4.84593e+07	6.23808e+07	6.99801e+07	6.02734e+07	5.78784e+07	2.46033e+07	2.18519e+07	3.47779e+07	1.79992e+07	1.44022e+07	1.72495e+07	1.65503e+07	1.29829e+07	2.44117e+07	3.34604e+07	2.36183e+07	6.96513e+07	2.67254e+08	1.78719e+08	7.34323e+08	3.03658e+08	2.85919e+08	1.3634e+08	5.47012e+08	6.44467e+08	6.72682e+08	7.23442e+08	9.7598e+07	1.63742e+08	1.79598e+08	4.8828e+08	1.25563e+07	5.06153e+07	3.15858e+07	1.94e+07	8.66734e+06	1.40337e+07	3.62429e+06	1.38511e+07
High	P02790	Hemopexin OS=Homo sapiens OX=9606 GN=HPX PE=1 SV=2	6.43796e+06	2.45005e+06	938708	3.27557e+06	1.24767e+07	4.4055e+06	3.73371e+06	6.87196e+06	4.10522e+06	4.35646e+06	4.1146e+06	4.1921e+06	2.65175e+07	1.59269e+07	1.41184e+07	1.88543e+07	7.99005e+06	5.34808e+06	5.80712e+06	6.38175e+06	7.21421e+06	1.23101e+07	5.0615e+06	8.19526e+06	1.49017e+07	2.38845e+07	2.89867e+07	1.55609e+07	2.5278e+07	4.25739e+07	2.65726e+08	3.73715e+07	2.54122e+07	1.99377e+07	2.14492e+07	1.69125e+08	3.01001e+07	9.74756e+07	1.66361e+07	1.73155e+07	1.00894e+07	1.37025e+07	5.20387e+06	4.66848e+06	4.93618e+06	5.19605e+06	4.66886e+06
High	Q07954	Prolow-density lipoprotein receptor-related protein 1 OS=Homo sapiens OX=9606 GN=LRP1 PE=1 SV=2	2.06401e+07	1.49253e+07	2.29681e+07	1.95111e+07	2.38491e+07	1.80034e+07	1.5265e+07	1.90392e+07	5.66084e+07	4.40903e+07	1.52114e+07	3.86367e+07	7.0804e+07	5.80596e+07	3.60091e+07	5.49576e+07	6.57759e+07	4.35264e+07	3.77427e+07	4.9015e+07	67970497	3.6371e+07	1.79914e+07	4.07776e+07	4.79139e+07	6.79255e+07	9.68515e+07	3.17966e+07	5.13885e+07	6.30852e+07	7.77038e+07	5.84635e+07	3.08915e+07	1.17519e+08	2.83333e+07	6.40066e+07	8.74464e+07	5.86724e+07	3.08748e+07	1.58329e+07	1.87773e+07	1.73051e+07	1.17105e+07	1.38949e+07	1.28027e+07	1.61831e+07	1.00993e+07
High	Q562R1	Beta-actin-like protein 2 OS=Homo sapiens OX=9606 GN=ACTBL2 PE=1 SV=2	2.13979e+06	3.39215e+06	3.28779e+06	2.93991e+06	4.81423e+06	4.92905e+06	5.22218e+06	4.98849e+06	5.77063e+06	6.09681e+06	5.89474e+06	5.92072e+06	3.22156e+06	3.40803e+06	1.8554e+06	2.82833e+06	762034	1.94879e+06	2.47574e+06	1.72885e+06	2.02314e+06	2.27749e+06	4.22168e+06	2.84077e+06	8.324e+06	1.93555e+07	3.25249e+07	3.80445e+07	2.52143e+07	2.70654e+07	2.64841e+07	1.56185e+07	1.42888e+07	3.76658e+07	2.34139e+07	1.00659e+07	1.81327e+07	5.64054e+06	1.43157e+07	859300	3.10254e+06	1.98092e+06	1.80749e+06	2.44947e+06	2.12848e+06	1.75776e+06	2.11009e+06
High	P07996	Thrombospondin-1 OS=Homo sapiens OX=9606 GN=THBS1 PE=1 SV=2	2.17932e+07	2.77609e+07	3.81369e+07	2.92304e+07	4.12651e+07	3.3483e+07	2.90212e+07	3.45898e+07	5.76726e+07	5.90829e+07	4.67478e+07	5.45011e+07	9.93651e+07	117884058	1.05267e+08	1.07505e+08	1.2649e+08	1.1659e+08	6.24438e+07	1.01841e+08	4.87455e+07	2.73852e+07	1.88763e+07	3.1669e+07	7.46113e+06	2.71293e+07	6.63412e+07	3.25923e+07	4.23062e+07	3.3976e+07	3.04161e+07	3.22356e+07	2.48538e+07	2.60109e+08	2.41855e+08	2.51415e+07	1.68055e+07	8.58739e+07	3.6858e+08	5.33779e+07	8.5071e+07	6.92244e+07	7.89824e+07	6.09753e+07	6.99788e+07	3.34669e+07	3.19337e+07
High	P54652	Heat shock-related 70 kDa protein 2 OS=Homo sapiens OX=9606 GN=HSPA2 PE=1 SV=1	796789	1.68201e+06	1.14908e+06	1.20929e+06	2.06387e+06	801773	1.2754e+06	1.38035e+06	2.6784e+06	2.37527e+06	3.21569e+06	2.75646e+06	3.00318e+06	882361	610252	1.4986e+06	643340	1.02956e+06	1.0088e+06	893901	449739	185359	561374	398824	3.70283e+06	1.34124e+07	1.59375e+07	7779770	1.66586e+07	1.09382e+07	3.38706e+07	1.07663e+07	4.01212e+06	2.19005e+07	49366452	1.5747e+06	4.20891e+06	742811	1.7314e+07	953607	650947	802277	440116	742005	591061	593546	492628
High	P41250	Glycine--tRNA ligase OS=Homo sapiens OX=9606 GN=GARS PE=1 SV=3	1.92785e+07	3.17841e+07	2.68679e+07	2.59768e+07	2.05322e+07	1.68634e+07	1.79618e+07	1.84525e+07	3.38856e+07	2.80703e+07	3.4531e+07	3.21623e+07	3.94645e+07	9.7904e+06	1.11581e+07	2.01377e+07	6.39476e+06	2.81265e+07	2.05037e+07	1.83417e+07	7.62827e+06	6.70855e+06	1.10859e+07	8.47425e+06	5.67258e+06	6.68109e+07	9.23155e+07	1.65554e+08	7.86633e+07	5.83493e+07	6.23694e+07	1.70414e+08	1.80627e+08	8.29784e+07	1.28187e+08	1.64556e+07	3.77639e+07	1.88244e+07	8.80297e+07	6557630	1.63767e+07	1.14672e+07	8.44499e+06	5.37031e+06	6.90765e+06	4.21584e+06	2.25555e+06
High	Q9Y230	RuvB-like 2 OS=Homo sapiens OX=9606 GN=RUVBL2 PE=1 SV=3	1.29328e+07	1.40034e+07	1.43976e+07	1.37779e+07	2.41226e+07	1.80815e+07	2.58382e+07	2.26808e+07	1.65063e+07	1.89994e+07	2.25669e+07	1.93575e+07	5.5009e+06	2.98699e+06	2.7003e+06	3.72939e+06	3.18578e+06	4.02906e+06	3.94917e+06	3.72134e+06	3.68619e+06	4.48899e+06	7.80784e+06	5.32767e+06	1.18299e+07	7.14473e+07	1.56477e+08	1.19634e+08	1.24802e+08	7.72678e+07	3.021e+07	1.19336e+08	5.73592e+07	7.52496e+07	1.5012e+08	3.48453e+07	3.60075e+07	6.12411e+07	1.35252e+08	407903	2.48947e+06	1.44869e+06	373026	1.55383e+06	963429	294082	1.17717e+06
High	Q5SSJ5	Heterochromatin protein 1-binding protein 3 OS=Homo sapiens OX=9606 GN=HP1BP3 PE=1 SV=1	7.44888e+06	3.48324e+06	3.14828e+06	4.69347e+06	8.49754e+06	6.93933e+06	8.5259e+06	7.98759e+06	1.23416e+07	2.56091e+07	1.61254e+07	1.80254e+07	1.06004e+07	3.74938e+06	3.2549e+06	5.86824e+06	5.86794e+06	4.55369e+06	4.57403e+06	4.99856e+06	5.01846e+06	3.28058e+06	2.81355e+06	3.7042e+06	1.06057e+08	2.07249e+07	4.06662e+07	4.02385e+07	3.20614e+07	3.55923e+07	1.9708e+07	2.50874e+07	2.41241e+07	3.21817e+07	1.19067e+07	1.05056e+07	3.60146e+07	7.14327e+07	3.47099e+07	2.87646e+06	2.82041e+06	2.84843e+06	3.55833e+06	3.08092e+06	3.31963e+06	2.58565e+06	3.26932e+06
High	Q7L7L0	Histone H2A type 3 OS=Homo sapiens OX=9606 GN=HIST3H2A PE=1 SV=3	4.11199e+06	7.81905e+06	2.58026e+06	4.8371e+06	4.09038e+07	5.16884e+07	3.21341e+07	4.15755e+07	3.05618e+07	7.62099e+07	5.97797e+07	5.55171e+07	1.38742e+06	935271	860837	1.06118e+06	3.53804e+06	3.40849e+06	6.11796e+06	4.35483e+06	2.59342e+06	1653910	951494	1.73294e+06	2.91826e+08	4.2738e+07	1.67076e+07	4.99458e+07	6.63673e+06	5.85958e+07	3.14744e+08	7.62441e+06	1.37763e+08	2.30915e+08	2.0404e+06	1.26079e+08	8.57422e+08	7.47242e+08	9.10319e+07	3.52882e+06	6.67136e+06	5.10009e+06	5.71197e+06	7.7604e+06	6.73619e+06	1006751	8.1715e+06
High	P10412	Histone H1.4 OS=Homo sapiens OX=9606 GN=HIST1H1E PE=1 SV=2	2.71338e+07	8.58307e+06	6.01467e+06	1.39105e+07	1.9657e+08	1.38447e+08	1.35353e+08	1.5679e+08	1.84617e+08	3.62539e+08	2.3653e+08	2.61229e+08	7.44442e+06	3.29621e+06	2.77616e+06	4.5056e+06	1.46624e+07	1.38691e+07	2.17843e+07	1.67719e+07	1.31643e+06	2.62273e+06	1.6898e+06	1.87632e+06	4.13759e+08	8.10206e+07	3.11157e+07	1.3354e+08	8.89282e+06	1.00748e+08	1.08545e+08	1.27156e+07	3.38505e+08	7.5985e+07	4.79487e+06	3.2584e+07	1.7149e+08	1.03594e+09	1.25113e+08	1.5585e+06	2.83507e+06	2.19679e+06	9.57201e+06	1.17641e+07	1.0668e+07	2.25919e+06	2.78265e+07
High	P21399	Cytoplasmic aconitate hydratase OS=Homo sapiens OX=9606 GN=ACO1 PE=1 SV=3	5.3945e+07	9.12799e+07	9.97737e+07	8.16662e+07	1.06408e+08	1.243e+08	8.85843e+07	1.06431e+08	6.69033e+07	6.92296e+07	5.30133e+07	6.30487e+07	6.18754e+07	5.7518e+07	5.5297e+07	5.82301e+07	1.04212e+08	8.30027e+07	5.48743e+07	8.06963e+07	8.62462e+07	9.18803e+07	4.13705e+07	7.31657e+07	1.17886e+07	5.15046e+07	9.79742e+07	143914064	8.25822e+07	5.50486e+07	5.29059e+07	9.2526e+07	4.26254e+07	7.48931e+07	6.78033e+07	3.30138e+07	7.69304e+07	4.3197e+07	8.48654e+07	8.21464e+06	1.14201e+07	9.81739e+06	8.60103e+06	7.61099e+06	8.10601e+06	5.73641e+06	9.94171e+06
High	P26640	Valine--tRNA ligase OS=Homo sapiens OX=9606 GN=VARS PE=1 SV=4	5.4232e+06	1.12068e+07	1.71342e+07	1.12547e+07	9.94086e+06	8.70212e+06	1.15001e+07	1.00477e+07	3.79785e+06	7.83792e+06	8.39023e+06	6.67533e+06	2.1189e+06	2.09526e+06	3.99097e+06	2.73504e+06	1.62829e+07	2.362e+06	1.32635e+06	6.65708e+06	6.77938e+06	3.76472e+06	8.26338e+06	6.26916e+06	3.76784e+06	4.94418e+07	5.22595e+07	1.78124e+08	5.82537e+07	5.26761e+07	2.66162e+07	1.43325e+08	3.121e+07	4.96423e+07	5.55825e+07	3.67718e+06	2.4047e+07	8.75233e+06	6.44265e+07	2.50295e+06	7.01038e+06	4.75666e+06	5.65972e+06	3.69785e+06	4.67879e+06	1.97162e+06	3.97958e+06
High	P40227	T-complex protein 1 subunit zeta OS=Homo sapiens OX=9606 GN=CCT6A PE=1 SV=3	1.92647e+07	2.26024e+07	2.44803e+07	2.21158e+07	2.26508e+07	1.92227e+07	1.90922e+07	2.03219e+07	3.7362e+07	4.9139e+07	5.34576e+07	4.66529e+07	1.86169e+07	1.13842e+07	5.9675e+06	1.19895e+07	1.22825e+07	1.42757e+07	1.17329e+07	1.27637e+07	1.35241e+07	1.71878e+07	2.54407e+07	1.87175e+07	8.68507e+06	5.58419e+07	6.64901e+07	1.38712e+08	7.383e+07	7.78471e+07	3.34873e+07	5.27126e+08	1.80634e+08	8.10695e+07	1.35059e+08	3.04406e+07	4.02804e+07	72885376	2.40645e+08	1.78464e+06	4.09458e+06	2.93961e+06	5.85814e+06	2.9022e+06	4.38017e+06	576627	2.53499e+06
High	P49419	Alpha-aminoadipic semialdehyde dehydrogenase OS=Homo sapiens OX=9606 GN=ALDH7A1 PE=1 SV=5	6.49155e+06	1.11648e+07	9.22049e+06	8.95894e+06	2.05142e+07	1.56949e+07	1.32314e+07	1.64802e+07	5.60101e+06	9.06658e+06	9.67401e+06	8.11386e+06	8.48314e+06	6.33886e+06	8.68138e+06	7.83446e+06	1.21931e+07	7.3932e+06	5.73281e+06	8.43971e+06	1.07357e+07	1.52002e+07	9.22861e+06	1.17215e+07	1.08646e+07	9.84613e+07	2.12736e+08	1.2583e+08	2.05152e+08	8.64883e+07	2.39936e+07	1.58938e+08	7.70402e+07	6.77505e+07	9.33968e+07	1.11637e+07	2.52998e+07	1.91766e+07	4.71704e+07	9.95827e+06	8.86579e+06	9.41203e+06	7.36067e+06	8.43293e+06	7.8968e+06	7.94658e+06	8.08615e+06
High	O75367	Core histone macro-H2A.1 OS=Homo sapiens OX=9606 GN=H2AFY PE=1 SV=4	5.69067e+07	7.51765e+07	4.33245e+07	5.84692e+07	1.77014e+08	1.67667e+08	1.37472e+08	1.60717e+08	1.08702e+08	1.73571e+08	1.29468e+08	1.37247e+08	8.56321e+07	1.90531e+06	1.74562e+06	2.9761e+07	4.43487e+06	4.01368e+07	4.22532e+06	1.62657e+07	1.6943e+06	6.57691e+07	3.16969e+07	3.30534e+07	9.64934e+07	3.16629e+07	4.22055e+07	7.58483e+07	3.40786e+07	6.93688e+07	2.67512e+08	4.0916e+07	1.33537e+08	1.20373e+08	3.13803e+07	9.45199e+07	3.40486e+08	4.47176e+08	5.92451e+07	2.62855e+06	2.99468e+06	2.81161e+06	4.21089e+06	4.53233e+06	4.37161e+06	1.77445e+06	6.25174e+06
High	P04075	Fructose-bisphosphate aldolase A OS=Homo sapiens OX=9606 GN=ALDOA PE=1 SV=2	4.22592e+07	7.82168e+07	5.54531e+07	5.8643e+07	8.73279e+07	7.38057e+07	9.51887e+07	8.54408e+07	1.8335e+08	2.26125e+08	2.51903e+08	2.20459e+08	5.60225e+07	2.93704e+07	3.3981e+07	3.97913e+07	2.42056e+07	2.44436e+07	2.60609e+07	2.49034e+07	3.61709e+07	4.91056e+07	8.06398e+07	5.53054e+07	4.98722e+07	3.24351e+07	2.94759e+07	2.76287e+07	2.71107e+07	3.81191e+07	4.38762e+07	3.46264e+07	3.05624e+07	3.84283e+07	2.64565e+07	4.23471e+07	3.7075e+07	6.3841e+07	1.11183e+08	2.15457e+07	6.27171e+07	4.21314e+07	6.80147e+07	4.42359e+07	5.61253e+07	2.3661e+07	4.68444e+07
High	O60240	Perilipin-1 OS=Homo sapiens OX=9606 GN=PLIN1 PE=1 SV=2	1.86481e+06	2.80716e+06	2.59634e+06	2.42277e+06	2.6863e+06	3.68144e+06	4.24063e+06	3.53613e+06	1.72252e+06	1.7088e+06	3.38932e+06	2.27355e+06	3.22168e+06	4.66575e+06	3.0338e+06	3.64041e+06	4.19358e+06	1.92022e+06	1.72716e+06	2.61365e+06	4.01952e+06	4.93068e+06	2.72477e+06	3.89166e+06	8.39057e+06	8.50651e+06	8.4064e+06	6.9684e+06	1.17985e+07	3.86871e+06	1.04573e+07	1.16682e+07	5.5e+06	93491220	5.99888e+06	7.0163e+07	2.83206e+08	9.86951e+06	4.46311e+06	1.29084e+06	2.0513e+06	1.67107e+06	2.22485e+06	1.26135e+06	1.7431e+06	1.77671e+06	1.15891e+06
High	P35221	Catenin alpha-1 OS=Homo sapiens OX=9606 GN=CTNNA1 PE=1 SV=1	4.22119e+07	6.81621e+07	5.73151e+07	5.58964e+07	5.16887e+07	4.46515e+07	6.0171e+07	5.21704e+07	2.17888e+07	3.52121e+07	3.55414e+07	3.08474e+07	2.48324e+07	1.22987e+07	8.8365e+06	1.53225e+07	1.29345e+07	1.19577e+07	8.66054e+06	1.11843e+07	7.44935e+06	1.46954e+07	1.66457e+07	1.29301e+07	2.8042e+07	6.68096e+07	6.33893e+07	4.15564e+07	5.67109e+07	5.49558e+07	3.49935e+07	7.31441e+07	5.60635e+07	3.31342e+07	3.75835e+07	2.87919e+07	2.94392e+07	3.54396e+07	8.98391e+07	8.00282e+06	3.18847e+07	1.99438e+07	8.92228e+06	5.26415e+06	7093215	2.53488e+06	9.20298e+06
High	O75369	Filamin-B OS=Homo sapiens OX=9606 GN=FLNB PE=1 SV=2	2.79683e+06	7.33496e+06	6.45064e+06	5.52748e+06	7.17154e+06	6.66998e+06	8.50036e+06	7.44729e+06	2.36617e+07	2.63667e+07	2.60182e+07	2.53489e+07	2.91278e+07	1.14843e+07	6.49046e+06	1.57009e+07	9.77239e+06	9.47268e+06	1.06653e+07	9.97013e+06	3.90082e+06	3.54698e+06	7.69563e+06	5.04781e+06	1.72279e+07	3.19146e+07	2.49833e+07	1.44572e+07	3.71321e+07	1.87375e+07	4.32785e+07	1.10073e+08	5.33633e+07	1.4919e+07	8.13145e+07	1.06691e+07	1.10675e+07	1.00032e+07	6.38134e+07	2.47512e+06	3.55947e+06	3.01729e+06	2.59465e+06	2.37028e+06	2.48246e+06	2.46723e+06	3.89009e+06
High	P15144	Aminopeptidase N OS=Homo sapiens OX=9606 GN=ANPEP PE=1 SV=4	6.15494e+06	8.11064e+06	8.31913e+06	7.52824e+06	2.22474e+07	2.25026e+07	2.5573e+07	2.3441e+07	1.43408e+07	4.06515e+07	2.25283e+07	2.58402e+07	2.27888e+07	1.26107e+07	1.24957e+07	1.5965e+07	2.9076e+07	3.7696e+07	2.69429e+07	3.12383e+07	2.79902e+07	4.02612e+07	5.14888e+07	3.99134e+07	8.34311e+07	7.19779e+07	2.37866e+07	2.73121e+07	1.95836e+07	8.2896e+07	2.12065e+08	2.82151e+08	9.53708e+07	7.80496e+07	5.79897e+07	2.69739e+08	2.15588e+08	4.11132e+08	1.24612e+08	7.31876e+06	4.21587e+07	2.47387e+07	3.26148e+07	2.30656e+07	2.78402e+07	1.3737e+06	4.31825e+06
High	Q08211	ATP-dependent RNA helicase A OS=Homo sapiens OX=9606 GN=DHX9 PE=1 SV=4	7.55721e+06	7.97138e+06	1.01085e+07	8.5457e+06	9.15447e+06	1.00262e+07	7.01559e+06	8.73209e+06	9.21849e+06	1.12674e+07	1.15796e+07	1.06885e+07	5.62336e+06	2.75452e+06	3.17049e+06	3.84946e+06	3.62396e+06	4.99003e+06	4.33707e+06	4.31702e+06	4.35899e+06	6.98381e+06	5.53209e+06	5.62497e+06	3.42157e+06	3.77844e+07	9.29383e+07	1.16228e+08	7.5109e+07	7.47339e+07	7.13179e+07	9.05566e+07	5.60418e+07	5.27004e+07	6.58519e+07	6.1049e+06	2.65606e+07	1.38405e+07	4.59756e+07	2.40904e+06	1.99937e+06	2.20421e+06	1.72079e+06	1.97672e+06	1.84876e+06	1.41771e+06	1.56778e+06
High	P62937	Peptidyl-prolyl cis-trans isomerase A OS=Homo sapiens OX=9606 GN=PPIA PE=1 SV=2	9.34141e+07	1.42278e+08	1.08957e+08	1.14883e+08	1.18983e+08	7.54854e+07	1.25868e+08	1.06779e+08	1.25623e+08	1.54806e+08	1.8127e+08	1.539e+08	1.14687e+08	5.77978e+07	6.01353e+07	7.75402e+07	7.15678e+07	4.90366e+07	5.97245e+07	6.01096e+07	5.24685e+07	7.10555e+07	9.34709e+07	7.23316e+07	1.64503e+08	3.56955e+08	5.78575e+08	7.17484e+08	6.48342e+08	2.54462e+08	1.31333e+08	1.74074e+09	9.91452e+08	4.59297e+08	9.55398e+08	9.63655e+07	2.00431e+08	1.50912e+08	4.02121e+08	1.97891e+07	7.31392e+07	4.64641e+07	3.40154e+07	20746271	2.73808e+07	1.01791e+07	2.71192e+07
High	Q9HBL0	Tensin-1 OS=Homo sapiens OX=9606 GN=TNS1 PE=1 SV=2	1.44508e+06	1.01436e+06	563120	1.00752e+06	2.91779e+06	4.29396e+06	4.15271e+06	3.78815e+06	1.58076e+06	950988	4.64455e+06	2.3921e+06	1.41021e+06	935713	1.16174e+06	1.16922e+06	1.19802e+06	1.85313e+06	694204	1.24845e+06	1.46935e+06	1.95565e+06	3.37711e+06	2.26737e+06	5.87788e+06	3.91183e+07	5.55573e+07	3.15949e+07	4.12792e+07	3.53447e+07	7.60965e+07	1.01648e+07	6.44592e+06	2.89764e+07	1.11977e+07	8.5833e+06	5.41221e+07	3.706e+06	2.30206e+07	472802	3950076	2.21144e+06	1.31332e+06	1.51185e+06	1.41259e+06	1.46259e+06	2.42633e+06
High	P30153	Serine/threonine-protein phosphatase 2A 65 kDa regulatory subunit A alpha isoform OS=Homo sapiens OX=9606 GN=PPP2R1A PE=1 SV=4	1.00279e+07	2.01297e+07	1.58083e+07	1.5322e+07	2.0045e+07	2.39826e+07	1.9031e+07	2.10195e+07	2.43411e+07	2.99887e+07	3.24492e+07	2.89263e+07	1.39116e+07	5.07669e+06	5.18382e+06	8.05736e+06	1.08285e+07	1.15305e+07	7.18865e+06	9.84923e+06	8.37719e+06	2.39784e+07	2.74692e+07	1.99416e+07	2.29797e+07	1.18723e+08	2.20559e+08	2.00708e+08	1.87396e+08	1.16561e+08	6.4679e+07	1.62802e+08	1.31949e+08	1.40924e+08	1.47574e+08	3.03993e+07	8.24289e+07	3.6548e+07	1.95315e+08	1.11263e+06	3.30674e+06	2.20969e+06	1.70549e+06	1.48564e+06	1.59556e+06	769412	776809
High	P11766	Alcohol dehydrogenase class-3 OS=Homo sapiens OX=9606 GN=ADH5 PE=1 SV=4	5.38323e+06	1.13206e+07	8.3014e+06	8.33506e+06	9.62957e+06	1.37133e+07	9.58826e+06	1.0977e+07	1.09758e+07	1.16507e+07	8.40828e+06	1.03449e+07	8.84762e+07	9.49978e+06	6.69813e+06	3.48914e+07	8.91056e+06	8.47819e+06	5.24764e+06	7.54546e+06	7.84369e+06	8.97394e+06	4.71952e+06	7.17905e+06	5.14847e+07	2.63245e+08	5.68628e+08	3.11651e+08	4.21938e+08	3.09071e+08	1.33934e+08	1.73772e+08	1.49948e+08	2.16899e+08	1.67816e+08	4.99186e+07	1.08895e+08	2.47035e+07	1.35483e+08	6.95299e+06	2.79195e+06	4.87247e+06	1.66283e+06	1.88758e+06	1.77521e+06	2.02241e+06	2.13454e+06
High	P08603	Complement factor H OS=Homo sapiens OX=9606 GN=CFH PE=1 SV=4	5.03924e+06	8.76058e+06	6.1935e+06	6.66444e+06	1.16074e+07	7.36715e+06	8.78214e+06	9.25224e+06	6.08956e+06	7.07132e+06	5.1245e+06	6.09513e+06	6.79284e+06	8.3727e+06	8.10368e+06	7.75641e+06	8.56851e+06	6.22358e+06	6.49208e+06	7.09472e+06	8.57368e+06	8.70637e+06	4.70005e+06	7.3267e+06	4.29043e+06	1.52762e+07	2.19814e+07	4.91779e+06	7.01902e+06	3.41279e+07	103606031	1.54857e+07	8.57013e+06	5.81474e+06	5.46637e+06	1.671e+07	1.55531e+07	2.7767e+07	1.13874e+07	6.64139e+06	7.73212e+06	7.18676e+06	6.61121e+06	4.90128e+06	5.75625e+06	5.44415e+06	3.63542e+06
High	P0DOY3	Immunoglobulin lambda constant 3 OS=Homo sapiens OX=9606 GN=IGLC3 PE=1 SV=1	1.67589e+06	2.51256e+06	1.63208e+06	1.94017e+06	3.24525e+06	3.24935e+06	2.18806e+06	2.89422e+06	2.11126e+06	326983	955740	1.13133e+06	3.85234e+06	3.05568e+06	2.1735e+06	3.02717e+06	3.79219e+06	2.53943e+06	2.58123e+06	2.97095e+06	5.83066e+06	3.14637e+06	3.26101e+06	4.07935e+06	1.43746e+07	2.45691e+07	4.71248e+06	1.62118e+07	6.61911e+06	2.18308e+07	2.72977e+07	1.11386e+07	5.50968e+06	1.4442e+07	2.00242e+06	5.17674e+07	1.53587e+07	6.86942e+07	1.30461e+07	4.99451e+06	7.83541e+06	6.41496e+06	5.51122e+06	3.64794e+06	4.57958e+06	7.0827e+06	6.88323e+06
High	B9A064	Immunoglobulin lambda-like polypeptide 5 OS=Homo sapiens OX=9606 GN=IGLL5 PE=2 SV=2	4.4132e+06	4.41338e+06	1.80243e+06	3.543e+06	5.16897e+06	3.8524e+06	2.73579e+06	3.91905e+06	2.95326e+06	3.76442e+06	5.77899e+06	4.16556e+06	6.34977e+06	2.94456e+06	3.96149e+06	4.41861e+06	2.42678e+06	2.47587e+06	2093482	2.33204e+06	4.29869e+06	3.69512e+06	2.03773e+06	3.34385e+06	2.82533e+07	4.77961e+07	1.80479e+07	4.00813e+07	2.71972e+07	5.2814e+07	3.37366e+07	3.59422e+07	2.6299e+07	5.12585e+07	1.30397e+07	1.91323e+08	5.93571e+07	1.96273e+08	4.06004e+07	5.91005e+06	7.39177e+06	6.65091e+06	5.61277e+06	6.24053e+06	5.92665e+06	5.1427e+06	3.87398e+06
High	P22102	Trifunctional purine biosynthetic protein adenosine-3 OS=Homo sapiens OX=9606 GN=GART PE=1 SV=1	5.04017e+06	8.37264e+06	7.85413e+06	7.08898e+06	1.76808e+07	1.85244e+07	1.56365e+07	1.72806e+07	1.77797e+07	2.2713e+07	2.19786e+07	2.08237e+07	5.488e+06	2.76145e+06	2.09024e+06	3.44656e+06	907945	2.14406e+06	2.26453e+06	1.77218e+06	3.53747e+06	4.30314e+06	4.49146e+06	4.11069e+06	1.52565e+07	3.91062e+07	4.99777e+07	1.05441e+08	4.86793e+07	3.38284e+07	2.02497e+07	3.08398e+08	6.06207e+07	3.83521e+07	8.15668e+07	8.74698e+06	1.52056e+07	1.93542e+07	7.14732e+07	803200	1.91765e+06	1.36043e+06	1.97186e+06	894627	1.43324e+06	1.04591e+06	1.81102e+06
High	O43491	Band 4.1-like protein 2 OS=Homo sapiens OX=9606 GN=EPB41L2 PE=1 SV=1	7.3214e+06	7.81612e+06	6.76599e+06	7.30117e+06	1.18624e+07	6.85642e+06	7.53899e+06	8.75261e+06	3.32427e+06	3.68407e+06	5.14982e+06	4.05272e+06	7.72998e+06	2.26469e+06	3.87325e+06	4.62264e+06	3.6647e+06	2.39644e+06	2.95911e+06	3.00675e+06	2.9813e+06	2.53072e+06	2.14398e+06	2.552e+06	3.42817e+07	5.41761e+07	1.11706e+08	4.05244e+07	5.78471e+07	5.17683e+07	1.89097e+07	1.17507e+08	1.24358e+07	3.64079e+07	7.55131e+06	2.68541e+07	5.4357e+07	1.13577e+07	1.66042e+07	5.07882e+06	6.63552e+06	5.85717e+06	3.95791e+06	5.0368e+06	4.49735e+06	6.10707e+06	5.07609e+06
High	P61978	Heterogeneous nuclear ribonucleoprotein K OS=Homo sapiens OX=9606 GN=HNRNPK PE=1 SV=1	4.49313e+06	6.8882e+06	5.10416e+06	5.49516e+06	6.09002e+06	6.83505e+06	4.89867e+06	5.94124e+06	1.17705e+07	1.70159e+07	1.89173e+07	1.59012e+07	2.72403e+06	2.45359e+06	2.05826e+06	2.41196e+06	3.87261e+06	3.45753e+06	3.69501e+06	3.67505e+06	4.34054e+06	6.83772e+06	5.91786e+06	5.69871e+06	3.67569e+07	1.80675e+08	4.34671e+08	2.97885e+08	3.5961e+08	1.90493e+08	7.73633e+07	4.95295e+08	2.10298e+08	1.30371e+08	3.6345e+08	5.2792e+07	6.84528e+07	7.25456e+07	2.66854e+08	627477	1.58926e+06	1.10837e+06	2.42188e+06	1.16358e+06	1.79273e+06	592794	1.84921e+06
High	P49189	4-trimethylaminobutyraldehyde dehydrogenase OS=Homo sapiens OX=9606 GN=ALDH9A1 PE=1 SV=3	5.12544e+06	1.10336e+07	9.99177e+06	8.71694e+06	9.74035e+06	2.77794e+07	8.47048e+06	1.53301e+07	1.61417e+07	9.46444e+06	1.23988e+07	1.26683e+07	7.24435e+06	4.71125e+06	4.07471e+06	5.34343e+06	6.70821e+06	1.02393e+07	4.39672e+06	7.11474e+06	4.64369e+06	9.85591e+06	1.21366e+07	8.87872e+06	2.18666e+07	1.35729e+08	4.05445e+08	1.88682e+08	2.53285e+08	1.40934e+08	7.13583e+07	7.84914e+07	79992173	1.27162e+08	1.04383e+08	4.9299e+07	8.13657e+07	1.72444e+07	9.73549e+07	1.01303e+06	1.60471e+06	1.30887e+06	958647	518691	738669	731952	569624
High	P15121	Aldose reductase OS=Homo sapiens OX=9606 GN=AKR1B1 PE=1 SV=3	3.75155e+06	1.33568e+07	1.37657e+07	1.02914e+07	7.19739e+06	8.9373e+06	5.92977e+06	7.35482e+06	1.10813e+07	1.30654e+07	1.45289e+07	1.28919e+07	5.24181e+06	1.95624e+06	3.06008e+06	3.41938e+06	4.00012e+06	5.36927e+06	4.17169e+06	4.5137e+06	2.97887e+06	6.78034e+06	6.74641e+06	5.50187e+06	3.04913e+07	1.5047e+08	4.65765e+08	3.71162e+08	2.44683e+08	2.55319e+08	6.87942e+07	7.78118e+06	4.57524e+07	2.39678e+08	1.31881e+08	2.38101e+07	94322100	8.11291e+06	7.67339e+07	814390	4.70971e+06	2.76205e+06	5.97838e+06	3.89157e+06	4.93498e+06	903027	4.74836e+06
High	P08727	Keratin, type I cytoskeletal 19 OS=Homo sapiens OX=9606 GN=KRT19 PE=1 SV=4	1.92377e+07	2.77246e+07	1.94842e+07	2.21488e+07	2.5877e+07	2.44531e+07	1.99015e+07	2.34105e+07	4.32445e+07	5.80531e+07	6.32071e+07	5.48349e+07	1.70457e+07	1.29105e+07	1.36513e+07	1.45358e+07	1.90379e+07	2.03617e+07	2.23018e+07	2.05671e+07	2.57744e+07	2.94934e+07	4.15432e+07	3.22703e+07	5.2093e+06	1.35555e+08	1.23122e+08	1.32168e+08	2.50081e+08	5.54002e+07	2.35772e+07	1.01468e+08	1.06143e+08	4.68149e+07	4.09955e+07	3.52181e+07	3.72644e+07	4.85895e+07	1.64668e+08	4.08578e+06	5.41013e+06	4.74796e+06	5.84304e+06	3.84255e+06	4.84279e+06	5.40491e+06	1.22705e+07
High	Q16181	Septin-7 OS=Homo sapiens OX=9606 GN=SEPT7 PE=1 SV=2	6.46444e+06	1.12496e+07	8.78755e+06	8.83386e+06	7.34384e+06	6.48247e+06	5.73834e+06	6.52155e+06	8.93679e+06	1.23557e+07	1.11486e+07	1.08137e+07	8.15388e+06	5.77517e+06	6.20489e+06	6.71131e+06	5.27766e+06	6.45312e+06	4.94195e+06	5.55758e+06	4.72882e+06	7.1828e+06	7.13589e+06	6.34917e+06	5.7506e+07	9.71586e+07	1.72483e+08	1.34338e+08	1.54451e+08	8.95589e+07	4.29652e+07	1.3372e+08	1.1488e+08	1.49025e+08	1.12329e+08	2.38743e+07	4.66193e+07	1.99137e+07	1.13476e+08	1.18021e+06	3.35357e+06	2.26689e+06	2.29729e+06	1.98012e+06	2.1387e+06	1.0928e+06	1.48215e+06
High	Q9Y3Z3	Deoxynucleoside triphosphate triphosphohydrolase SAMHD1 OS=Homo sapiens OX=9606 GN=SAMHD1 PE=1 SV=2	3.27355e+06	3.55586e+06	3.13606e+06	3.32182e+06	2.2088e+06	3.33698e+06	4.65755e+06	3.40111e+06	1.93068e+06	7.0881e+06	2.98401e+06	4.00093e+06	6.33092e+06	3.8742e+06	2.96438e+06	4.38983e+06	5.04134e+06	2.37267e+06	5.51906e+06	4.31102e+06	3.44658e+06	4.05109e+06	2.97502e+06	3.4909e+06	5.3759e+06	1.69629e+08	1.14872e+08	2.77443e+08	2.51755e+08	113872641	7.98385e+07	5.10603e+07	1.04749e+08	1.6638e+08	1.78633e+08	3.30593e+07	6.57594e+07	1.91382e+07	2.85054e+07	3.53152e+06	5.09941e+06	4.31546e+06	2.8681e+06	2.70323e+06	2.78566e+06	3.52314e+06	3.63003e+06
High	O00299	Chloride intracellular channel protein 1 OS=Homo sapiens OX=9606 GN=CLIC1 PE=1 SV=4	2.72544e+07	4.29125e+07	3.69145e+07	3.56938e+07	4.1837e+07	2.3308e+07	4.7279e+07	3.74747e+07	3.28231e+07	4.55432e+07	4.55426e+07	4.13029e+07	8.57022e+07	4.16048e+07	3.16655e+07	5.29908e+07	1.73358e+07	1.57834e+07	1.38143e+07	1.56445e+07	2.00016e+07	3.39373e+07	4.05823e+07	3.1507e+07	3.52844e+07	2.73154e+08	3.51372e+08	4.89018e+08	3.03051e+08	2.11508e+08	1.14622e+08	1.59136e+09	379575002	3.96688e+08	5.15757e+08	7.0591e+07	1.44126e+08	9.95794e+07	3.31703e+08	1.00091e+07	3.19355e+07	2.09723e+07	7.83542e+06	4.72934e+06	6.28238e+06	3.71386e+06	1.07589e+07
High	Q15746	Myosin light chain kinase, smooth muscle OS=Homo sapiens OX=9606 GN=MYLK PE=1 SV=4	4.68364e+06	3.36607e+06	2784451	3.61139e+06	9.74221e+06	2.59346e+06	3.93321e+06	5.42296e+06	2.92352e+06	7.09783e+06	1.0429e+07	6.81677e+06	1.38316e+07	5.70159e+06	6.83925e+06	8.7908e+06	5.56044e+06	6.84569e+06	2.79719e+06	5.06777e+06	4.70647e+06	3.03568e+06	8.49071e+06	5.41095e+06	6.51098e+06	2.61146e+07	4.14037e+07	4.93434e+07	3.00492e+07	3.49099e+07	1.38849e+08	1.41244e+07	1.00834e+07	4.73251e+07	3.35171e+07	7.78333e+06	1.60938e+07	1.04242e+07	8.01116e+07	5.54636e+06	9.65697e+06	7.60166e+06	6.32755e+06	6.31795e+06	6.32275e+06	7.58057e+06	5.22592e+06
High	P36578	60S ribosomal protein L4 OS=Homo sapiens OX=9606 GN=RPL4 PE=1 SV=5	3.62114e+06	4.44914e+06	4.47005e+06	4.18011e+06	1.342e+07	2.02788e+07	1.22935e+07	1.53308e+07	2.22824e+07	2.66568e+07	2.58456e+07	2.49283e+07	1.18426e+07	1.34553e+07	2.24717e+06	9.18168e+06	5.58245e+06	7.41078e+06	7.91782e+06	6.97035e+06	2.74299e+06	4.45499e+06	3.91281e+06	3.7036e+06	2.71221e+06	7.9651e+06	7.90235e+07	6.8561e+07	5.8782e+07	2.26727e+07	2.20603e+07	1.38492e+08	1.03378e+07	1.6917e+07	1.89966e+07	6.91978e+06	1.78439e+07	1.91227e+07	4.88155e+07	315155	1604307	959731	1.24267e+06	1.3668e+06	1.30474e+06	108018	2.50178e+06
High	Q15181	Inorganic pyrophosphatase OS=Homo sapiens OX=9606 GN=PPA1 PE=1 SV=2	4.41212e+06	5.74838e+06	6.28228e+06	5.48093e+06	2.5662e+07	3.18174e+07	3.16624e+07	2.97139e+07	2.92919e+07	3.91932e+07	4.81937e+07	3.88929e+07	8.04216e+06	2.62959e+06	2.58949e+06	4.42041e+06	2.79934e+06	1.13383e+06	2.78247e+06	2.23855e+06	1.8431e+06	2.50366e+06	3.28081e+06	2542521	1.13894e+07	9.55458e+07	7.51361e+07	1.82861e+08	1.30546e+08	3.73402e+07	2.04027e+07	3.07105e+08	2.98456e+08	1.06307e+08	1.62131e+08	7.96905e+06	5.13254e+07	3.66689e+07	8.44165e+07	3.31742e+06	4.06992e+06	3.69367e+06	1.35535e+06	953883	1.15462e+06	282805	857085
High	O60701	UDP-glucose 6-dehydrogenase OS=Homo sapiens OX=9606 GN=UGDH PE=1 SV=1	7.33531e+06	1.63165e+07	1.78959e+07	1.38492e+07	1.73926e+07	1.75362e+07	1.59342e+07	1.69544e+07	1.52672e+07	1.67661e+07	1.75663e+07	1.65332e+07	7.47148e+06	5.74713e+06	6.03832e+06	6.41898e+06	8.86281e+06	9.96663e+06	9.15564e+06	9.32836e+06	9.04978e+06	1.20297e+07	8.16993e+06	9.74979e+06	6.49362e+06	5.51518e+07	1.23538e+08	7.93211e+07	8.30071e+07	4.14631e+07	4.90745e+07	2.62146e+08	1.70285e+07	1.23085e+08	1.06333e+08	2.88032e+07	3.1846e+07	9.51478e+06	4.29965e+07	4.53398e+06	1.03204e+06	2.78301e+06	791885	2.03434e+06	1.41311e+06	1.97912e+07	1.09979e+06
High	P04899	Guanine nucleotide-binding protein G(i) subunit alpha-2 OS=Homo sapiens OX=9606 GN=GNAI2 PE=1 SV=3	5.32518e+07	8.48115e+07	5.98703e+07	6.59779e+07	1.15806e+08	9.27723e+07	1.10783e+08	1.06454e+08	4.18501e+07	4.77002e+07	4.96041e+07	4.63848e+07	7.84011e+07	4.72712e+07	6.44547e+07	6.33757e+07	4.12153e+07	2.91582e+07	2.84958e+07	3.29564e+07	1.78477e+07	4.15965e+07	2.50162e+07	2.81535e+07	7.68056e+07	1.24595e+08	9.25634e+07	8.27284e+07	6.96358e+07	1.26637e+08	7.0123e+07	3.5107e+07	5.09904e+07	5.80931e+07	5.64119e+07	1.23885e+08	1.81658e+08	3.29612e+07	5.45398e+07	2.29498e+07	7.07535e+07	4.68516e+07	2.88542e+07	1.68521e+07	2.28531e+07	8.08904e+06	2.99741e+07
High	P10768	S-formylglutathione hydrolase OS=Homo sapiens OX=9606 GN=ESD PE=1 SV=2	3.56018e+06	3.90542e+06	5.06509e+06	4.17689e+06	2.50502e+06	2.86507e+06	3.52732e+06	2.9658e+06	4.03193e+06	6.86262e+06	6.26053e+06	5.71836e+06	5.84885e+06	1.5008e+06	2.55663e+06	3.30209e+06	1.88583e+06	3.03513e+06	2.29924e+06	2.40673e+06	2.24417e+06	2.26299e+06	1.70874e+06	2.07196e+06	1.08202e+07	1.28596e+08	4.89476e+08	2.18378e+08	2.49443e+08	1.14638e+08	6.01523e+07	6.2696e+07	7.68822e+07	1.88644e+08	1.10862e+08	3.47931e+07	6.84987e+07	8.8068e+06	1.34506e+08	1.42458e+06	3.0801e+06	2.25234e+06	866408	955137	910773	219083	2.48287e+06
High	Q14203	Dynactin subunit 1 OS=Homo sapiens OX=9606 GN=DCTN1 PE=1 SV=3	1.87409e+06	2.71261e+06	3.27203e+06	2.61958e+06	3.60979e+06	6.13064e+06	4.90083e+06	4.88042e+06	4.29827e+06	1.94658e+06	2.79298e+06	3.01261e+06	3.31394e+06	2.45278e+06	2.22445e+06	2.66372e+06	2.8765e+06	2.91359e+06	2.44011e+06	2.7434e+06	3.02941e+06	3.17067e+06	1.89225e+06	2.69744e+06	8.61404e+06	4.13983e+07	7.38856e+07	5.44844e+07	5.11391e+07	3.98909e+07	8.25093e+06	1.45501e+07	4.441e+07	6.01797e+07	2.95245e+07	1.13814e+07	1.25071e+07	3.84636e+06	4.38235e+07	310386	414170	362278	344627	190118	267373	831819	696157
High	P21589	5'-nucleotidase OS=Homo sapiens OX=9606 GN=NT5E PE=1 SV=1	1.9018e+07	2.44472e+07	2.49492e+07	2.28048e+07	5.31036e+06	4.26967e+06	5.53548e+06	5.0385e+06	4.4199e+06	4.28711e+06	5.52252e+06	4.74317e+06	2.92304e+07	1.91098e+07	1.77792e+07	2.20398e+07	1.50078e+07	1.63773e+07	1.52096e+07	1.55316e+07	1.79642e+07	2.6805e+07	3.16357e+07	2.54683e+07	4.49024e+07	5.74488e+07	2.47736e+07	1.80088e+07	4.49116e+07	6.52834e+07	1.88695e+07	7.15825e+07	1.52897e+07	1.45857e+07	1.42208e+07	3.69923e+07	5.07589e+07	1.51618e+07	1.22215e+07	2.16721e+07	7.29355e+07	4.73038e+07	5.92757e+07	2.99743e+07	4.4625e+07	1.05046e+07	3.50985e+07
High	P06748	Nucleophosmin OS=Homo sapiens OX=9606 GN=NPM1 PE=1 SV=2	1.0595e+07	1.27014e+07	1.25594e+07	1.19519e+07	5.35911e+06	6.96073e+06	6.73461e+06	6.35149e+06	3.66962e+07	5.82187e+07	6.0403e+07	5.17726e+07	6.08322e+06	9.09955e+06	3.3661e+06	6.18296e+06	6.72786e+06	7.88068e+06	7.65186e+06	7.42013e+06	5.93965e+06	7.14968e+06	8.97163e+06	7.35366e+06	8.62208e+06	2.73448e+07	8.82199e+07	6.8624e+07	1.44231e+08	4.479e+07	9.70715e+06	4.21341e+07	5.95662e+07	3.86306e+07	1.22163e+08	2.34389e+06	1.11227e+07	3.59797e+07	1.08887e+08	468571	1.32981e+06	899191	657475	802901	730188	479804	603159
High	Q9Y4L1	Hypoxia up-regulated protein 1 OS=Homo sapiens OX=9606 GN=HYOU1 PE=1 SV=1	3.69198e+06	8.80486e+06	7.63492e+06	6.71059e+06	5.7813e+06	5.3571e+06	5.58686e+06	5.57509e+06	1.2234e+07	1.71939e+07	1.73175e+07	1.55818e+07	2.62901e+06	1.70209e+06	4.18053e+06	2.83721e+06	4.36083e+06	3.98187e+06	3.46204e+06	3.93491e+06	1.91312e+06	3.66728e+06	4.30308e+06	3.29449e+06	8.78471e+06	2.68961e+07	2.25179e+07	4.52203e+07	2.83753e+07	2.73032e+07	1.40406e+07	3.17835e+08	5.76453e+07	3.48783e+07	5.53089e+07	1.22047e+07	1.13946e+07	3.57084e+07	2.61986e+07	2.20866e+06	3.69643e+06	2.95255e+06	2.0793e+06	1.77487e+06	1.92709e+06	406543	1.13976e+06
High	Q14315	Filamin-C OS=Homo sapiens OX=9606 GN=FLNC PE=1 SV=3	2.36766e+06	5.49057e+06	2.19319e+06	3.35048e+06	5.67046e+06	2.81096e+06	5.37106e+06	4.6175e+06	5.11312e+06	4.79906e+06	2.31053e+06	4.07424e+06	5.05014e+07	2.25843e+07	1.50188e+07	2.93682e+07	2.64406e+06	3.83804e+06	2.09425e+06	2.85878e+06	4.79774e+06	3.81392e+06	3.57411e+06	4.06192e+06	1.69065e+07	4.54552e+07	2.91595e+07	1.45594e+07	1.47265e+07	1.75055e+07	3.14102e+07	1.13957e+07	12219624	1.64071e+07	2.59429e+07	1.34542e+07	9.30489e+06	7.55922e+06	1.094e+08	3.58928e+06	4.02974e+06	3.80951e+06	297993	435684	366838	581086	1.2579e+06
High	Q16853	Membrane primary amine oxidase OS=Homo sapiens OX=9606 GN=AOC3 PE=1 SV=3	3.53878e+06	3.93422e+06	4.9564e+06	4.14313e+06	3.16048e+06	5.9679e+06	6.37231e+06	5.1669e+06	4.55697e+06	5.96158e+06	4.87346e+06	5.13067e+06	4.11566e+06	5.33021e+06	5.19213e+06	4.87934e+06	4.42668e+06	4.16335e+06	2.65674e+06	3.74892e+06	3.92436e+06	5.31791e+06	2.48592e+06	3.90939e+06	9.74008e+06	6.72219e+06	7.68649e+06	2.23372e+07	1.1219e+07	1.89916e+07	4.85416e+07	9.2362e+06	9.57603e+06	4.67419e+07	5.85494e+06	8.43906e+07	2.80553e+08	1.68806e+07	8.12821e+06	4.1385e+06	4.24606e+06	4.19228e+06	4.54533e+06	3.57467e+06	4.06e+06	5.11357e+06	3.28399e+06
High	Q04828	Aldo-keto reductase family 1 member C1 OS=Homo sapiens OX=9606 GN=AKR1C1 PE=1 SV=1	2.64891e+06	5.47152e+06	5.09863e+06	4.40635e+06	6.31864e+06	6.65602e+06	6.3304e+06	6.43502e+06	2.96087e+06	3.2437e+06	2.32357e+06	2.84271e+06	4.53905e+06	3.24306e+06	1.88502e+06	3.22238e+06	4.75515e+06	4.33934e+06	2.82987e+06	3.97479e+06	3.80171e+06	4.24809e+06	2.82516e+06	3.62498e+06	9.43943e+06	3.08632e+07	73345419	43083150	46089276	2.8442e+07	1.83244e+07	1.18214e+08	1.48162e+07	1.35567e+08	2.03503e+07	6.50089e+07	9.56435e+07	1.10588e+07	1.66172e+07	1.88984e+06	4.21726e+06	3.05355e+06	1.60311e+06	2.20004e+06	1.90157e+06	1.14336e+06	1.74134e+06
High	P23246	Splicing factor, proline- and glutamine-rich OS=Homo sapiens OX=9606 GN=SFPQ PE=1 SV=2	1.06445e+07	1.60337e+07	1.0915e+07	1.25311e+07	1.87373e+07	1.85902e+07	1.9951e+07	1.90928e+07	2.23452e+07	3.06697e+07	3.16272e+07	2.8214e+07	9.59377e+06	2.73166e+06	2.43384e+06	4.91975e+06	4.60633e+06	5.70531e+06	4.55509e+06	4.95558e+06	3.98925e+06	8.68797e+06	1.43095e+07	8.99558e+06	2.41577e+07	1.21847e+08	2.45671e+08	2.03016e+08	2.26568e+08	1.2736e+08	4.19981e+07	2.16139e+08	1.34709e+08	1.1948e+08	1.97172e+08	1.23796e+07	3.98007e+07	3.12554e+07	1.72675e+08	2.27397e+06	4.68244e+06	3.47821e+06	3.22504e+06	2.86217e+06	3.04361e+06	1.7268e+06	4.46804e+06
High	Q9Y265	RuvB-like 1 OS=Homo sapiens OX=9606 GN=RUVBL1 PE=1 SV=1	1.56714e+07	1.44793e+07	2.18029e+07	1.73179e+07	2.4279e+07	2.04995e+07	2.28274e+07	2.25353e+07	1.63561e+07	2.13639e+07	2.0176e+07	1.92987e+07	6.65037e+06	2.42002e+06	2.37021e+06	3.81353e+06	3.69737e+06	4.78619e+06	3.41961e+06	3.96772e+06	4.00796e+06	6.70419e+06	9.89823e+06	6.87013e+06	8.76396e+06	6.52302e+07	1.27569e+08	1.21733e+08	1.07922e+08	6.75733e+07	4.3335e+07	1.00035e+08	5.31478e+07	6.0142e+07	1.34279e+08	2.10702e+07	3.4299e+07	2.73974e+07	1.26067e+08	678816	792580	735698	1.09542e+06	681541	888480	716874	1.23132e+06
High	P02511	Alpha-crystallin B chain OS=Homo sapiens OX=9606 GN=CRYAB PE=1 SV=2	1.97443e+06	2.39079e+06	3.88282e+06	2.74935e+06	1.30758e+07	1.70553e+07	1.3711e+07	1.4614e+07	8.45377e+07	1.10276e+08	1.2733e+08	1.07381e+08	3.09044e+06	1.86271e+06	1.90764e+06	2.28693e+06	3.68949e+06	3.95211e+06	2.16968e+06	3.27043e+06	3.31555e+06	3.31118e+06	1.72708e+06	2.7846e+06	6.04546e+07	4.79929e+07	6.06031e+07	1.83991e+08	7.60009e+07	2.12463e+08	9.99086e+07	4.5829e+07	2.47085e+07	3.13606e+08	3.62879e+07	1.7806e+08	6.00844e+08	4.9005e+07	3.17474e+07	196393	640247	418320	295806	202658	249232	722896	373649
High	P25786	Proteasome subunit alpha type-1 OS=Homo sapiens OX=9606 GN=PSMA1 PE=1 SV=1	4.16947e+06	3.17362e+06	4.35413e+06	3.89907e+06	6.6302e+06	6.8158e+06	5.02343e+06	6.15648e+06	1.10096e+07	1.3334e+07	1.11671e+07	1.18369e+07	9.5648e+06	5.65043e+06	3.61703e+06	6.27742e+06	5.38915e+06	3.977e+06	3.92816e+06	4.43144e+06	5.61676e+06	4.29727e+06	5.06262e+06	4.99222e+06	1.89501e+07	47629862	1.56389e+07	1.68177e+07	3.76399e+07	8.58599e+07	2.07089e+07	1.98363e+08	5.20364e+07	7.18608e+07	48199456	1.06179e+08	1.79097e+07	2.91745e+08	9.63034e+07	3.14178e+06	8.71551e+06	5.92864e+06	2.47383e+06	2.03125e+06	2.25254e+06	1.42775e+06	2.02189e+06
High	P01860	Immunoglobulin heavy constant gamma 3 OS=Homo sapiens OX=9606 GN=IGHG3 PE=1 SV=2	1.06982e+06	2.72085e+06	1.25906e+06	1.68324e+06	1.04732e+06	4.6145e+06	804326	2.15538e+06	297004	964856	1.12261e+06	794823	2.28638e+06	0	1.36916e+06	1.21851e+06	919238	574479	301052	598256	761427	1.5345e+06	324308	873411	2.31214e+07	9.78284e+06	7.40547e+06	4.00877e+06	2.78469e+06	1.63772e+07	7.48573e+07	3.33344e+06	3.96153e+06	5.97208e+06	3.80634e+06	1.40513e+07	1.00591e+07	2.43144e+07	4.63762e+06	3.56978e+06	2.90337e+06	3.23657e+06	915781	2.14235e+06	1.52907e+06	111442	2.45278e+06
High	P45974	Ubiquitin carboxyl-terminal hydrolase 5 OS=Homo sapiens OX=9606 GN=USP5 PE=1 SV=2	1.25358e+06	3.43529e+06	4.69589e+06	3.12825e+06	2.00122e+06	2.55216e+06	3.56337e+06	2.70558e+06	6.60779e+06	1.0257e+07	1.0579e+07	9.14795e+06	720313	1.23907e+06	652577	870655	2.48146e+06	2.72001e+06	2.85364e+06	2.68504e+06	2.32975e+06	4.17813e+06	5.50037e+06	4.00275e+06	1.73713e+07	5.08635e+07	7.14707e+07	8.25124e+07	5.98941e+07	3.14964e+07	2.2106e+07	1.58528e+08	8.25823e+07	5.94194e+07	9.56513e+07	2.03998e+07	5.33275e+07	4.83106e+07	1.53197e+08	1.70209e+06	3.5024e+06	2.60224e+06	3.31118e+06	2.66052e+06	2.98585e+06	642882	2163204
High	P62701	40S ribosomal protein S4, X isoform OS=Homo sapiens OX=9606 GN=RPS4X PE=1 SV=2	2.98311e+07	3.66232e+07	2.69389e+07	3.11311e+07	5.29077e+07	6.41312e+07	4.14862e+07	5.28417e+07	5.01345e+07	6.31403e+07	5.17901e+07	5.50216e+07	5.25721e+07	3.86478e+07	2.66215e+07	3.92805e+07	4.78781e+07	3.48735e+07	3.92419e+07	4.06645e+07	6.85363e+07	4.7467e+07	4.69773e+07	5.43269e+07	1.63092e+07	1.23818e+08	1.84508e+08	3.25259e+08	1.50436e+08	1.32761e+08	1.47483e+08	2.22588e+08	1.17983e+08	1.61002e+08	1.87799e+08	4.84536e+07	8.72057e+07	6.75545e+07	1.94067e+08	7.76127e+07	1.39399e+08	1.08506e+08	1.25257e+08	9.22005e+07	1.08729e+08	1.41474e+08	1.08003e+08
High	Q14240	Eukaryotic initiation factor 4A-II OS=Homo sapiens OX=9606 GN=EIF4A2 PE=1 SV=2	800370	2.03474e+06	3.20726e+06	2.01412e+06	3.14517e+06	5.17963e+06	2.59516e+06	3.63999e+06	1.98029e+06	1.9206e+06	725669	1.54219e+06	1.25632e+06	1.31591e+06	829169	1.1338e+06	1.96628e+06	1.7234e+06	998554	1.56274e+06	1.9629e+06	1.03154e+06	1.41098e+06	1.46847e+06	3.98579e+06	4.44113e+07	1.17009e+08	7.3342e+07	8.40226e+07	7.02164e+07	2.70445e+07	4.42846e+06	2.58713e+07	3.34611e+07	4.11152e+07	1.39295e+06	1.5141e+07	3195273	2.65612e+07	1.62506e+06	397409	1.01123e+06	1.21273e+06	747441	980088	553927	600829
High	Q9UKK3	Protein mono-ADP-ribosyltransferase PARP4 OS=Homo sapiens OX=9606 GN=PARP4 PE=1 SV=3	8.38766e+06	6.25198e+06	7.51117e+06	7.38361e+06	1.0021e+07	3.5279e+06	5.84563e+06	6.46483e+06	3.89598e+06	1.39682e+07	3.94274e+06	7.26896e+06	4.71813e+06	1.4015e+07	6.95377e+06	8.56231e+06	1.74431e+07	3.34091e+06	9.5996e+06	1.01279e+07	1.76068e+07	2.96863e+06	6.19453e+06	8.92333e+06	18358139	1.48842e+07	1.11451e+07	3.53689e+07	1.12542e+07	1.61237e+07	2.59606e+07	3.27545e+07	69419817	1.54492e+07	7.01347e+06	2.74747e+07	2.59047e+07	6.68004e+07	1.89196e+07	1.49378e+07	1.33969e+07	1.41673e+07	1.04169e+07	7.88921e+06	9153076	8.06824e+06	8.79135e+06
High	P07225	Vitamin K-dependent protein S OS=Homo sapiens OX=9606 GN=PROS1 PE=1 SV=1	5.7056e+06	9.85601e+06	5.41659e+06	6.99273e+06	1.07363e+07	7.50771e+06	9.22492e+06	9.15631e+06	4.77013e+06	6.47266e+06	6.84858e+06	6.03046e+06	3.69264e+06	4.81711e+06	4.35143e+06	4.28706e+06	1.61285e+07	1.07382e+07	1.17796e+07	1.28821e+07	8.38058e+06	8.94856e+06	4.32089e+06	7.21668e+06	2.96326e+06	4.26377e+06	9.91479e+06	6.80921e+06	5.33591e+06	6.59326e+06	4.57962e+06	7.8887e+06	1.76557e+06	2.95314e+06	3.72431e+06	1.31059e+07	1.00447e+07	1.48342e+06	4.87906e+06	4.889e+06	3.83675e+06	4.36288e+06	2.07042e+06	4.528e+06	3.29921e+06	2.14915e+06	3.39137e+06
High	P35998	26S proteasome regulatory subunit 7 OS=Homo sapiens OX=9606 GN=PSMC2 PE=1 SV=3	7.86084e+06	7.28514e+06	9.78446e+06	8.31015e+06	9.59957e+06	8.78576e+06	8.74318e+06	9.04284e+06	1.34839e+07	1.58215e+07	1.80691e+07	1.57915e+07	4.97629e+06	4.811e+06	2.91869e+06	4.23533e+06	5.67557e+06	5.39723e+06	4.81879e+06	5.29719e+06	5.53687e+06	8.97772e+06	1.02908e+07	8.26846e+06	8.74322e+06	9.3537e+07	1.16835e+08	1.21725e+08	1.10557e+08	8.35144e+07	4.14063e+07	1.54692e+08	7.82744e+07	8.49018e+07	1.42522e+08	2.03024e+07	5.03871e+07	3.08539e+07	7.59651e+07	4.43294e+06	3.42368e+06	3.92831e+06	2.67682e+06	3.25058e+06	2.9637e+06	3.97194e+06	2.37451e+06
High	P62195	26S proteasome regulatory subunit 8 OS=Homo sapiens OX=9606 GN=PSMC5 PE=1 SV=1	6.06116e+06	6.97592e+06	8.07588e+06	7.03765e+06	8.90848e+06	8.23689e+06	6.7463e+06	7.96389e+06	9.88572e+06	1.34024e+07	1.04575e+07	1.12485e+07	5.14974e+06	3.69911e+06	2.19557e+06	3.68147e+06	4.4566e+06	5.9849e+06	3.54208e+06	4.6612e+06	5.64615e+06	8.64535e+06	6.37168e+06	6.88772e+06	1.05944e+07	7.6437e+07	1.07906e+08	1.14354e+08	1.07105e+08	7.34554e+07	4.42539e+07	1.36326e+08	7.37245e+07	8.40129e+07	1.36228e+08	1.9007e+07	3.99945e+07	3.90834e+07	7.25739e+07	1.47434e+06	1.03891e+06	1.25662e+06	917769	6.16479e+06	3.54128e+06	1.67698e+06	1.28498e+06
High	O75874	Isocitrate dehydrogenase [NADP] cytoplasmic OS=Homo sapiens OX=9606 GN=IDH1 PE=1 SV=2	4.86397e+06	9.78403e+06	8.56006e+06	7.73602e+06	1.4095e+07	1.29753e+07	1.35361e+07	1.35355e+07	1.87384e+07	2.67957e+07	3.20625e+07	2.58655e+07	3.97137e+06	4.39953e+06	3.28887e+06	3.88659e+06	8.33165e+06	7.0101e+06	4.63006e+06	6.65727e+06	6.36337e+06	7.19612e+06	7.94849e+06	7.16932e+06	2.14028e+07	3.22526e+07	2.26806e+08	86641463	1.11127e+08	5.38507e+07	3.07645e+07	8.53921e+07	9.96883e+06	2.98019e+07	1.90131e+07	1.37836e+07	1.35819e+07	5.21189e+06	3.4795e+07	2.30687e+06	3.89419e+06	3.10053e+06	4.49287e+06	4.01958e+06	4.25623e+06	920652	2.75796e+06
High	P35442	Thrombospondin-2 OS=Homo sapiens OX=9606 GN=THBS2 PE=1 SV=2	2.21652e+06	2.93365e+06	3.17013e+06	2.77343e+06	3.45813e+06	3.50272e+06	3.88219e+06	3.61435e+06	2.28187e+06	3.39335e+06	2.8901e+06	2.85511e+06	2.85091e+06	2.92289e+06	4.13649e+06	3.30343e+06	7.5095e+06	3.25349e+06	4.26878e+06	5.01059e+06	4.34282e+06	5.08352e+06	2.18984e+06	3.87206e+06	3.05905e+06	3.16112e+06	4.87207e+06	3.73024e+06	4.77224e+06	1.01091e+07	5.87598e+06	9.1699e+06	6.17705e+06	1.24919e+08	1.01772e+08	1.49636e+07	4.85626e+06	2.73597e+07	1.03527e+08	1.10618e+06	4.56533e+06	2.83576e+06	2.14074e+06	1.76195e+06	1.95134e+06	2.00568e+06	3.05424e+06
High	P23526	Adenosylhomocysteinase OS=Homo sapiens OX=9606 GN=AHCY PE=1 SV=4	6.20004e+07	1.0494e+08	9.79604e+07	8.83004e+07	1.00703e+08	9.39346e+07	8.77944e+07	9.41439e+07	7.78264e+07	9.89571e+07	8.2564e+07	8.64491e+07	5.51416e+07	5.00813e+07	4.5138e+07	5.01203e+07	9.85402e+07	7.66695e+07	5.8784e+07	7.79979e+07	8.15211e+07	9.27081e+07	5.07665e+07	7.49986e+07	3.03467e+07	1.76799e+08	2.41584e+08	5.23788e+08	2.67755e+08	1.45107e+08	1.10293e+08	3.82744e+08	1.83929e+08	2.1836e+08	2.64921e+08	2.59802e+07	7.64312e+07	5.28152e+07	3.72492e+08	1.93559e+06	6.74226e+06	4.33893e+06	3.81857e+06	2.08269e+06	2.95063e+06	1.106e+06	3.30803e+06
High	P35580	Myosin-10 OS=Homo sapiens OX=9606 GN=MYH10 PE=1 SV=3	6.51455e+06	2.36814e+07	1.59485e+07	1.53815e+07	3.36063e+06	3.43123e+06	2.941e+06	3.24428e+06	3.86312e+06	4.42975e+06	6.93071e+06	5.07453e+06	2.4494e+06	3.72432e+06	2.39755e+06	2.85709e+06	3.89582e+06	679077	1.805e+06	2.12663e+06	1.44553e+06	2.60471e+06	1.04061e+06	1.69695e+06	4.83334e+06	2.71068e+06	3.16066e+06	4.14731e+06	5.83288e+06	9.71522e+06	1.72788e+07	1.58068e+07	910894	1.48312e+06	635861	1.1846e+07	3.34421e+06	2.95077e+06	9.6764e+06	1.51152e+06	2.76955e+06	2.14054e+06	1.04568e+06	2.64535e+06	1.84552e+06	2.07645e+06	3.18502e+06
High	P05556	Integrin beta-1 OS=Homo sapiens OX=9606 GN=ITGB1 PE=1 SV=2	9.22515e+07	1.44976e+08	1.22081e+08	1.19769e+08	1.88204e+08	1.35008e+08	1.90259e+08	1.71157e+08	4.50848e+07	5.63742e+07	6.20268e+07	5.44953e+07	7.66628e+07	5.64073e+07	5.94103e+07	6.41601e+07	7.24394e+07	6.10199e+07	6.6066e+07	6.65084e+07	6.34861e+07	1.0777e+08	1.27039e+08	9.94318e+07	8.84224e+07	8.55162e+07	4.55243e+07	6.1489e+07	5.34268e+07	9.18267e+07	6.29355e+07	7.89484e+07	4.65434e+07	5.32607e+07	4.51457e+07	6.85389e+07	1.53627e+08	1.01662e+08	6.38447e+07	1.8583e+08	5.72811e+08	3.7932e+08	3.04326e+08	1.90688e+08	2.47507e+08	1.43694e+08	3.08796e+08
High	P01861	Immunoglobulin heavy constant gamma 4 OS=Homo sapiens OX=9606 GN=IGHG4 PE=1 SV=1	2.26899e+06	4.26244e+06	1.78015e+06	2.77053e+06	4.11225e+06	4.72274e+06	4.94288e+06	4.59263e+06	6.58269e+06	7.86056e+06	1.28645e+07	9.10259e+06	370365	1.46256e+06	806376	879767	1.35848e+06	1360104	301006	1.00653e+06	2.15883e+06	1.15226e+06	1.54871e+06	1.61993e+06	7.96595e+06	9.08839e+06	1.00155e+07	1.66187e+07	8.13404e+06	1.87443e+07	2.39585e+07	1.20282e+07	6.34041e+06	2.96881e+07	5.00753e+06	2.45574e+07	4.23524e+07	5.78307e+06	1.18061e+07	6.74366e+06	1.13893e+07	9.06646e+06	7.50472e+06	1.3209e+07	1.03568e+07	1.26e+07	1.12241e+07
High	Q92900	Regulator of nonsense transcripts 1 OS=Homo sapiens OX=9606 GN=UPF1 PE=1 SV=2	3.0411e+06	3.76862e+06	3.62296e+06	3.47756e+06	1.80184e+06	5.12532e+06	1.54457e+06	2.82391e+06	8.23278e+06	1.18592e+07	1.1876e+07	1.0656e+07	2.33504e+06	1.6223e+06	804963	1.58744e+06	674701	1.84899e+06	953472	1.15905e+06	6.29709e+06	8.88062e+06	2.49373e+06	5.89048e+06	8.8227e+06	5.14198e+07	1.11416e+08	7.50078e+07	8.02403e+07	5.07698e+07	6.75713e+07	1.2857e+08	5.86806e+07	5.61502e+07	6.13582e+07	5.09651e+06	1.95439e+07	3.73027e+06	5.44654e+07	1.5561e+06	1.85368e+06	1.70489e+06	231323	53104.1	142214	938067	202221
High	Q92616	eIF-2-alpha kinase activator GCN1 OS=Homo sapiens OX=9606 GN=GCN1 PE=1 SV=6	4.39417e+06	4.71104e+06	2.99036e+06	4.03186e+06	8.08573e+06	8.28205e+06	7.17532e+06	7.8477e+06	3.89949e+06	4.65389e+06	3.64741e+06	4.06693e+06	2.879e+06	1.84055e+06	1.70482e+06	2.14145e+06	2.84723e+06	1.72405e+06	1.41414e+06	1.99514e+06	3.38055e+06	4.40039e+06	3.73329e+06	3.83808e+06	5.32452e+06	1.9534e+07	2.61518e+07	9.04016e+07	2.38506e+07	1.97591e+07	4.21805e+07	7.57826e+07	1.44595e+07	2.51119e+07	5.65352e+07	5.85204e+06	9.3935e+06	8.9372e+06	3.75527e+07	2.31387e+06	2.25087e+06	2.28237e+06	980031	1.36476e+06	1.1724e+06	906470	1.2114e+06
High	P21266	Glutathione S-transferase Mu 3 OS=Homo sapiens OX=9606 GN=GSTM3 PE=1 SV=3	4.0863e+06	6.24435e+06	7.25494e+06	5.86186e+06	9.38485e+06	4.8752e+06	7.11784e+06	7.12597e+06	3.61108e+06	7.97384e+06	8.67356e+06	6.75283e+06	3.77556e+06	3.86877e+06	1.80574e+06	3.15002e+06	3.35144e+06	3.26633e+06	3.11498e+06	3.24425e+06	2.67722e+06	5.99033e+06	2.5524e+06	3.73998e+06	1.61643e+07	5.29869e+07	1.6121e+08	9.59437e+07	1.48001e+08	1.71596e+08	8.1702e+07	1.34623e+08	1.73636e+07	4.28238e+07	3.91191e+07	1.27822e+07	6.32705e+07	2.85108e+07	1.66011e+07	4.8984e+06	5.19109e+06	5.04475e+06	4.47098e+06	3.51567e+06	3.99333e+06	3.94761e+06	4.07808e+06
High	P50995	Annexin A11 OS=Homo sapiens OX=9606 GN=ANXA11 PE=1 SV=1	7.91522e+07	1.43319e+08	1.14367e+08	1.12279e+08	1.10869e+08	9.30528e+07	1.07949e+08	1.03957e+08	9.24787e+07	1.14147e+08	1.42767e+08	1.16464e+08	5.76265e+07	3.22276e+07	3.58524e+07	4.19022e+07	3.72475e+07	3.43724e+07	3.04057e+07	3.40085e+07	3.59904e+07	5.50674e+07	6.15284e+07	5.08621e+07	1.62762e+08	1.09712e+08	8.54047e+07	6.36386e+07	1.86024e+08	9.29537e+07	7.61986e+07	4.6704e+07	1.10806e+08	9.38878e+07	3.35119e+07	2.78624e+08	3.83553e+08	1.40841e+08	2.63331e+08	1.26321e+07	6.44219e+07	3.8527e+07	5.18603e+07	2.62113e+07	3.90358e+07	5.27333e+06	2.21573e+07
High	P50570	Dynamin-2 OS=Homo sapiens OX=9606 GN=DNM2 PE=1 SV=2	5.15382e+06	6.90591e+06	7.414e+06	6.49124e+06	3.80283e+06	4.41624e+06	4.42963e+06	4.21623e+06	8.85012e+06	1.07014e+07	1.21026e+07	1.05514e+07	3.77464e+06	4.36142e+06	2.57391e+06	3.56999e+06	2.98277e+06	3.09454e+06	3.08041e+06	3.05257e+06	3.20186e+06	3.94372e+06	5.57668e+06	4.24075e+06	2.22351e+07	5.44542e+07	1.00633e+08	1.10395e+08	9.72444e+07	5.35014e+07	6.61278e+07	1.43598e+08	8.3937e+07	5.62836e+07	5.50677e+07	1.00035e+07	2.46751e+07	15872281	4.02344e+07	2.23914e+06	2.17567e+06	2.2074e+06	789442	1.39584e+06	1.09264e+06	1.31768e+06	887760
High	Q13418	Integrin-linked protein kinase OS=Homo sapiens OX=9606 GN=ILK PE=1 SV=2	1.87073e+07	4.13709e+07	3.0493e+07	3.01904e+07	5.30847e+07	4.0573e+07	5.14644e+07	4.8374e+07	1.74487e+07	2.07358e+07	2.11055e+07	1.97633e+07	2.68296e+07	1.80393e+07	2.91773e+07	2.46821e+07	2.50096e+07	1.67982e+07	1.8784e+07	2.01973e+07	2.09627e+07	3.17806e+07	1.22004e+07	2.16479e+07	6.69464e+06	6.05856e+07	1.15003e+08	1.07493e+08	8.67397e+07	7.50249e+07	1.06306e+08	2.38068e+07	1.11079e+07	9.3372e+07	3.83971e+07	3.35336e+07	7.25328e+07	1.40868e+07	5.50909e+07	3.73332e+06	1.0352e+07	7.04268e+06	4.23782e+06	3.53406e+06	3.88594e+06	3.50792e+06	5.86535e+06
High	Q9UHD8	Septin-9 OS=Homo sapiens OX=9606 GN=SEPT9 PE=1 SV=2	5.11897e+06	5.15502e+06	9.76273e+06	6.67891e+06	5.81553e+06	3.78173e+06	3.9112e+06	4.50282e+06	5.6413e+06	8.41424e+06	1.0868e+07	8.30786e+06	11190750	4.23119e+06	5.32402e+06	6.91532e+06	6.8494e+06	4.17689e+06	5.19069e+06	5.40566e+06	7.40807e+06	6.98465e+06	7.88434e+06	7.42569e+06	3.36005e+07	7.28231e+07	1.22937e+08	8.48795e+07	1.00193e+08	8.0288e+07	1.15387e+08	7.99328e+07	7.28312e+07	7.68566e+07	1.02013e+08	1.12236e+07	2.65904e+07	1.05657e+07	8.44521e+07	3.35561e+06	9.96167e+06	6.65864e+06	5.65246e+06	4.78209e+06	5.21727e+06	5.51408e+06	5.31898e+06
High	P16157	Ankyrin-1 OS=Homo sapiens OX=9606 GN=ANK1 PE=1 SV=3	1.91999e+08	6.79969e+07	1.04968e+08	1.21655e+08	1.33716e+08	6.97567e+07	6.01091e+07	8.78607e+07	3.63937e+08	2.74521e+08	5.03347e+07	2.29597e+08	4.23286e+08	3.35115e+08	2.02747e+08	3.20383e+08	4.29303e+08	2.69674e+08	2.08918e+08	3.02632e+08	4.40983e+08	2.42171e+08	9.43519e+07	2.59169e+08	9.36559e+06	2.5364e+07	5.21841e+07	19726518	3.47804e+07	1.32086e+07	1.67325e+07	1.41288e+07	4.28655e+07	2.38481e+07	2.49012e+07	4.58277e+07	9.51277e+07	7.41815e+06	3.63444e+07	1.45436e+08	1.4465e+08	1.45043e+08	7.93109e+07	8.14528e+07	8.03819e+07	1.44291e+08	7.99038e+07
High	Q13838	Spliceosome RNA helicase DDX39B OS=Homo sapiens OX=9606 GN=DDX39B PE=1 SV=1	4.60754e+06	7.78204e+06	5.54485e+06	5.97814e+06	7.46472e+06	8.84798e+06	8.15249e+06	8.15506e+06	8.19053e+06	9.81447e+06	1.24846e+07	1.01632e+07	4.6693e+06	1.60509e+06	1.83707e+06	2.70382e+06	1.33037e+06	4.64678e+06	1.79598e+06	2.59104e+06	3.73184e+06	4.44012e+06	4.74804e+06	4.30667e+06	9.392e+06	1.13348e+08	2.48059e+08	1.92218e+08	2.11499e+08	1.28667e+08	3.11682e+07	1.76321e+08	1.15072e+08	1.03105e+08	1.92465e+08	1.2962e+07	4.27432e+07	2.01071e+07	1.14931e+08	392551	2.1216e+06	1.25708e+06	716830	1.2478e+06	982315	129031	408396
High	P49915	GMP synthase [glutamine-hydrolyzing] OS=Homo sapiens OX=9606 GN=GMPS PE=1 SV=1	3.38981e+06	4.65267e+06	4.98012e+06	4.34087e+06	5.73439e+06	6886939	6.89447e+06	6.50526e+06	1.1998e+07	1.89427e+07	2.0517e+07	1.71526e+07	4.00961e+06	1.99227e+06	1.54141e+06	2.51443e+06	3.71131e+06	2.87866e+06	3.14044e+06	3.24347e+06	2.11241e+06	4.3106e+06	4.5638e+06	3.66227e+06	9.93714e+06	5.52664e+07	6.96393e+07	8.12371e+07	6.61745e+07	2.70118e+07	1.63998e+07	8.03724e+07	6.78239e+07	2.497e+07	7.62805e+07	4.73205e+06	1.01442e+07	9.90755e+06	6.0866e+07	2.10681e+06	3.25556e+06	2.68118e+06	4.29069e+06	1.90472e+06	3.09771e+06	690143	1.49023e+06
High	P01008	Antithrombin-III OS=Homo sapiens OX=9606 GN=SERPINC1 PE=1 SV=1	2.20358e+06	1.87747e+06	4.81211e+06	2.96439e+06	2.83557e+06	4.01464e+06	4.53062e+06	3.79361e+06	2.22644e+06	1.88726e+06	3.32975e+06	2.48115e+06	1.47141e+06	2.85998e+06	2.01625e+06	2.11588e+06	3.61308e+06	2.80946e+06	4.22046e+06	3.54767e+06	4.07146e+06	2.56688e+06	3.52786e+06	3.38873e+06	1.14125e+07	2.82307e+07	6.52146e+07	1.3386e+07	2.13714e+07	4.70999e+07	1.38665e+08	1.4969e+07	8.35236e+06	10546026	4.05034e+07	7.12199e+06	6.07672e+06	4.01686e+06	1.539e+07	2.25532e+06	2.70674e+06	2.48103e+06	3.12121e+06	1.69631e+06	2.40876e+06	2.53703e+06	3.71275e+06
High	Q9Y6R7	IgGFc-binding protein OS=Homo sapiens OX=9606 GN=FCGBP PE=1 SV=3	5.12252e+06	2.62396e+06	1.69248e+06	3.14632e+06	1.58359e+06	1.81719e+06	1.96105e+06	1.78728e+06	2.52321e+06	1.84796e+06	1.91852e+06	2.09656e+06	4.20599e+06	4.06653e+06	1.79752e+06	3.35668e+06	2.74428e+06	1.16973e+06	2.30142e+06	2.07181e+06	1.82206e+06	1.0424e+06	1.19376e+06	1.35274e+06	4.34753e+06	8.89968e+06	9.63496e+06	4.18094e+06	6.44325e+06	7.33687e+06	1.41241e+07	5.09098e+06	4.58449e+06	7.796e+06	5.25759e+06	5.68867e+06	5.48473e+06	1.31765e+07	5.62178e+06	1.9616e+06	3.7825e+06	2.87205e+06	1.96979e+06	1.65347e+06	1.81163e+06	2.29478e+06	2.27373e+06
High	P61247	40S ribosomal protein S3a OS=Homo sapiens OX=9606 GN=RPS3A PE=1 SV=2	7.17938e+06	7.50404e+06	5.9548e+06	6.87941e+06	8.72415e+06	1.14472e+07	7.90975e+06	9.36038e+06	1.34169e+07	21488113	2.24294e+07	1.91115e+07	5.69519e+06	3.16047e+06	2.30122e+06	3.71896e+06	3.34941e+06	3.71144e+06	4.41008e+06	3.82364e+06	2.65359e+06	7.30342e+06	6.69215e+06	5.54972e+06	8.01517e+06	5.67177e+07	8.99859e+07	1.49338e+08	8.08716e+07	4.95712e+07	2.11658e+07	1.46655e+08	6.06717e+07	5.58831e+07	1.18886e+08	5.93865e+06	2.16785e+07	2.20699e+07	8.75656e+07	1.16992e+06	2.16821e+06	1.66906e+06	1.98066e+06	1.58803e+06	1.78434e+06	515910	1.72503e+06
High	Q9NZN3	EH domain-containing protein 3 OS=Homo sapiens OX=9606 GN=EHD3 PE=1 SV=2	7.20368e+06	2.14069e+07	1.41835e+07	1.42647e+07	2.92867e+07	2.34018e+07	2.47388e+07	2.58091e+07	6.01666e+06	6.43523e+06	9.11751e+06	7.1898e+06	1.11494e+07	8.29875e+06	1.39978e+07	1.11487e+07	9.78954e+06	7.91671e+06	6.49571e+06	8.06732e+06	7.12597e+06	1.28802e+07	5.27132e+06	8.42583e+06	1.31228e+06	5.80631e+06	7.17944e+06	1.10466e+07	7.10247e+06	9.7224e+06	1.30385e+07	849009	2.91672e+06	4.61099e+06	2.02202e+06	8.84595e+06	1.35158e+07	4.74802e+06	2.5353e+06	1.25453e+06	5.39531e+06	3.32492e+06	1.06385e+06	665099	864476	416378	2.24472e+06
High	P33176	Kinesin-1 heavy chain OS=Homo sapiens OX=9606 GN=KIF5B PE=1 SV=1	1.95259e+07	1.91093e+07	1.86941e+07	1.91098e+07	9.52532e+06	7.25852e+06	7.86015e+06	8.21467e+06	1.15674e+07	1.39324e+07	1.52293e+07	1.35764e+07	1.44463e+07	6.43924e+06	7.50255e+06	9.46269e+06	4.5614e+06	4.88129e+06	4.12525e+06	4.52265e+06	6.18732e+06	8.79277e+06	8.46426e+06	7.81478e+06	1.70679e+07	3.14005e+07	3.15857e+07	4.67671e+07	3.232e+07	2.1433e+07	2.0074e+07	7.95055e+07	6.91728e+07	4.42393e+07	6.8356e+07	1.24697e+07	2.22249e+07	1.92316e+07	5.40939e+07	1.25714e+07	1.25695e+07	1.25705e+07	7.65971e+06	6.39754e+06	7.02862e+06	7.90998e+06	1.4636e+07
High	P10909	Clusterin OS=Homo sapiens OX=9606 GN=CLU PE=1 SV=1	1.17338e+07	1.74403e+07	1.97329e+07	1.63023e+07	2.48232e+07	2.24282e+07	1.86071e+07	2.19528e+07	1.19098e+07	1.20972e+07	1.76957e+07	1.39009e+07	1.08957e+07	1.06242e+07	1.4153e+07	1.1891e+07	1.16952e+07	1.55574e+07	1.27805e+07	1.33444e+07	1.59868e+07	1.22599e+07	1.446e+07	1.42356e+07	3.34924e+07	3.44657e+08	2.05594e+08	2.03617e+08	1.42124e+08	3.31791e+08	296221708	9.07739e+07	6.10714e+08	1.03811e+08	8.47518e+07	1.31609e+08	2.54505e+08	1.12084e+08	3.6431e+08	2.34612e+06	3.02431e+06	2.68522e+06	3.63572e+06	6.85341e+06	5.24457e+06	2.67957e+06	2.27243e+06
High	Q99536	Synaptic vesicle membrane protein VAT-1 homolog OS=Homo sapiens OX=9606 GN=VAT1 PE=1 SV=2	6.92069e+07	7.31135e+07	3.98383e+07	6.07196e+07	1.30523e+08	7.36794e+07	7.90239e+07	9.44088e+07	1.03195e+08	9.83235e+07	4.5334e+07	8.2284e+07	1.68525e+08	1.05832e+08	7.86159e+07	1.17658e+08	1.43467e+08	8.64092e+07	9.64505e+07	1.08776e+08	2.17757e+08	1.18938e+08	8.07712e+07	1.39156e+08	7.3595e+07	1.76128e+08	2.10308e+08	1.55455e+08	2.5417e+08	3.46688e+08	1.48861e+08	4.01164e+07	7.44055e+07	195293476	8.40915e+07	1.28293e+08	2.05824e+08	1.93844e+07	5.42553e+07	5.08527e+08	8.22371e+08	6.65449e+08	6.3048e+08	4.4466e+08	5.3757e+08	7.00018e+08	6.14041e+08
High	P10809	60 kDa heat shock protein, mitochondrial OS=Homo sapiens OX=9606 GN=HSPD1 PE=1 SV=2	9.22249e+06	1.17622e+07	6.12205e+06	9.03557e+06	2.55439e+07	5.04174e+07	2.60961e+07	3.40191e+07	1.13178e+07	1.87179e+07	1.84945e+07	1.61767e+07	9.29661e+06	9.33217e+06	6.0267e+06	8.21849e+06	1.17851e+07	5.91014e+06	1.07514e+07	9.4822e+06	8.6028e+06	1.15099e+07	1.11656e+07	1.04261e+07	7.21273e+06	8.79844e+06	9.92113e+06	6.26044e+06	1.38235e+07	2.79622e+07	1.32417e+07	1.28563e+08	2.56944e+07	14787178	1.45062e+07	1.32329e+07	8.75733e+06	9.45876e+07	4.42177e+07	5.06002e+06	1.03418e+07	7.70093e+06	5.17084e+06	3.45345e+06	4.31215e+06	2.75447e+06	3.12378e+06
High	P00747	Plasminogen OS=Homo sapiens OX=9606 GN=PLG PE=1 SV=2	2.94318e+06	4.064e+06	2.33149e+06	3.11289e+06	4.0517e+06	2.04219e+06	3.4435e+06	3.17913e+06	1.75908e+06	1.90535e+06	2.28395e+06	1.98279e+06	2.96785e+06	1.77818e+06	952070	1.89937e+06	1.97506e+06	9.3602e+06	3.57589e+06	4.97038e+06	1.69691e+06	3.87817e+06	3.00537e+06	2.86015e+06	1.14731e+07	1.81745e+07	1.62712e+07	1.04906e+08	1.47897e+07	1.49505e+08	6.08042e+07	3.35538e+07	2.91343e+07	2.03416e+07	1.91124e+07	4.16441e+07	7.15528e+07	6.1953e+08	4.00535e+07	431806	2.30184e+06	1.36682e+06	3.77573e+06	2.82973e+06	3.30273e+06	1.70286e+06	705565
High	Q9NR45	Sialic acid synthase OS=Homo sapiens OX=9606 GN=NANS PE=1 SV=2	3.79492e+07	4.68005e+07	4.70813e+07	4.39437e+07	1.92721e+07	1.13916e+07	2.12121e+07	1.72919e+07	1.34123e+07	1.61022e+07	2.15327e+07	1.70157e+07	1.45997e+07	1.18803e+07	1.57102e+07	1.40634e+07	1.2543e+07	1.08623e+07	8.27114e+06	1.05588e+07	1.33992e+07	1.81177e+07	1.40063e+07	1.51744e+07	2.04693e+07	1.04077e+08	1.63732e+08	1.83274e+08	1.60827e+08	6.80479e+07	2.02367e+07	1.52384e+08	1.05281e+08	1.15146e+08	6.88084e+07	1.95944e+07	5.05247e+07	3.24781e+07	8.61545e+07	1.2174e+07	1.95507e+07	1.58624e+07	8.41017e+06	5.80922e+06	7.1097e+06	1.07498e+07	2.85598e+07
High	P08865	40S ribosomal protein SA OS=Homo sapiens OX=9606 GN=RPSA PE=1 SV=4	1.9921e+07	2.94199e+07	2.69308e+07	2.54239e+07	3.97158e+07	4.43316e+07	3.59791e+07	4.00088e+07	4.10032e+07	5.22683e+07	5.90312e+07	5.07676e+07	2.05477e+07	1.15034e+07	1.08642e+07	1.43051e+07	2.25911e+07	1.79407e+07	1.77103e+07	1.9414e+07	2.15296e+07	2.99419e+07	2.67292e+07	2.60669e+07	2.30278e+07	3.8788e+08	5.1362e+08	680801194	4.62613e+08	4.86888e+08	1.28107e+08	1.88266e+08	2.34449e+08	3.16365e+08	5.59482e+08	6.3764e+07	2.55419e+08	8.19967e+07	2.96702e+08	6.32704e+06	5.55102e+06	5.93903e+06	6.37608e+06	5.841e+06	6.10854e+06	4.95881e+06	6.03782e+06
High	P21695	Glycerol-3-phosphate dehydrogenase [NAD(+)], cytoplasmic OS=Homo sapiens OX=9606 GN=GPD1 PE=1 SV=4	2.35994e+06	3.69011e+06	2.52295e+06	2.85767e+06	3.85188e+06	4.0636e+06	4.26398e+06	4.05982e+06	1.89117e+06	2.65638e+06	2.58427e+06	2.37727e+06	3.45273e+06	2.54838e+06	2.32179e+06	2.7743e+06	3.29226e+06	2.2673e+06	710371	2.08998e+06	1.28594e+06	1.68058e+06	1.14102e+06	1.36918e+06	2.70991e+06	4.88045e+06	5.74386e+06	1.22418e+06	2.55095e+06	5.537e+06	1.17623e+07	4.95353e+06	3.20048e+06	6.27093e+07	8.19008e+06	6.07203e+07	1.28487e+08	1.44861e+07	6.10588e+06	537796	2.3678e+06	1.4528e+06	2.2817e+06	2.01087e+06	2.14629e+06	776650	589391
High	P38606	V-type proton ATPase catalytic subunit A OS=Homo sapiens OX=9606 GN=ATP6V1A PE=1 SV=2	1.38701e+07	1.51832e+07	1.36136e+07	1.42223e+07	2.11923e+07	1.26554e+07	1.62536e+07	1.67004e+07	2.22182e+07	2.16973e+07	1.77495e+07	2.0555e+07	1.86715e+07	1.49618e+07	1.05353e+07	1.47229e+07	2.92922e+07	1.85456e+07	1.59228e+07	2.12536e+07	2.00074e+07	1.76187e+07	1.13046e+07	1.63102e+07	1.32278e+07	6.89864e+07	6.0606e+07	1.08979e+08	5.38257e+07	6.92653e+07	5.57927e+07	7.59088e+07	7.89352e+07	8.05442e+07	5.77726e+07	1.29738e+07	3.77572e+07	1.49792e+07	1.34765e+08	2.87744e+06	5.96143e+06	4.41943e+06	7.10928e+06	4.93306e+06	6.02117e+06	2.05481e+07	4.77689e+06
High	P07339	Cathepsin D OS=Homo sapiens OX=9606 GN=CTSD PE=1 SV=1	3.32568e+06	5.03165e+06	3.94601e+06	4.10111e+06	7.02788e+06	8.0053e+06	5.27211e+06	6.76843e+06	4.67749e+06	5.92339e+06	5.4028e+06	5.33456e+06	4.14758e+06	3.51503e+06	3.71516e+06	3.79259e+06	5.26887e+06	2.68437e+06	3.74048e+06	3.89791e+06	3.71149e+06	4.8125e+06	3.53752e+06	4.0205e+06	1.08098e+07	1.91067e+08	6.39008e+07	2.79865e+08	2.13172e+08	4.38092e+08	8.75831e+07	2.82943e+07	4.88896e+07	1.28112e+09	7.87194e+07	3.7327e+07	2.22367e+08	1.66756e+07	3.8557e+07	5.13826e+06	1.33405e+07	9.23936e+06	9.6147e+06	8.02741e+06	8.82106e+06	4.52361e+06	5.86596e+06
High	Q9UNH7	Sorting nexin-6 OS=Homo sapiens OX=9606 GN=SNX6 PE=1 SV=1	1.31907e+06	1.95127e+06	3.20075e+06	2.15703e+06	4.37597e+06	2.22375e+06	3.7219e+06	3.44054e+06	2.93527e+06	2.92921e+06	1.53358e+06	2.46602e+06	4.15557e+06	1.49819e+06	946989	2.20025e+06	1.38073e+06	1.4894e+06	1.30415e+06	1.39142e+06	948753	1.37616e+06	2.30729e+06	1.54407e+06	4.85012e+06	5.75715e+07	6.99069e+07	6.19404e+07	8.3185e+07	4.40552e+07	1.42698e+07	1.71099e+07	2.30611e+07	7.51828e+07	5.9626e+07	8.77957e+06	1.57067e+07	7.01443e+06	2.68046e+07	1.35308e+06	1.58066e+06	1.46687e+06	1.86741e+06	1.61127e+06	1.73934e+06	1.5798e+06	1.23767e+06
High	P63104	14-3-3 protein zeta/delta OS=Homo sapiens OX=9606 GN=YWHAZ PE=1 SV=1	4.21005e+08	7.11087e+08	5.95367e+08	5.7582e+08	7.47023e+08	7.00749e+08	5.61063e+08	6.69612e+08	3.57858e+08	4.07863e+08	3.4373e+08	3.69817e+08	4.43459e+08	3.37394e+08	3.99479e+08	3.93444e+08	5.19043e+08	4.05676e+08	3.3591e+08	4.2021e+08	4.11996e+08	5.89494e+08	3.63674e+08	4.55055e+08	9.34893e+07	7.83986e+07	5.9094e+07	3.77396e+07	6.21242e+07	6.11963e+07	4.1749e+07	1.35931e+08	2.63052e+08	3.47426e+07	4.49853e+07	7.18115e+07	7.72227e+07	6.71274e+07	6.98076e+07	1.65708e+08	8.15737e+07	1.23641e+08	7.7733e+07	6.94161e+07	7.35746e+07	9.08259e+07	6.79477e+07
High	Q9Y3I0	tRNA-splicing ligase RtcB homolog OS=Homo sapiens OX=9606 GN=RTCB PE=1 SV=1	3.12569e+06	6.11358e+06	5.96042e+06	5.06656e+06	1.06123e+07	5.87979e+06	1.04191e+07	8.97039e+06	8.00295e+06	1.08994e+07	1.1212e+07	1.00381e+07	4.93333e+06	2.07512e+06	882501	2.63032e+06	1.29813e+06	2.16169e+06	1.66233e+06	1.70738e+06	6.82971e+06	5.58467e+06	4.19467e+06	5.53635e+06	1.31147e+07	1.13254e+08	2.81216e+08	2.21481e+08	2.38505e+08	9.27185e+07	4.63165e+07	1.45986e+08	6.01042e+07	1.34749e+08	8.92965e+07	1.15075e+07	2.76963e+07	2.04456e+07	1.33634e+08	1.44434e+06	1.84649e+06	1.64542e+06	934422	683952	809187	1.38009e+06	242565
High	Q9UMS4	Pre-mRNA-processing factor 19 OS=Homo sapiens OX=9606 GN=PRPF19 PE=1 SV=1	5.91388e+06	6.75923e+06	7237259	6.63679e+06	4.07205e+06	3.82533e+06	4.27064e+06	4.056e+06	8.37857e+06	1.10964e+07	9.91463e+06	9.79654e+06	2.56396e+06	2.85582e+06	2.05785e+06	2.49254e+06	3.46844e+06	2.89001e+06	2.97854e+06	3.11233e+06	3.13118e+06	3.973e+06	5.39834e+06	4.16751e+06	8.54416e+06	5.61164e+07	6.53899e+07	1.15315e+08	9.86904e+07	7.71437e+07	3.9053e+07	1.37437e+08	1.07835e+08	6.91237e+07	1.1081e+08	1.36611e+07	4.0618e+07	3.53634e+07	7.67202e+07	1.01221e+06	268995	640603	1.42227e+06	801047	1.11166e+06	868966	754743
High	P52272	Heterogeneous nuclear ribonucleoprotein M OS=Homo sapiens OX=9606 GN=HNRNPM PE=1 SV=3	1.04946e+07	1.82022e+07	1.18348e+07	1.35105e+07	2.70361e+07	2.86551e+07	1.08634e+07	2.21849e+07	2.64609e+07	9.35768e+07	2.97795e+07	4.9939e+07	4.93353e+06	1.50285e+06	1.28908e+06	2.57516e+06	1.55741e+07	1.36152e+07	1.21828e+07	1.37907e+07	1.61477e+07	1.36578e+07	1.63224e+07	1.5376e+07	8.06055e+06	7.68888e+07	1.52198e+08	1.30534e+08	1.49071e+08	4.88081e+07	1.32872e+07	2.10706e+08	6.50036e+07	7.11099e+07	1.33344e+08	2.72026e+07	4.87078e+07	1.36622e+07	9.87908e+07	956565	1.3399e+06	1.14823e+06	1.87479e+06	6.34526e+06	4.11002e+06	3.6194e+06	2.40881e+06
High	P04217	Alpha-1B-glycoprotein OS=Homo sapiens OX=9606 GN=A1BG PE=1 SV=4	2.47163e+06	2.60395e+06	2.59472e+06	2.55677e+06	4.25557e+06	4.60324e+06	3.54274e+06	4.13385e+06	2.37737e+06	3.86419e+06	2.05188e+06	2.76448e+06	5.42362e+06	6.47741e+06	6.48558e+06	6.12887e+06	4.88479e+06	7.03489e+06	2.7013e+06	4.87366e+06	5.18495e+06	4.85537e+06	2.32912e+06	4.12315e+06	8978194	1.67559e+07	1.4394e+07	1.17545e+07	1.30142e+07	2.70049e+07	3.98066e+07	1.55891e+07	7.20369e+06	1.67627e+07	1.17053e+07	3.70829e+07	1.24076e+07	8.54237e+06	1.87898e+07	4.48868e+07	3.2554e+07	3.87204e+07	2.87911e+07	4.75945e+07	3.81928e+07	7.05182e+06	5.37166e+07
High	Q92499	ATP-dependent RNA helicase DDX1 OS=Homo sapiens OX=9606 GN=DDX1 PE=1 SV=2	3.89626e+06	3.87638e+06	2.46612e+06	3.41292e+06	2.55717e+06	2.1604e+06	2.88435e+06	2.53397e+06	6.00947e+06	6.76313e+06	7.40114e+06	6.72458e+06	2.43508e+06	4.0927e+06	2.6679e+06	3.06523e+06	3.19033e+06	1.3294e+06	6.37788e+06	3.63254e+06	2.32695e+06	4.74667e+06	3.5589e+06	3.54417e+06	8.01538e+06	5.10818e+07	1.32579e+08	8.59034e+07	1.12466e+08	3.91425e+07	1.78808e+07	7.52179e+07	3.2538e+07	5.08242e+07	5.23915e+07	3.34876e+06	1.58462e+07	5.59261e+06	5.24355e+07	668938	2.55087e+06	1.6099e+06	4.90522e+06	2.36054e+06	3.63288e+06	3.61176e+06	1.94219e+06
High	Q96AC1	Fermitin family homolog 2 OS=Homo sapiens OX=9606 GN=FERMT2 PE=1 SV=1	3.59319e+06	3.02586e+06	2.76551e+06	3.12819e+06	3.9814e+06	3.86541e+06	7.06482e+06	4.97054e+06	6.17582e+06	4.62421e+06	8.64541e+06	6.48181e+06	7.34435e+06	3.83968e+06	3.6496e+06	4.94455e+06	2.96963e+06	3.59818e+06	1.60911e+06	2.72564e+06	2.21857e+06	4.16259e+06	3.95235e+06	3.4445e+06	9.61694e+06	1.14203e+07	1.69472e+07	1.69112e+07	1.77666e+07	2.09602e+07	1.77843e+08	1.84276e+07	8.99542e+06	2.02647e+07	8.01223e+06	1.222e+07	1.86578e+07	9.77468e+06	17074013	1.37475e+06	8.42918e+06	4.90196e+06	2.61174e+06	3.35117e+06	2.98146e+06	967043	2.45366e+06
High	P08195	4F2 cell-surface antigen heavy chain OS=Homo sapiens OX=9606 GN=SLC3A2 PE=1 SV=3	1.13541e+08	1.77803e+08	1.97304e+08	1.62883e+08	1.07663e+08	8.46644e+07	1.18222e+08	1.03516e+08	2.51968e+07	4.42771e+07	4.51905e+07	3.82215e+07	1.93317e+07	1.66097e+07	1.64879e+07	1.74764e+07	3.48936e+07	3.00333e+07	3.00509e+07	3.16593e+07	2.30916e+07	3.87484e+07	4.48447e+07	3.55616e+07	1.64362e+07	1.75488e+07	1.3136e+07	1.13593e+07	8.85078e+06	2.29173e+07	4.43922e+08	3.15873e+07	1.02409e+07	5.86913e+06	8.2501e+06	1.70014e+06	8.89369e+06	4.12615e+06	6.93828e+06	2.1498e+07	8.40765e+07	5.27872e+07	5.34799e+07	3.33796e+07	4.34298e+07	1.89e+07	3.88905e+07
High	P43686	26S proteasome regulatory subunit 6B OS=Homo sapiens OX=9606 GN=PSMC4 PE=1 SV=2	6.033e+06	7.07035e+06	5.76813e+06	6.29049e+06	9.50869e+06	1.0898e+07	1.15905e+07	1.06657e+07	8.5697e+06	1.22797e+07	1.24007e+07	1.10834e+07	3.32482e+06	2.56807e+06	2.77212e+06	2.88833e+06	4.67664e+06	5.05428e+06	2.35323e+06	4.02805e+06	4.99992e+06	3.35123e+06	4.50878e+06	4.28664e+06	5.76379e+06	7.19081e+07	1.06085e+08	8.8023e+07	1.00912e+08	5.79342e+07	2.02125e+07	1.18537e+08	5.80174e+07	7.5724e+07	1.30884e+08	2.17724e+07	3.36303e+07	2.29361e+07	7.36662e+07	1.34839e+06	667685	1.00804e+06	1.03884e+06	1.78e+06	1.40942e+06	721345	691025
High	P06576	ATP synthase subunit beta, mitochondrial OS=Homo sapiens OX=9606 GN=ATP5F1B PE=1 SV=3	5.33147e+06	6.102e+06	6.03862e+06	5.82403e+06	1.55099e+07	3.14359e+07	1.81394e+07	2.16951e+07	1.04103e+07	1.57282e+07	1.34399e+07	1.31928e+07	2.40733e+06	4.716e+06	3.21089e+06	3.44474e+06	8.89741e+06	6.17822e+06	4.54126e+06	6.53896e+06	5.02456e+06	7.25963e+06	5.19809e+06	5.82743e+06	3.04615e+07	3.70499e+07	9.90411e+07	1.00605e+08	9.4754e+07	1.23068e+08	5.02958e+07	5.99729e+07	3.46715e+07	6.11852e+07	7.36359e+07	1.93926e+07	6.29311e+07	1.81222e+07	5.8289e+07	5.55145e+06	1.39649e+07	9.75818e+06	5.58696e+06	5.22009e+06	5.40352e+06	2.58399e+06	2.2014e+06
High	P05106	Integrin beta-3 OS=Homo sapiens OX=9606 GN=ITGB3 PE=1 SV=2	5.72236e+07	1.04936e+08	6.83648e+07	7.68415e+07	1.26007e+08	1.27984e+08	1.20931e+08	1.24974e+08	5.53616e+07	5.38655e+07	6.72345e+07	5.88206e+07	9.28778e+07	6.14787e+07	9.04727e+07	8.16097e+07	5.64801e+07	3.61627e+07	3.41315e+07	4.22581e+07	3.46967e+07	6.45603e+07	2.45995e+07	4.12855e+07	1.10747e+07	4.26591e+06	1.44807e+07	1.00039e+07	6.01606e+06	8.38672e+06	2.47423e+07	7.06847e+06	7.42241e+06	6.20994e+06	6.89468e+06	1.90623e+07	1.82841e+07	1.26762e+07	3.26246e+06	8.36437e+06	1.12981e+07	9.83124e+06	8.6759e+06	3.68976e+06	6.18283e+06	3.5055e+06	7.25336e+06
High	Q12889	Oviduct-specific glycoprotein OS=Homo sapiens OX=9606 GN=OVGP1 PE=2 SV=1	2.09742e+06	3.57537e+06	3.95228e+06	3.20836e+06	2.95361e+06	3.08923e+06	3.55431e+06	3.19905e+06	9.22758e+06	9.13828e+06	1.26244e+07	1.03301e+07	309160	996803	1.79423e+06	1.0334e+06	1.25334e+06	874157	1.5105e+06	1.21266e+06	1.31633e+06	1.53176e+06	2.87685e+06	1.90831e+06	9.67691e+06	5.65074e+06	1.28116e+07	1.25321e+07	9.30512e+06	5.88969e+06	6.32904e+06	1.34038e+07	8.18484e+06	7.17134e+06	9.79347e+06	2.09667e+06	3.66926e+06	1.7841e+06	6.94442e+06	1.81072e+06	1.49623e+06	1.65347e+06	2.97419e+06	1.55895e+06	2.26657e+06	1.32838e+06	2.47176e+06
High	P04040	Catalase OS=Homo sapiens OX=9606 GN=CAT PE=1 SV=3	2.48158e+06	5.243e+06	5.59768e+06	4.44076e+06	5.86962e+06	5.97364e+06	6.84419e+06	6.22915e+06	6526748	6.25648e+06	7.4805e+06	6.75458e+06	4.47266e+06	9.3894e+06	3.18154e+06	5.6812e+06	6.31266e+06	5.45884e+06	3.90632e+06	5.22594e+06	4.97828e+06	3.88208e+06	3.35774e+06	4.0727e+06	4.39145e+06	3.73303e+06	5696803	6.73658e+06	5.56997e+06	5.50139e+06	2.07291e+07	2.31385e+07	4311087	4.72334e+06	7.63841e+06	8.8782e+07	1.18517e+07	1.27907e+08	1.01434e+07	357848	4.02355e+06	2.1907e+06	1.2058e+06	873237	1.03952e+06	4.01804e+06	839708
High	Q9H223	EH domain-containing protein 4 OS=Homo sapiens OX=9606 GN=EHD4 PE=1 SV=1	1.27215e+07	2.50278e+07	1.91913e+07	1.89802e+07	3.30826e+07	2.06389e+07	2.77536e+07	2.71584e+07	5.53325e+06	6.92051e+06	7.50609e+06	6.65328e+06	7.38376e+06	5.57533e+06	6.46725e+06	6.47545e+06	9.84645e+06	7.54562e+06	6.84232e+06	8.07813e+06	6.92605e+06	1.24814e+07	1.143e+07	1.02791e+07	8.68554e+06	5.13258e+07	3.42595e+07	6.66754e+07	5.17225e+07	3.56544e+07	1.75017e+07	2.23625e+07	2.47622e+07	3.28461e+07	2.74959e+07	1.91142e+07	4.26435e+07	1.30016e+07	4.14255e+07	2.44525e+07	9.50036e+07	5.9728e+07	1.62949e+07	1.01802e+07	1.32376e+07	8.42099e+06	2.39071e+07
High	O00764	Pyridoxal kinase OS=Homo sapiens OX=9606 GN=PDXK PE=1 SV=1	1.12494e+06	4.31706e+06	6.11459e+06	3.8522e+06	1.04055e+06	4.05911e+06	2.59925e+06	2.5663e+06	5.27795e+06	6.86318e+06	1.05199e+07	7.55367e+06	1.54456e+06	759281	415475	906438	992483	527447	62974.5	527635	605611	2.75168e+06	2.78356e+06	2.04695e+06	4.656e+06	9.82293e+07	1.29353e+08	1.33099e+08	1.12995e+08	8.01055e+07	2.25617e+07	6.14279e+07	5.53848e+07	1.3799e+08	9.30382e+07	1.58664e+07	76269149	14057820	8.13918e+07	163963	1.16518e+06	664570	645720	1.69612e+06	1.17092e+06	1.28255e+07	307740
High	P63244	Receptor of activated protein C kinase 1 OS=Homo sapiens OX=9606 GN=RACK1 PE=1 SV=3	1.05121e+07	1.62557e+07	1.2825e+07	1.31976e+07	1.98485e+07	1.77676e+07	1.75161e+07	1.83774e+07	2.65441e+07	3.55574e+07	3.16174e+07	3.12396e+07	1.6476e+07	1.01882e+07	6.39227e+06	1.10189e+07	1.06701e+07	1.04454e+07	8.36853e+06	9.828e+06	1.22478e+07	1.48788e+07	1.69883e+07	1.4705e+07	1.57908e+07	1.73604e+08	2.98253e+08	4.34858e+08	2.36541e+08	1.72358e+08	7.19997e+07	1.61465e+08	1.23953e+08	1.84583e+08	2.26168e+08	4.32573e+07	8.6709e+07	5.06129e+07	2.03463e+08	5.66683e+06	8.1241e+06	6.89546e+06	7.66534e+06	5.08345e+06	6.37439e+06	4.34951e+06	4.5892e+06
High	P49591	Serine--tRNA ligase, cytoplasmic OS=Homo sapiens OX=9606 GN=SARS PE=1 SV=3	4.43996e+06	8.20894e+06	7.08456e+06	6.57782e+06	6.13693e+06	3.62614e+06	6.86754e+06	5.54354e+06	2.82152e+06	2.98247e+06	5.02727e+06	3.61042e+06	3.65216e+06	1.96216e+06	1.68588e+06	2.4334e+06	5.83455e+06	5.45442e+06	5.19233e+06	5.49377e+06	5.05159e+06	4.4436e+06	7.31866e+06	5.60462e+06	2.96721e+06	4.88103e+07	8.68753e+07	7.38145e+07	6.03887e+07	4.78426e+07	2.93609e+07	1.40413e+08	50530367	3.86225e+07	6.87762e+07	2.29154e+07	2.20088e+07	2.64303e+07	2.7821e+07	140407	802557	471482	639678	270879	455279	157328	602581
High	P15559	NAD(P)H dehydrogenase [quinone] 1 OS=Homo sapiens OX=9606 GN=NQO1 PE=1 SV=1	1.37142e+06	2.98968e+06	2.88493e+06	2.41534e+06	4.04941e+06	2.40193e+06	4.18881e+06	3.54671e+06	1.48894e+06	2.02019e+06	1.44499e+06	1.65137e+06	3.66539e+06	5.00401e+06	3.52284e+06	4.06408e+06	1.29193e+06	2.31651e+06	2.94182e+06	2.18342e+06	1.17925e+06	4.5729e+06	5.57545e+06	3.77586e+06	4.6349e+06	9.48683e+06	2.43554e+07	127937919	8.56372e+06	1.06418e+07	1.56705e+07	1.81715e+08	9.70522e+07	4.69679e+07	5.77202e+06	7.58078e+06	2.25531e+07	5.02485e+06	1.20833e+07	2.56371e+06	1.71785e+06	2.14078e+06	2.78925e+06	3.13414e+06	2.96169e+06	1.20035e+06	1.55403e+06
High	Q9Y678	Coatomer subunit gamma-1 OS=Homo sapiens OX=9606 GN=COPG1 PE=1 SV=1	4.31024e+06	6.54126e+06	9.01469e+06	6.62206e+06	1.04223e+07	6.42746e+06	9.04769e+06	8.63247e+06	7.31349e+06	9.94719e+06	9.39875e+06	8.88647e+06	2.32187e+06	2.84332e+06	3.32637e+06	2.83052e+06	7.54853e+06	3.56779e+06	2.32035e+06	4.47889e+06	5.32767e+06	5636175	3.95756e+06	4.9738e+06	4.02274e+06	5.5847e+07	5.73782e+07	1.19675e+08	7.05225e+07	5.62111e+07	3.37495e+07	6.99757e+07	4.27586e+07	8.85438e+07	4.14081e+07	1.25325e+07	3.93496e+07	1.6297e+07	4.67012e+07	2.92332e+06	3.96396e+06	3.44364e+06	5.24746e+06	1.5424e+06	3.39493e+06	568771	1.95994e+06
High	P02649	Apolipoprotein E OS=Homo sapiens OX=9606 GN=APOE PE=1 SV=1	3.19145e+07	4.68691e+07	3.86344e+07	3.91393e+07	7.76082e+07	4.13183e+07	5.18667e+07	5.69311e+07	2.25106e+07	2.65653e+07	2.07471e+07	2.32744e+07	4.82578e+07	4.30729e+07	5.07143e+07	4.73483e+07	5.46757e+07	3.66113e+07	3.52476e+07	4.21782e+07	6.18159e+07	5.23394e+07	2.34009e+07	4.58521e+07	2.64097e+07	71319931	2.79805e+07	66338694	8.47347e+07	2.06619e+08	3.69586e+07	8.16623e+07	1.23246e+08	1.59652e+08	1.84993e+08	1.1451e+08	2.43375e+08	1.07599e+08	6.78776e+07	1.15046e+07	8.85257e+06	1.01786e+07	9.20366e+06	1.21634e+07	1.06835e+07	1.21046e+07	9.19801e+06
High	P17980	26S proteasome regulatory subunit 6A OS=Homo sapiens OX=9606 GN=PSMC3 PE=1 SV=3	6.60846e+06	6.4969e+06	7.69153e+06	6.9323e+06	1.00564e+07	9.27166e+06	1.031e+07	9.87937e+06	1.01424e+07	1.45347e+07	1.55325e+07	1.34032e+07	5.93973e+06	4.51925e+06	3.97211e+06	4.81037e+06	4.01966e+06	5.45003e+06	5.97679e+06	5.14882e+06	6.19694e+06	7.56873e+06	9.87974e+06	7.88181e+06	9.73826e+06	8.43889e+07	1.11733e+08	9.18771e+07	1.13979e+08	7.37087e+07	2.8492e+07	1.32881e+08	6.85389e+07	7.5076e+07	1.47839e+08	1.64224e+07	3.33736e+07	2.08422e+07	7.25896e+07	2.47015e+06	2.53715e+06	2.50365e+06	1.94949e+06	2.66732e+06	2.30841e+06	2.81549e+06	2.20639e+06
High	O94979	Protein transport protein Sec31A OS=Homo sapiens OX=9606 GN=SEC31A PE=1 SV=3	1.48642e+06	2.47605e+06	2.21787e+06	2.06011e+06	2933673	2.17261e+06	2.02364e+06	2.37664e+06	4.27094e+06	3.92537e+06	5.77323e+06	4.65651e+06	2.72276e+06	3.31176e+06	1.83861e+06	2.62437e+06	1.86283e+06	1.80827e+06	1.85759e+06	1.84289e+06	2.74703e+06	1.39591e+06	815018	1.65265e+06	1.45784e+07	4.65224e+07	5.14901e+07	9.71745e+07	4.74775e+07	4.63473e+07	9.2953e+06	5.28182e+07	5.98867e+07	6.38925e+07	4.29611e+07	1.08439e+07	1.93332e+07	1.5723e+07	4.4347e+07	2.01534e+06	2.21819e+06	2.11676e+06	1.27518e+06	768083	1.02163e+06	3.40767e+06	1.50418e+06
High	Q16666	Gamma-interferon-inducible protein 16 OS=Homo sapiens OX=9606 GN=IFI16 PE=1 SV=3	1.73613e+06	4.13814e+06	2.44365e+06	2.77264e+06	6.24385e+06	3.82921e+06	8.74498e+06	6.27268e+06	1.45368e+06	1.86539e+06	3.0542e+06	2.12442e+06	3.45658e+06	6.24085e+06	6.09751e+06	5.26498e+06	1.24634e+07	2.32971e+06	1.02775e+07	8.35687e+06	7.59039e+06	5.84437e+06	2.59009e+06	5.34162e+06	5.38291e+06	2.09483e+07	1.6695e+07	7.26932e+07	3.4345e+07	2.44484e+07	5.42102e+07	1.73089e+07	8.66633e+07	3.47745e+07	4.21714e+06	4.26808e+06	1.53908e+07	1.52521e+07	1.80017e+07	3.59776e+06	5.68729e+06	4.64252e+06	8.17662e+06	4.08382e+06	6.13022e+06	3.45296e+06	3.90401e+06
High	P00488	Coagulation factor XIII A chain OS=Homo sapiens OX=9606 GN=F13A1 PE=1 SV=4	5.1136e+06	9.76941e+06	7.79153e+06	7.55818e+06	8.65099e+06	7.91012e+06	4.89071e+06	7.15061e+06	6.0967e+06	8.34257e+06	3.68546e+06	6.04158e+06	5.50747e+06	4.04292e+06	4.84368e+06	4.79802e+06	4.05644e+06	4.59875e+06	5.36741e+06	4.6742e+06	3.30874e+06	6.12172e+06	3.77196e+06	4.40081e+06	1.01173e+07	3.44605e+07	2.95675e+07	3.73557e+07	2.48276e+07	2.97121e+07	2.67228e+07	4.51842e+07	2.06609e+07	3.68618e+07	3.78949e+07	4.53354e+07	6.89416e+07	4.71414e+07	2.56103e+07	2.20779e+06	1.5341e+06	1.87094e+06	1.35316e+06	603070	978114	1.06795e+06	586837
High	Q15365	Poly(rC)-binding protein 1 OS=Homo sapiens OX=9606 GN=PCBP1 PE=1 SV=2	3.169e+06	5.2783e+06	5.13925e+06	4.52885e+06	7.92448e+06	8.71216e+06	7.61783e+06	8.08482e+06	9.86127e+06	1.31715e+07	1.24002e+07	1.1811e+07	7.79965e+06	3.12498e+06	1.76839e+06	4.231e+06	2.62023e+06	2.63406e+06	2.57138e+06	2.60856e+06	3.32677e+06	4.00089e+06	6.44612e+06	4.59126e+06	10396166	5.71917e+07	1.06847e+08	1.46565e+08	1.08494e+08	6.522e+07	3.23345e+07	1.53537e+08	9.77446e+07	5.84378e+07	1.20678e+08	9.69141e+06	3.61949e+07	2.99566e+07	9.1081e+07	1.91055e+06	2.8785e+06	2.39453e+06	1.98742e+06	1.66626e+06	1.82684e+06	1.58427e+06	1.32954e+06
High	P12110	Collagen alpha-2(VI) chain OS=Homo sapiens OX=9606 GN=COL6A2 PE=1 SV=4	4.21894e+06	4.6494e+06	3.89702e+06	4.25512e+06	6.58932e+06	6.50816e+06	4.78325e+06	5.96025e+06	8.5473e+06	7.49448e+06	6.01227e+06	7.35135e+06	8.81412e+06	3.88182e+06	2.89462e+06	5.19685e+06	5.47026e+06	7.30424e+06	2.64807e+06	5.14086e+06	3.43806e+06	5.44995e+06	3.04103e+06	3.97635e+06	2.95759e+07	2.77191e+07	2.90331e+07	1.12798e+07	2.07121e+07	6.61485e+07	3.78687e+07	2.32979e+07	6.69349e+06	4.73302e+07	7.53075e+06	5.0358e+07	3.05327e+07	3.71109e+07	2.4224e+07	5.53521e+07	1.06446e+08	8.08989e+07	1.0768e+07	7.8645e+06	9.31627e+06	693341	1.70955e+06
High	P05787	Keratin, type II cytoskeletal 8 OS=Homo sapiens OX=9606 GN=KRT8 PE=1 SV=7	3.02754e+07	3.91976e+07	3.172e+07	3.3731e+07	2.69509e+07	2.97229e+07	2.7256e+07	2.79766e+07	3.7869e+07	5.10683e+07	5.65715e+07	4.85029e+07	1.93175e+07	2.21323e+07	2.14903e+07	2.098e+07	2.41335e+07	2.39573e+07	2.4889e+07	2.43266e+07	3.02112e+07	3.62021e+07	4.03398e+07	3.55844e+07	2.17537e+08	1.25142e+08	1.18708e+08	1.16706e+08	1.53324e+08	8.42214e+07	4.90677e+07	1.238e+08	1.13098e+08	8.056e+07	9.10981e+07	5.91113e+07	9.04353e+07	1.32379e+08	1.14419e+08	2.39807e+07	3.22911e+07	2.81359e+07	2.48865e+07	2.0802e+07	2.28443e+07	1.7701e+07	2.58516e+07
High	P04792	Heat shock protein beta-1 OS=Homo sapiens OX=9606 GN=HSPB1 PE=1 SV=2	3.66448e+06	4.31472e+06	3.96388e+06	3.98103e+06	6.95919e+07	6.00817e+07	6.57946e+07	6.51561e+07	1.12797e+08	1.22298e+08	1.48839e+08	1.27978e+08	6.67644e+07	2.83498e+07	2.05758e+07	3.85633e+07	1.52058e+07	1.37396e+07	1.20782e+07	1.36745e+07	3.59999e+07	4.15989e+07	5.73217e+07	4.49735e+07	2.03572e+08	4.2586e+08	4.0602e+08	7.69148e+08	4.63169e+08	3.14477e+08	3.0235e+08	9.068e+08	7.11381e+08	5.94904e+08	5.22825e+08	1.20337e+08	2.3214e+08	9.25128e+07	1.21419e+09	1.33379e+06	3.22122e+06	2.27751e+06	3.30824e+06	3.10518e+06	3.20671e+06	1.52887e+06	2.35853e+06
High	Q00341	Vigilin OS=Homo sapiens OX=9606 GN=HDLBP PE=1 SV=2	4.23222e+07	6.08309e+07	3.83191e+07	4.71574e+07	7.12866e+07	5.10975e+07	5.44515e+07	5.89452e+07	3.29519e+07	4.6628e+07	2.87868e+07	3.61222e+07	4.99012e+07	4.23693e+07	5.02051e+07	4.74919e+07	6.06686e+07	3.38893e+07	4.50188e+07	4.65255e+07	3.56083e+07	5.07234e+07	3.00519e+07	3.87946e+07	7.25096e+06	3.98004e+07	4.55244e+07	5.77898e+07	4.76327e+07	2.68559e+07	1.93252e+07	5.82475e+07	3.93098e+07	3.51021e+07	4.03196e+07	2.03493e+07	1.02638e+07	6.75926e+06	5.19816e+07	1.25351e+07	1.7772e+07	1.51536e+07	1.7806e+07	1.24801e+07	1.51431e+07	1.22494e+07	1.42879e+07
High	P04004	Vitronectin OS=Homo sapiens OX=9606 GN=VTN PE=1 SV=1	1.22722e+08	1.55454e+08	1.63893e+08	1.47356e+08	1.59136e+08	9.59084e+07	1.20256e+08	1.251e+08	8.26698e+07	9.01214e+07	7.28546e+07	8.18819e+07	8.79991e+07	9.75804e+07	6.93517e+07	8.49771e+07	1.13529e+08	1.03636e+08	8.21341e+07	9.97663e+07	1.3451e+08	1.34819e+08	6.8985e+07	1.12771e+08	7.01439e+07	3.43067e+08	3.02405e+08	2.70365e+08	1.92999e+08	6.89826e+08	5.0819e+08	7.63725e+07	2.52895e+08	1.24184e+08	4.37801e+07	2.3141e+08	4.8539e+08	1.00538e+08	2.88563e+08	2.88179e+07	3.89093e+07	3.38636e+07	3.79249e+07	3.69077e+07	3.74163e+07	3.10745e+07	4.15557e+07
High	P08237	ATP-dependent 6-phosphofructokinase, muscle type OS=Homo sapiens OX=9606 GN=PFKM PE=1 SV=2	1.95243e+06	696185	1.78577e+06	1.47813e+06	1.46269e+06	1.59716e+06	2.82796e+06	1.9626e+06	2.48014e+06	5.11375e+06	4.70986e+06	4.10125e+06	1.61535e+06	1.04432e+06	1.84089e+06	1.50019e+06	1.54611e+06	1.11063e+06	1.6742e+06	1.44365e+06	2.34305e+06	2.632e+06	1.45787e+06	2.14431e+06	1.02244e+07	4.53176e+07	1.32651e+08	8.30874e+07	7.72187e+07	5.91244e+07	4.16103e+07	3.53306e+07	3.98627e+07	3.3602e+07	93566172	2.55206e+07	1.23198e+07	1.03854e+07	6.5008e+07	1.04742e+06	1.52588e+06	1.28665e+06	1.53657e+06	1.60335e+06	1.56996e+06	422929	546696
High	P38919	Eukaryotic initiation factor 4A-III OS=Homo sapiens OX=9606 GN=EIF4A3 PE=1 SV=4	1.00188e+07	1.46376e+07	1.41833e+07	1.29465e+07	1.49575e+07	1.32612e+07	1.66272e+07	1.49487e+07	2.79006e+07	3.6808e+07	3.05719e+07	3.17601e+07	1.93345e+07	1.24186e+07	8.69372e+06	1.34823e+07	1.33567e+07	1.17274e+07	9.58003e+06	1.15547e+07	1.20226e+07	1.02669e+07	1.16174e+07	1.13023e+07	3.96746e+07	1.67699e+08	3.22815e+08	2.316e+08	2.56337e+08	1.32475e+08	6.7e+07	1.15946e+08	1.01454e+08	2.07671e+08	2.06006e+08	5.68911e+07	6.86988e+07	8.59314e+07	1.95046e+08	3.6427e+06	8.46434e+06	6.05352e+06	5.74232e+06	5.07909e+06	5.4107e+06	2.23064e+06	6.85233e+06
High	P06737	Glycogen phosphorylase, liver form OS=Homo sapiens OX=9606 GN=PYGL PE=1 SV=4	1.41552e+07	2.64344e+07	1.95601e+07	2.00499e+07	5.87971e+07	3.58632e+07	4.4342e+07	4.63341e+07	4.81188e+07	1.01273e+08	6.72944e+07	7.22288e+07	1.52775e+07	1.21241e+07	1.17027e+07	1.30348e+07	1.98069e+07	1.94057e+07	1.47149e+07	1.79758e+07	1.25023e+07	1.53851e+07	1.14983e+07	1.31286e+07	7.56964e+07	2.62799e+07	2.74078e+07	4.29733e+07	1.93004e+07	3.68999e+07	2.82035e+08	7.41342e+07	1.12009e+08	1.21566e+08	3.42727e+07	8.60572e+07	272563900	2.75006e+08	7.65954e+07	2.84932e+06	1.03541e+07	6.60172e+06	9.97888e+06	8.99052e+06	9.4847e+06	3.19504e+06	9.97761e+06
High	P35606	Coatomer subunit beta' OS=Homo sapiens OX=9606 GN=COPB2 PE=1 SV=2	1.80598e+06	1.94967e+06	3.41762e+06	2.39109e+06	1.46106e+06	2.12581e+06	2.21504e+06	1.93397e+06	6.54267e+06	6.17695e+06	9.98074e+06	7.56679e+06	512000	606593	545117	554570	770670	1.30039e+06	1636727	1.23593e+06	2.35696e+06	4.98167e+06	5.3564e+06	4.23168e+06	5.24747e+06	5.84779e+07	6.05055e+07	1.17653e+08	6.76369e+07	6.38632e+07	5.96995e+07	6.13275e+07	4.29311e+07	9.19049e+07	3.98457e+07	1.3773e+07	3.92363e+07	1.5125e+07	4.2901e+07	2.11831e+06	1.78914e+06	1.95372e+06	2.8111e+06	2.26319e+06	2.53715e+06	2.13882e+06	2.45743e+06
High	O60763	General vesicular transport factor p115 OS=Homo sapiens OX=9606 GN=USO1 PE=1 SV=2	1.7867e+06	2.33777e+06	2.35685e+06	2.16044e+06	5.364e+06	7.41405e+06	3.89472e+06	5.55759e+06	2.92526e+06	4.46477e+06	2.84959e+06	3.4132e+06	1.87417e+06	1.80665e+06	1.22876e+06	1.63653e+06	1.54544e+06	2.03066e+06	1.49242e+06	1.68951e+06	1.7475e+06	2.76127e+06	2.06393e+06	2.1909e+06	3.27742e+08	3.22667e+08	6.65037e+08	4.88273e+08	6.83926e+08	9.11831e+08	1.67418e+08	1.62472e+08	3.36775e+08	716895136	2.13708e+08	1.31669e+09	1.78526e+09	6.59253e+08	4.36668e+08	2.6836e+06	1.28425e+06	1.98393e+06	230162	403280	316721	835168	213737
High	P23528	Cofilin-1 OS=Homo sapiens OX=9606 GN=CFL1 PE=1 SV=3	6.02256e+07	1.16955e+08	8.76713e+07	8.82839e+07	1.54583e+08	1.05934e+08	1.94779e+08	1.51765e+08	1.19007e+08	1.41721e+08	1.59607e+08	1.40112e+08	1.31856e+08	6.73847e+07	6.34731e+07	8.75712e+07	6.77399e+07	5.54346e+07	6.58684e+07	6.30143e+07	7.19379e+07	1.00318e+08	1.69639e+08	1.13965e+08	5.62138e+07	1.38818e+08	1.25799e+08	2.19216e+08	1.39768e+08	1.03823e+08	3.52212e+07	6.73182e+08	3.12725e+08	1.99835e+08	5.33259e+08	7.77307e+07	6.51549e+07	9.17933e+07	2.8601e+08	2.31757e+07	7.51631e+07	4.91694e+07	2.33007e+07	1.39527e+07	1.86267e+07	8.56073e+06	2.2169e+07
High	P12429	Annexin A3 OS=Homo sapiens OX=9606 GN=ANXA3 PE=1 SV=3	2.32314e+07	6.56069e+07	4.67778e+07	4.52054e+07	3.35457e+07	2.60183e+07	3.15594e+07	3.03745e+07	5.00644e+07	5.47204e+07	6.69911e+07	5.72586e+07	1.07281e+07	2.73463e+06	3.21907e+06	5.56062e+06	8.66232e+06	7.76186e+06	8.21826e+06	8.21415e+06	4.3477e+06	1.50336e+07	1.40399e+07	1.11404e+07	5.99873e+07	3.2033e+07	2.31571e+07	1.58255e+07	17890642	1.66587e+07	2.14717e+07	1.91895e+07	3.43623e+07	2.45126e+07	8.08232e+06	2.07709e+08	8.17901e+07	2.21695e+07	30809289	4.92808e+06	1.86927e+07	1.18104e+07	1.44507e+07	6.38331e+06	1.0417e+07	5.55295e+06	2.31717e+07
High	P62333	26S proteasome regulatory subunit 10B OS=Homo sapiens OX=9606 GN=PSMC6 PE=1 SV=1	4.98949e+06	5.74001e+06	5.78684e+06	5.50545e+06	6.26805e+06	6.24512e+06	4.91341e+06	5.80886e+06	7.36488e+06	8.92743e+06	9.48091e+06	8.59107e+06	5.04318e+06	2.11906e+06	2.20302e+06	3.12175e+06	3.74119e+06	3.87516e+06	2.85696e+06	3.4911e+06	4.28386e+06	6.64992e+06	5.91909e+06	5.61762e+06	7.02261e+06	6.869e+07	8.19519e+07	9.22688e+07	9.11481e+07	5.6708e+07	2.60332e+07	1.19681e+08	5.66296e+07	7.42965e+07	1.28073e+08	2.11315e+07	3.48324e+07	1.97473e+07	6.85017e+07	686497	1.29456e+06	990529	1.64297e+06	1.39779e+06	1.52038e+06	235670	1.36826e+06
High	Q92626	Peroxidasin homolog OS=Homo sapiens OX=9606 GN=PXDN PE=1 SV=2	2.14413e+07	2.73245e+07	3.98472e+07	2.95377e+07	1.58067e+07	7.99236e+06	3.45578e+07	1.94523e+07	4.22823e+06	3.38394e+06	3.93584e+06	3.84934e+06	3.79188e+06	1.02675e+07	1.1747e+07	8.60212e+06	3.71205e+07	3.15395e+07	2.77144e+07	3.21248e+07	1.58466e+07	2.27636e+06	5.27329e+06	7.79876e+06	4.39692e+06	1.20155e+07	9.45845e+06	7.85196e+06	1.08291e+07	1.29708e+07	2.06115e+07	7.37805e+06	1.2791e+07	7.02844e+06	1.76851e+07	1.4473e+07	1.51632e+07	8.71184e+06	1.61602e+07	7.01271e+06	1.28236e+07	9.91815e+06	2.26788e+07	2.17603e+07	2.22196e+07	4.3328e+06	1.19716e+07
High	P09211	Glutathione S-transferase P OS=Homo sapiens OX=9606 GN=GSTP1 PE=1 SV=2	8.21424e+07	1.69698e+08	1.3197e+08	1.27937e+08	8.74218e+06	9.48885e+06	9.47963e+06	9.23689e+06	1.96077e+08	2.52671e+08	2.77403e+08	2.4205e+08	5.74443e+07	1.50856e+07	1.15148e+07	2.80149e+07	2.19974e+07	2.10289e+07	4.18979e+07	2.83081e+07	2.45472e+07	3.72116e+07	7.11131e+07	4.42906e+07	1.02229e+08	2.44658e+08	6.05193e+08	3.88592e+08	2.87068e+08	3.25714e+08	2.55269e+08	3.07234e+08	234162909	3.14888e+08	2.18122e+08	4.67912e+07	1.27965e+08	5.36291e+07	3.35778e+08	5.68937e+06	1.99761e+07	1.28328e+07	1.23104e+07	8.96457e+06	1.06375e+07	3.61642e+06	8.29013e+06
High	O14818	Proteasome subunit alpha type-7 OS=Homo sapiens OX=9606 GN=PSMA7 PE=1 SV=1	3.20225e+06	3.39829e+06	2.9433e+06	3.18128e+06	4.41356e+06	2.63535e+06	3.52539e+06	3.52477e+06	8.89298e+06	1.21428e+07	9.12049e+06	1.00521e+07	6.97735e+06	3.27904e+06	2.76829e+06	4.34156e+06	2.56296e+06	2.29612e+06	1.797e+06	2.21869e+06	4.25923e+06	5.18643e+06	7.14801e+06	5.53123e+06	35583032	1.20019e+08	4.5061e+07	1.72473e+07	5.61854e+07	2.2969e+08	1.16983e+08	2.27492e+08	1.04565e+08	81279241	1.00135e+08	3.9427e+08	7.0927e+07	4.95246e+08	1.60383e+08	1.25881e+06	7.1651e+06	4.21195e+06	2.06726e+06	408869	1.23806e+06	1.02029e+06	1.39327e+06
High	O14980	Exportin-1 OS=Homo sapiens OX=9606 GN=XPO1 PE=1 SV=1	2.19024e+06	4.24472e+06	2.97592e+06	3.13696e+06	7.81257e+06	6.15301e+06	5.82204e+06	6.59587e+06	5.26932e+06	9.70167e+06	8.17465e+06	7.71521e+06	2.04254e+06	933864	764723	1.24704e+06	3.32454e+06	2.25699e+06	974370	2.1853e+06	3.12733e+06	2.88637e+06	2.41976e+06	2.81115e+06	2.33634e+06	3.0522e+07	6.40563e+07	7.63152e+07	5.18932e+07	4.61301e+07	8.12297e+07	2.82256e+07	3.96684e+07	3.5957e+07	6.15602e+07	3.55182e+07	6.1749e+07	5.49181e+07	5.99289e+07	8.15818e+06	4591250	6.37472e+06	3.93902e+06	5.23136e+06	4.58519e+06	5.86319e+06	5.44042e+06
High	Q13085	Acetyl-CoA carboxylase 1 OS=Homo sapiens OX=9606 GN=ACACA PE=1 SV=2	1.70313e+06	1.75251e+06	2.74807e+06	2.0679e+06	1.14184e+06	1.21595e+06	1.84268e+06	1.40016e+06	1.76406e+06	3.07323e+07	4.12074e+06	1.22057e+07	1.94115e+06	566986	588600	1.03225e+06	3.36107e+06	1.72584e+06	8.5928e+06	4.5599e+06	2.46639e+06	655197	817434	1.31301e+06	1.43505e+06	2.56731e+06	4.69776e+06	7.8639e+06	3.1309e+06	1.47707e+06	1.24916e+07	8.32753e+06	5.53562e+06	3.7166e+06	5.3859e+06	690756	1.60271e+06	1.21888e+06	3.30763e+06	1.73624e+07	1.13338e+06	9.24787e+06	3.95002e+06	912329	2.43118e+06	707728	526184
High	P39023	60S ribosomal protein L3 OS=Homo sapiens OX=9606 GN=RPL3 PE=1 SV=2	2.57682e+07	2.67363e+07	2.31314e+07	2.5212e+07	2.97066e+07	3.0941e+07	3.87634e+07	3.3137e+07	3.53703e+07	4.75443e+07	6.19419e+07	4.82855e+07	8.86593e+06	1.06194e+07	2.56843e+06	7.35125e+06	4.44938e+07	2.629e+07	6.84666e+06	2.58768e+07	2.61198e+06	2.79855e+07	2.65045e+07	1.9034e+07	2.56976e+06	2.29507e+07	8.1705e+07	8.19161e+07	6.0129e+07	3.3013e+07	3.70527e+07	1.15535e+08	3.42351e+07	3.33672e+07	2.33993e+07	1.90529e+07	2.01709e+07	1.84435e+07	5.58864e+07	1.86662e+06	2.33978e+06	2.1032e+06	2.96807e+06	3.23309e+06	3.10058e+06	1.83975e+06	3.48232e+06
High	P00751	Complement factor B OS=Homo sapiens OX=9606 GN=CFB PE=1 SV=2	1.58636e+06	3.07557e+06	2.50366e+06	2.38853e+06	3.39654e+06	7.76623e+06	3.50149e+06	4.88809e+06	3.77536e+06	4.55445e+06	6.48453e+06	4.93811e+06	1.82456e+06	2.3149e+06	2.16128e+06	2.10025e+06	2.60555e+06	3.88266e+06	575720	2.35465e+06	927171	4.42743e+06	3.62879e+06	2.99446e+06	5.9774e+06	5.68341e+06	8.35565e+06	4.71302e+06	3.80051e+06	1.32089e+07	8.21935e+07	1.11481e+07	1.30885e+07	1.56493e+06	6.96713e+06	1.43382e+07	1.12402e+07	3.81231e+07	9.18164e+06	816761	6.01248e+06	3.41462e+06	4.61107e+06	3.79185e+06	4.20146e+06	4.64873e+06	4.47767e+06
High	P06744	Glucose-6-phosphate isomerase OS=Homo sapiens OX=9606 GN=GPI PE=1 SV=4	1.88021e+07	3.32842e+07	2.16265e+07	2.45709e+07	4.98293e+07	3.84549e+07	6.55056e+07	5.12633e+07	9.45347e+07	1.36745e+08	1.4153e+08	1.2427e+08	1.6423e+07	3.40647e+06	4.15828e+06	7.99592e+06	7.37633e+06	1.0015e+07	8.68223e+06	8.6912e+06	4.48573e+06	1.40361e+07	2.19917e+07	1.35045e+07	3.09028e+07	3.90988e+06	6.32868e+06	1.00884e+07	1.36119e+07	1.30706e+07	8.03867e+06	1.35772e+08	2.57067e+07	7.61747e+06	1.05288e+07	2.64256e+07	2.79821e+07	3.01891e+07	2.60427e+07	2.34561e+06	8.78466e+06	5.56513e+06	9.11468e+06	6.06021e+06	7.58744e+06	1.5659e+06	2.18056e+06
High	Q15393	Splicing factor 3B subunit 3 OS=Homo sapiens OX=9606 GN=SF3B3 PE=1 SV=4	1.9435e+06	3.29871e+06	3.2731e+06	2.83843e+06	1.49168e+08	4.82804e+06	6.17359e+06	5.33898e+07	2.63431e+06	3.09217e+06	5.25084e+06	3.65911e+06	2.4823e+06	3.55449e+06	3.27437e+06	3.10372e+06	1.09244e+06	1.94888e+06	2.52997e+06	1.8571e+06	2.99993e+06	4.30207e+06	1.94417e+06	3.08206e+06	1.32214e+07	1.70929e+07	2.21363e+07	2.67802e+07	2.26779e+07	3.06741e+07	2.93934e+07	7.06597e+07	2.16371e+07	1.9479e+07	2.44378e+07	6.63457e+06	1.3815e+07	1.77757e+07	3.87689e+07	6.55707e+06	1.36455e+07	1.01013e+07	8.0209e+06	8.62975e+06	8.32532e+06	8.81998e+06	7.77478e+06
High	P02746	Complement C1q subcomponent subunit B OS=Homo sapiens OX=9606 GN=C1QB PE=1 SV=3	1.12923e+06	2.1072e+06	2.77979e+06	2.00541e+06	1.62589e+06	3.81e+06	3.82047e+06	3.08546e+06	1.43149e+06	1.44934e+06	1.98517e+06	1.622e+06	2.90918e+06	1.33644e+06	1.01798e+06	1.75453e+06	768937	3.63997e+06	3.9988e+06	2.80257e+06	1.43359e+06	4.48772e+06	5.77635e+06	3.89922e+06	2.48603e+06	1.93997e+07	1.68806e+07	2.19412e+07	1.46393e+07	2.36075e+07	2.21264e+07	1.19101e+07	9.72539e+06	1.03641e+07	8.84691e+06	4.37979e+07	2.36384e+07	4.62634e+07	9.196e+06	3.49126e+06	3.97296e+06	3.73211e+06	2.3405e+06	2.40372e+06	2.37211e+06	3.41161e+06	2.98096e+06
High	P00338	L-lactate dehydrogenase A chain OS=Homo sapiens OX=9606 GN=LDHA PE=1 SV=2	4.15379e+07	7.33668e+07	5.95829e+07	5.81625e+07	97168907	7.6632e+07	9.52136e+07	8.96715e+07	7.77185e+07	1.0591e+08	1.00975e+08	9.48677e+07	4.90267e+07	3.10836e+07	2.94463e+07	3.65189e+07	6.06001e+07	5.09487e+07	4.98504e+07	5.37997e+07	4.50992e+07	7.61847e+07	8.92441e+07	7.0176e+07	1.44462e+07	1.01467e+07	1.383e+07	1.63153e+07	6.67157e+06	1.31549e+07	2.14101e+07	3.14333e+08	5.51522e+07	8.5451e+06	3.15006e+07	2.0426e+07	2.65232e+07	1.36441e+07	2.35693e+07	9.19101e+06	3.39321e+07	2.15616e+07	2.18044e+07	1.52189e+07	1.85116e+07	3.71399e+06	7.02174e+06
High	P84243	Histone H3.3 OS=Homo sapiens OX=9606 GN=H3F3A PE=1 SV=2	7.92294e+07	8.423e+07	5.28373e+07	7.20989e+07	8.06244e+08	5.73657e+08	5.33218e+08	6.37706e+08	6.02672e+08	1.30612e+09	8.11948e+08	9.06912e+08	2.99831e+07	2.86815e+07	2.03886e+07	2.63511e+07	1.06626e+08	8.07723e+07	1.206e+08	1.02666e+08	3.39911e+07	3.92354e+07	2.87244e+07	3.39836e+07	3.32219e+09	3.918e+08	1.41764e+08	6.10136e+08	5.66778e+07	5.28186e+08	6.8258e+09	6.43713e+07	1.9043e+09	2.36126e+09	3.31016e+07	2.19016e+09	7.09732e+09	8.39908e+09	9.85131e+08	2.62901e+07	6.15498e+07	4.392e+07	9.61189e+07	94030919	9.50749e+07	2.46192e+07	1.47513e+08
High	Q9Y3F4	Serine-threonine kinase receptor-associated protein OS=Homo sapiens OX=9606 GN=STRAP PE=1 SV=1	5.07833e+06	6.42561e+06	6.72494e+06	6.07629e+06	7.22139e+06	6.3335e+06	5.32331e+06	6.29273e+06	9.13797e+06	8.40786e+06	7.76694e+06	8.43759e+06	9.49256e+06	5.02463e+06	4.82697e+06	6.44805e+06	5317355	6.36368e+06	3.51574e+06	5.06559e+06	5.85884e+06	5.90804e+06	4.16673e+06	5.3112e+06	3.54069e+06	3.67939e+07	5.90712e+07	7.1676e+07	5.26666e+07	2.75575e+07	2.03002e+07	1.16053e+08	3.9471e+07	4.23181e+07	6.75883e+07	4.56308e+06	1.09289e+07	9.90351e+06	5.30405e+07	7.26079e+06	4.04113e+06	5.65096e+06	1.59111e+06	1.80192e+06	1.69651e+06	1.72166e+06	2.77523e+06
High	O43866	CD5 antigen-like OS=Homo sapiens OX=9606 GN=CD5L PE=1 SV=1	6.57322e+06	8.66899e+06	8.0388e+06	7.76034e+06	1.01012e+07	6.66671e+06	7.95897e+06	8.24228e+06	6.43568e+06	9.07033e+06	8.88335e+06	8.12979e+06	6.33178e+06	2.28894e+06	8.85741e+06	5.82604e+06	3.60136e+06	3.55774e+06	4.04144e+06	3.73351e+06	3.61915e+06	5.8546e+06	4.79633e+06	4.75669e+06	1.87696e+07	2.12742e+07	7.50493e+06	6.80049e+06	1.0552e+07	1.67726e+07	1.05262e+07	8.49849e+06	7.20374e+06	9.19287e+06	7.37244e+06	3.54866e+07	1.54494e+07	5.43835e+07	1.4596e+07	1.54966e+06	613386	1.08152e+06	2.04637e+06	1.98635e+06	2.01636e+06	1.9236e+06	598776
High	P46777	60S ribosomal protein L5 OS=Homo sapiens OX=9606 GN=RPL5 PE=1 SV=3	4.77438e+06	4.07506e+06	4.52717e+06	4.45887e+06	7.52549e+06	7.3447e+06	6.01527e+06	6.96182e+06	1.2873e+07	2.28482e+07	2.64054e+07	2.07089e+07	7.29374e+06	4.65846e+06	1.74749e+06	4.56657e+06	3.14038e+06	4.07086e+06	4.02793e+06	3.74639e+06	1.93529e+06	4.89054e+06	3.76555e+06	3.53046e+06	1.14479e+07	6.49353e+07	1.86485e+08	109965520	1.53353e+08	5.08694e+07	3.20982e+07	9.1716e+07	2.70023e+07	7.53127e+07	6.57e+07	1.06458e+07	1.21022e+07	1.84051e+07	6.867e+07	317763	716619	517191	706639	666821	686730	365502	1.25376e+06
High	P08514	Integrin alpha-IIb OS=Homo sapiens OX=9606 GN=ITGA2B PE=1 SV=3	1.2837e+06	3.37647e+06	2.86848e+06	2.50955e+06	3.22768e+06	4.66043e+06	5.1352e+06	4.34111e+06	4.43404e+06	6.54147e+06	6.55016e+06	5.84189e+06	3.77203e+06	3.28469e+06	3.23405e+06	3.43025e+06	2.20341e+06	1.75025e+06	2.41198e+06	2.12188e+06	1.57331e+06	3.01681e+06	4.37166e+06	2.98726e+06	3.27776e+08	2.69429e+08	6.31189e+08	4.39215e+08	6.44831e+08	8.91284e+08	1.9152e+08	1.02218e+08	3.22863e+08	6.748e+08	1.4814e+08	1.34437e+09	1.80891e+09	6.84843e+08	4.13835e+08	1.51952e+06	5.5835e+06	3.55151e+06	1.92656e+06	1.14783e+06	1.5372e+06	1.7216e+06	3.24488e+06
High	Q9H0U4	Ras-related protein Rab-1B OS=Homo sapiens OX=9606 GN=RAB1B PE=1 SV=1	8.78979e+06	2.033e+07	1.70803e+07	1.54e+07	1.87151e+07	1.74813e+07	2.12724e+07	1.91563e+07	1.01418e+07	1.34386e+07	1.8463e+07	1.40145e+07	9.52279e+06	8.58028e+06	1.22535e+07	1.01189e+07	8.1564e+06	7.56252e+06	6.51619e+06	7.4117e+06	5.27076e+06	1.43437e+07	1.06998e+07	1.01048e+07	4.90442e+06	2.14383e+07	3.37917e+07	4.60884e+07	2.82211e+07	3.28376e+07	2.26704e+07	5.9289e+07	4.73943e+07	4.12622e+07	5.00822e+07	1.56052e+07	2.84373e+07	7.70652e+06	3.2423e+07	540712	4.66123e+06	2.60097e+06	2.0044e+06	566726	1.28556e+06	100189	1.72764e+06
High	Q13200	26S proteasome non-ATPase regulatory subunit 2 OS=Homo sapiens OX=9606 GN=PSMD2 PE=1 SV=3	3.74348e+06	2.35575e+06	4.39134e+06	3.49685e+06	8.90193e+06	6.41761e+06	8.37632e+06	7.89862e+06	8.97465e+06	1.25208e+07	1.37407e+07	1.17454e+07	3.54572e+06	3.7226e+06	2.38539e+06	3.2179e+06	3.58794e+06	3.5104e+06	3.13583e+06	3.41139e+06	3.09471e+06	4.54696e+06	6.03534e+06	4.559e+06	9.1977e+06	5.37078e+07	6.46418e+07	6.65809e+07	6.35024e+07	4.20571e+07	2.07117e+07	8.93232e+07	5.83536e+07	5.41554e+07	8.13228e+07	1.28132e+07	2.63722e+07	1.61941e+07	5.04167e+07	208417	534209	371313	1.41498e+06	672794	1.04389e+06	1.23905e+06	1.17922e+06
High	Q92878	DNA repair protein RAD50 OS=Homo sapiens OX=9606 GN=RAD50 PE=1 SV=1	600232	622302	1.13139e+06	784641	661046	529041	350018	513368	2.31424e+06	3.09038e+06	4.39969e+06	3.26811e+06	1.3725e+06	2.57869e+06	1.94882e+06	1.96667e+06	2.50203e+06	895768	1.05237e+06	1.48339e+06	1.05995e+06	1.88612e+06	1.17596e+06	1.37401e+06	3.59828e+06	8.68347e+06	2.02714e+07	2.77975e+07	3.40198e+07	2.8973e+07	1.76222e+07	2.95785e+07	1.03663e+07	8.48151e+06	8.23241e+06	4.76625e+07	1.00365e+07	9.962e+07	5.58364e+06	1.00435e+06	1.90393e+06	1.45414e+06	2.05003e+06	632494	1.34126e+06	708696	1.95153e+06
High	P62820	Ras-related protein Rab-1A OS=Homo sapiens OX=9606 GN=RAB1A PE=1 SV=3	3.51368e+07	6.2843e+07	5.06137e+07	4.95311e+07	6.0091e+07	5.33116e+07	6.09888e+07	5.81305e+07	2.72788e+07	3.35047e+07	4.48436e+07	3.52091e+07	2.48116e+07	2.31314e+07	3.21885e+07	2.67105e+07	2.80663e+07	2.26101e+07	2.19042e+07	2.41935e+07	2.12019e+07	4.12224e+07	2.92441e+07	3.05561e+07	2.11397e+07	8.50244e+07	1.15062e+08	1.80104e+08	7.47709e+07	1.53493e+08	1.43233e+08	1.45595e+08	1.46618e+08	1.22878e+08	1.07656e+08	6.19906e+07	1.42581e+08	4.56425e+07	1.01542e+08	7.78385e+06	1.36766e+07	1.07302e+07	1.13326e+07	6.69259e+06	9.0126e+06	2.5314e+06	7.44582e+06
High	P05783	Keratin, type I cytoskeletal 18 OS=Homo sapiens OX=9606 GN=KRT18 PE=1 SV=2	2.10168e+07	3.47081e+07	2.87111e+07	2.81453e+07	1.67728e+07	1.4769e+07	1.65611e+07	1.60343e+07	1.8385e+07	2.78819e+07	2.98574e+07	2.53747e+07	1.29441e+07	9.65343e+06	8.57233e+06	1.039e+07	1.07456e+07	1.27578e+07	1.37838e+07	1.2429e+07	1.56471e+07	1.76783e+07	3.11232e+07	2.14828e+07	1.20602e+07	1.74345e+07	4.05077e+07	2.87957e+07	6.48765e+07	1.09191e+07	1.60628e+07	1.02713e+08	5.04051e+07	7.50173e+06	3.61194e+07	2.12059e+07	1.9407e+07	3.58199e+07	3.69033e+07	5.02084e+06	5.36154e+06	5.19119e+06	4.48642e+06	3.85572e+06	4.17107e+06	3.44114e+06	4.50451e+06
High	P13861	cAMP-dependent protein kinase type II-alpha regulatory subunit OS=Homo sapiens OX=9606 GN=PRKAR2A PE=1 SV=2	1.57682e+06	2.70785e+06	2.34665e+06	2.21044e+06	2.23105e+06	2.20519e+06	2.28255e+06	2.2396e+06	1.22125e+06	4.11409e+06	3.33306e+06	2.88947e+06	3.16136e+06	2.24456e+06	1.09859e+06	2.16817e+06	1.76455e+06	979751	1.66535e+06	1.46988e+06	763983	1.22211e+06	1.43085e+06	1.13898e+06	1.16053e+07	6.14138e+07	8.69505e+07	4.45111e+07	5.58807e+07	4.58659e+07	8.44873e+07	3.16123e+07	2.66267e+07	39932064	5.14446e+07	1.18735e+07	1.24975e+07	5.94494e+06	3.13067e+07	343450	594620	469035	1.11453e+06	1.12525e+06	1.11989e+06	279473	1.58175e+06
High	P02774	Vitamin D-binding protein OS=Homo sapiens OX=9606 GN=GC PE=1 SV=2	4.00553e+06	7.25407e+06	4.91781e+06	5.39247e+06	1.00095e+07	1.07319e+07	7.82628e+06	9.52257e+06	4.4874e+06	6.1951e+06	4.83255e+06	5.17168e+06	8.42499e+06	5.59004e+06	4.09736e+06	6.03746e+06	7.35718e+06	4.52381e+06	4.55527e+06	5478753	7.01585e+06	6.91658e+06	4.4012e+06	6.11121e+06	2.21813e+07	1.1066e+08	6.91581e+07	7.81965e+07	4.40423e+07	1.62436e+08	1.70711e+08	2.49538e+07	5.82984e+07	3.29361e+07	3.51637e+07	4.87569e+07	150355322	4.73371e+07	5.24967e+07	1.53808e+07	3.28139e+07	2.40973e+07	1.80518e+07	1.90217e+07	1.85368e+07	1.6716e+07	1.64485e+07
High	P61163	Alpha-centractin OS=Homo sapiens OX=9606 GN=ACTR1A PE=1 SV=1	4.29763e+06	5.09438e+06	4.19994e+06	4.53065e+06	7.8079e+06	6.39064e+06	8.43639e+06	7.54498e+06	4.90806e+06	5.39993e+06	8.09201e+06	6.13333e+06	4.08468e+06	3.48566e+06	5.11326e+06	4.22787e+06	2.68987e+06	1.652e+06	2.95276e+06	2.43155e+06	2.37918e+06	4.66146e+06	4.98719e+06	4.00928e+06	1.42001e+07	5.89071e+07	1.15983e+08	1.07955e+08	7.7825e+07	8.07287e+07	7.27492e+07	3.55336e+07	4.77753e+07	8.55903e+07	3.95971e+07	2.20911e+07	4.99745e+07	1.41722e+07	6.36649e+07	783068	2.37232e+06	1.5777e+06	1.99811e+06	1.24241e+06	1.62026e+06	652058	1.01003e+06
High	P07195	L-lactate dehydrogenase B chain OS=Homo sapiens OX=9606 GN=LDHB PE=1 SV=2	5.15353e+07	6.11474e+07	5.91974e+07	5.72934e+07	7.95461e+07	6.75219e+07	8.95497e+07	7.88726e+07	5.49608e+07	6.76034e+07	7.31308e+07	6.52316e+07	4.42865e+07	3.03926e+07	2.47793e+07	3.31528e+07	4.76716e+07	3.97056e+07	3.47481e+07	4.07084e+07	4.40536e+07	4.83089e+07	4.79793e+07	4.67806e+07	2.52318e+07	1.61417e+07	2.16564e+07	2.29475e+07	1.4517e+07	2.56571e+07	6.35324e+07	2.00409e+08	4.05195e+07	2.84016e+07	4.09748e+07	4.21585e+07	1.87547e+07	1.9896e+07	3.14462e+07	3.12773e+07	5.62237e+07	4.37505e+07	4.7792e+07	2.95477e+07	3.86699e+07	4.61179e+07	3.49528e+07
High	Q16851	UTP--glucose-1-phosphate uridylyltransferase OS=Homo sapiens OX=9606 GN=UGP2 PE=1 SV=5	2.75938e+06	1.49913e+06	2.0368e+06	2.09844e+06	2.75568e+06	2.4429e+06	3.51875e+06	2.90578e+06	6.75702e+06	8.92824e+06	1.08686e+07	8.85128e+06	3.55427e+06	1.39733e+06	1.8271e+06	2.25957e+06	1.26749e+06	2.1125e+06	786280	1.38875e+06	2.35984e+06	3.34022e+06	4964174	3.55474e+06	1.06911e+07	1.57326e+07	1.16502e+07	1.44886e+06	1.34847e+07	1.82401e+07	2.18759e+07	4.51656e+07	1.01554e+07	1.55089e+07	7.35773e+06	5.96478e+07	9.69322e+06	5.50965e+07	4.82532e+07	284060	2.24326e+06	1.26366e+06	1.76791e+06	1.00628e+06	1.38709e+06	574148	1.07014e+06
High	P62873	Guanine nucleotide-binding protein G(I)/G(S)/G(T) subunit beta-1 OS=Homo sapiens OX=9606 GN=GNB1 PE=1 SV=3	3.46198e+07	7.72892e+07	5.06301e+07	5.41797e+07	8.92319e+07	6.73728e+07	88905508	8.18367e+07	3.02401e+07	3.88321e+07	3.97275e+07	3.62665e+07	5.70791e+07	3.27318e+07	4.30187e+07	4.42765e+07	3.13443e+07	2.13323e+07	2.18987e+07	2.48584e+07	1.54495e+07	2.9574e+07	2.0854e+07	2.19592e+07	1.47564e+08	1.17122e+08	1.22984e+08	89380771	8.89787e+07	1.24256e+08	7.19593e+07	6.481e+07	6.08688e+07	8.40792e+07	5.62331e+07	1.00081e+08	1.6327e+08	2.17586e+07	9.38379e+07	1.88247e+07	8.10264e+07	4.99256e+07	2.68245e+07	1.72491e+07	2.20368e+07	7.75107e+06	2.55314e+07
High	Q5T4S7	E3 ubiquitin-protein ligase UBR4 OS=Homo sapiens OX=9606 GN=UBR4 PE=1 SV=1	1.49344e+06	4.87227e+06	3.25102e+06	3.20558e+06	3.95827e+06	3.81234e+06	3.63746e+06	3.80269e+06	2.5262e+06	3.06188e+06	2.86783e+06	2.81864e+06	2.19186e+06	889949	1918377	1.66673e+06	1.67686e+06	1.75285e+06	1.06068e+06	1.4968e+06	1.34077e+06	3.02881e+06	1.58748e+06	1.98569e+06	2.87646e+06	2.36695e+07	1.82315e+07	3.40025e+07	2.10559e+07	1.54609e+07	7.97934e+06	4.9046e+07	2.29262e+07	2.18848e+07	2.92748e+07	3.57898e+06	1.11018e+07	7.32468e+06	2.15592e+07	500224	1.95574e+06	1.22798e+06	1.5883e+06	1.70605e+06	1.64718e+06	204754	848271
High	O15371	Eukaryotic translation initiation factor 3 subunit D OS=Homo sapiens OX=9606 GN=EIF3D PE=1 SV=1	2.44991e+06	2.05989e+06	3.5207e+06	2.67683e+06	2.33406e+06	2.03175e+06	1.50666e+06	1.95749e+06	2.8072e+06	4.15723e+06	5.15564e+06	4.04003e+06	2.32644e+06	3.27336e+06	1.90699e+06	2.50226e+06	5.33475e+06	1.22138e+06	570756	2.37563e+06	483167	814163	916830	738053	2.24796e+06	3.32938e+07	4.13533e+07	4.85493e+07	3.94295e+07	2.56277e+07	8.27139e+06	5.00343e+07	3.03015e+07	2.24373e+07	4.3995e+07	2.42401e+06	7.48884e+06	5.00201e+06	3.80629e+07	697132	2.05401e+06	1.37557e+06	812824	1.52475e+06	1.16879e+06	436279	1.07472e+06
High	Q99460	26S proteasome non-ATPase regulatory subunit 1 OS=Homo sapiens OX=9606 GN=PSMD1 PE=1 SV=2	2.02239e+06	2.1905e+06	2.5596e+06	2.2575e+06	2.27041e+06	3.24241e+06	2.67645e+06	2.72976e+06	4.10918e+06	5.50601e+06	5.71869e+06	5.1113e+06	1.42046e+06	2.00785e+06	1.01669e+06	1.48167e+06	1.97348e+06	2.56651e+06	1.99325e+06	2.17775e+06	2.68229e+06	2.65799e+06	3.58978e+06	2.97669e+06	3.00611e+06	2.12904e+07	3.51609e+07	5.48552e+07	4.32656e+07	4.09558e+07	2.04484e+07	5.88559e+07	3.00733e+07	3.43028e+07	5.92414e+07	9.93975e+06	2.61138e+07	1.04904e+07	3.07788e+07	861054	501216	681135	1.06951e+06	551633	810572	340006	1.05986e+06
High	P61106	Ras-related protein Rab-14 OS=Homo sapiens OX=9606 GN=RAB14 PE=1 SV=4	7.10479e+06	1.696e+07	1.13799e+07	1.18149e+07	1.53256e+07	1.11247e+07	1.38204e+07	1.34236e+07	3.11706e+06	4.20221e+06	7.05371e+06	4.79099e+06	5.4996e+06	4.71421e+06	7.82311e+06	6.01231e+06	3.11902e+06	3.64958e+06	5.36649e+06	4.04503e+06	5.16071e+06	1.25754e+07	1.03351e+07	9.35708e+06	6.12922e+06	4.47202e+07	9.54536e+07	8.30694e+07	6.35464e+07	6.48793e+07	6.32437e+07	8.52872e+07	3.50935e+07	5.39522e+07	3.09297e+07	1.40621e+07	4.16785e+07	1.40048e+07	1.96208e+07	1.11724e+06	1.68892e+06	1.40308e+06	2.19692e+06	1.40159e+06	1.79925e+06	1.01604e+06	1.93153e+06
High	Q96QK1	Vacuolar protein sorting-associated protein 35 OS=Homo sapiens OX=9606 GN=VPS35 PE=1 SV=2	4.21198e+06	6.58192e+06	7.2656e+06	6.01983e+06	8.21948e+06	6.61669e+06	6.07664e+06	6.97094e+06	7.58827e+06	8.13031e+06	8.71937e+06	8.14598e+06	6.05821e+06	3.67695e+06	6.32593e+06	5.3537e+06	4.29608e+06	5.59637e+06	3.65081e+06	4.51442e+06	4.94896e+06	7.48437e+06	4.26718e+06	5.56684e+06	9.87738e+07	7.90477e+07	4.74945e+07	6.11772e+07	3.99365e+07	9.45544e+07	6.54695e+07	2.07878e+07	3.28041e+07	3.32454e+07	3.13005e+07	9.7411e+06	3.36475e+07	4.35756e+06	2.53371e+07	756719	1.06232e+06	909521	472578	384206	428392	399089	488429
High	P05388	60S acidic ribosomal protein P0 OS=Homo sapiens OX=9606 GN=RPLP0 PE=1 SV=1	6.60529e+06	8.31866e+06	1.09703e+07	8.63141e+06	1.12939e+07	1.10245e+07	8.64307e+06	1.03205e+07	1.86385e+07	1.88926e+07	1.69081e+07	1.81464e+07	1.08259e+07	7.06601e+06	5.14265e+06	7.6782e+06	7.01429e+06	6.02775e+06	5.84155e+06	6.29453e+06	7.45049e+06	1.25012e+07	1.41088e+07	1.13535e+07	38632854	1.41755e+08	1.25697e+08	2.16359e+08	1.29821e+08	1.59587e+08	1.13987e+08	1.53109e+08	2.05106e+08	132687216	1.70131e+08	2.86125e+07	1.09904e+08	3.93192e+07	1.87728e+08	2.31767e+06	2.54323e+06	2.43045e+06	5.67955e+06	3.52268e+06	4.60111e+06	838920	2.92892e+06
High	O75643	U5 small nuclear ribonucleoprotein 200 kDa helicase OS=Homo sapiens OX=9606 GN=SNRNP200 PE=1 SV=2	2.00965e+06	4.51323e+06	4.45566e+06	3.65951e+06	4.82871e+06	3.1175e+06	3.91387e+06	3.95336e+06	2.68468e+06	1.87781e+06	2.59159e+06	2.38469e+06	1.51757e+06	441542	1.32387e+06	1.09433e+06	1.80459e+06	2.26814e+06	1.06031e+06	1.71101e+06	761876	1.22419e+06	1.86252e+06	1.28286e+06	4.36455e+06	8.1298e+06	1.14811e+07	2.6287e+07	1.30922e+07	1.88849e+07	1.62604e+07	1.61873e+07	7.61884e+06	1.24689e+07	1.24005e+07	6.53867e+06	2.35226e+07	2.19146e+07	8.8662e+06	365048	2.04068e+06	1.20287e+06	816059	319369	567714	455077	198190
High	P08779	Keratin, type I cytoskeletal 16 OS=Homo sapiens OX=9606 GN=KRT16 PE=1 SV=4	2.96345e+06	5.40184e+06	2.43383e+06	3.59971e+06	7.00364e+06	4.61414e+06	5.3536e+06	5.65713e+06	2.27693e+06	3.36359e+06	4.50057e+06	3.38036e+06	1.49125e+06	3.78077e+06	2.88175e+06	2.71792e+06	3.98811e+06	3.79846e+06	6.74298e+06	4.84318e+06	4.85937e+06	4.07338e+06	1.92178e+06	3.61818e+06	7.11743e+06	1.59148e+07	2.45673e+07	1.45472e+07	1.52662e+07	9.3623e+06	1.00403e+07	2.34992e+07	1.10469e+07	1.39047e+07	1.49516e+07	2.71272e+06	5.54098e+06	5.79554e+06	1.12659e+07	2.2634e+06	2471562	2.36748e+06	2.37497e+06	1.31302e+06	1.844e+06	1.24858e+06	1.37986e+06
High	P00387	NADH-cytochrome b5 reductase 3 OS=Homo sapiens OX=9606 GN=CYB5R3 PE=1 SV=3	6.81926e+06	4.19142e+06	4.27589e+06	5.09552e+06	3.94434e+06	4.59325e+06	8.05114e+06	5.52958e+06	2.30988e+06	2.24377e+06	3.521e+06	2.69155e+06	1.94033e+06	3.52216e+06	1.77692e+06	2.41313e+06	2.47435e+06	1.04156e+06	2.27184e+06	1.92925e+06	1.2899e+06	1.70659e+06	1.53343e+06	1.50997e+06	3.7202e+06	1.07528e+07	3.19386e+07	2.62324e+07	1.47475e+07	4.12781e+07	3.7199e+07	1.12416e+07	5.20803e+06	35740597	5915705	3.89876e+07	1.26379e+08	8.14568e+06	1.11253e+07	1.31897e+06	259411	789190	1.57536e+06	3.16979e+06	2.37258e+06	142668	555258
High	P00734	Prothrombin OS=Homo sapiens OX=9606 GN=F2 PE=1 SV=2	1.8684e+07	3.2747e+07	2.91968e+07	2.68759e+07	2.84319e+07	2.60959e+07	2.57294e+07	2.67524e+07	1.87556e+07	1.87167e+07	1.58682e+07	1.77802e+07	2.45097e+07	2.1989e+07	2.3296e+07	2.32649e+07	2.52251e+07	2.27689e+07	2.20004e+07	2.33315e+07	2.14136e+07	2.86481e+07	1.3448e+07	2.11699e+07	2.16262e+07	2.27018e+07	1.86099e+07	1.77198e+07	1.42974e+07	4.04814e+07	4.82098e+07	2.17376e+07	3.57547e+07	1.41142e+07	1.62685e+07	2.67347e+07	6.53981e+07	1.21937e+07	2.2877e+07	1.14717e+07	7.90978e+06	9.69073e+06	7.92112e+06	1.00243e+07	8.9727e+06	9.38114e+06	9.1912e+06
High	P46063	ATP-dependent DNA helicase Q1 OS=Homo sapiens OX=9606 GN=RECQL PE=1 SV=3	3.86443e+06	5.19524e+06	6.09765e+06	5.05244e+06	7.9049e+06	1.01833e+07	9.90635e+06	9.33153e+06	6.89504e+06	9.64521e+06	1.01484e+07	8.89623e+06	4.74872e+06	862683	1.20996e+06	2.27379e+06	868112	4.7794e+06	877953	2.17516e+06	1.26451e+06	7.58717e+06	5.84839e+06	4.90002e+06	5.37384e+06	4.16734e+07	5.5862e+07	1.03975e+08	6.18573e+07	5.76323e+07	38304597	4.76985e+07	40174525	7.07502e+07	4.36754e+07	1.33297e+07	3.11333e+07	1.90042e+07	4.02715e+07	1.25154e+06	1.51011e+06	1.38083e+06	1.11449e+06	791876	953185	1.39298e+06	1.59892e+06
High	P02766	Transthyretin OS=Homo sapiens OX=9606 GN=TTR PE=1 SV=1	420884	856214	802179	693093	1.63909e+06	1.07292e+06	2.6747e+06	1.79557e+06	796666	312364	1.60069e+06	903241	407570	857077	1.23668e+06	833777	3.31123e+06	352340	1.70605e+06	1.78987e+06	1.51549e+06	1.20867e+06	1.22374e+06	1.31597e+06	8.6115e+06	1.60413e+07	6.86079e+06	1.84862e+07	3.95021e+06	2.90982e+07	9.55636e+06	1.05516e+07	1.12011e+07	6.34846e+06	5.52541e+06	1.94329e+07	1.22364e+07	6.15624e+06	1.08683e+07	1.23539e+06	1.60386e+06	1.41963e+06	332973	767526	550250	396958	908319
High	P06756	Integrin alpha-V OS=Homo sapiens OX=9606 GN=ITGAV PE=1 SV=2	4.60427e+07	7.32831e+07	6.63231e+07	6.1883e+07	3.1892e+07	2.36498e+07	3.07994e+07	2.87804e+07	3.21148e+07	3.55209e+07	3.58933e+07	3.45097e+07	5.28487e+06	7.10469e+06	7.34219e+06	6.57725e+06	6.93325e+06	5.90616e+06	4.29323e+06	5.71088e+06	5.86483e+06	8.76552e+06	8.12845e+06	7.58627e+06	7.75013e+06	1.78298e+07	1.55773e+07	2.92535e+07	1.08805e+07	2.13121e+07	4.57448e+07	3.25098e+07	9.40822e+06	1.59682e+07	1.11837e+07	1.88647e+07	5.37087e+07	3.50919e+07	1.14927e+07	1.7935e+07	5.3691e+07	3.5813e+07	2.08736e+07	1.45231e+07	1.76983e+07	1.11821e+07	3.37417e+07
High	P07585	Decorin OS=Homo sapiens OX=9606 GN=DCN PE=1 SV=1	447191	1.08595e+06	1.7643e+06	1.09915e+06	1.57922e+06	4.64172e+06	1.51681e+06	2.57925e+06	1.52931e+06	4.03227e+06	1.72701e+06	2.42953e+06	1.31544e+06	1.49957e+06	1.50493e+06	1.43998e+06	1.33434e+06	664410	1.72769e+06	1.24215e+06	1.66538e+06	1.0343e+06	1.40002e+06	1.36657e+06	8.54185e+06	4.59651e+07	1.11928e+08	3.99234e+07	6.13188e+07	9.76624e+07	3.52831e+08	2.2527e+07	1.16272e+07	3.75518e+07	1.71423e+07	1.75701e+07	3.37022e+07	1.26151e+07	3.77561e+07	522681	1.59487e+06	1.05877e+06	1.51452e+06	563142	1.03883e+06	762767	1.14481e+06
High	P14866	Heterogeneous nuclear ribonucleoprotein L OS=Homo sapiens OX=9606 GN=HNRNPL PE=1 SV=2	9.89664e+06	1.82935e+07	1.50985e+07	1.44295e+07	3.27977e+07	3.05463e+07	2.54736e+07	2.96058e+07	1.97432e+07	3.54075e+07	3.92232e+07	3.1458e+07	1.12002e+07	1.39974e+06	2.57529e+06	5.05841e+06	2.85823e+06	1.23424e+07	2.35544e+06	5.85203e+06	2.45754e+06	1.54511e+07	1.37482e+07	1.05523e+07	1.88233e+07	1.29828e+08	2.33374e+08	2.63213e+08	239885341	1.40877e+08	2.81555e+07	1.90458e+08	164620266	1.82514e+08	1.41413e+08	1.68868e+07	5.24719e+07	2.8739e+07	1.4606e+08	1.00823e+06	1.67869e+06	1.34346e+06	3.56405e+06	2.36033e+06	2.96219e+06	850364	1.3647e+06
High	P09914	Interferon-induced protein with tetratricopeptide repeats 1 OS=Homo sapiens OX=9606 GN=IFIT1 PE=1 SV=2	1.09581e+06	1.24968e+06	1.93227e+06	1.42592e+06	1.19806e+06	601193	720397	839885	828178	2.5383e+06	1.25034e+06	1.53894e+06	1.18231e+06	843022	903440	976259	516255	433865	979222	643114	2.02126e+06	3.08717e+06	4.24175e+06	3.11672e+06	3.68038e+06	3.46267e+07	8.86926e+06	7.30059e+07	2.88975e+07	5.0054e+07	1.31137e+07	2.34465e+07	1.09714e+08	1.61875e+07	5.77951e+06	1.01179e+07	3.64932e+07	12346913	3.40678e+06	533052	1.55566e+06	1.04435e+06	2.1982e+06	1.9069e+06	2.05255e+06	201788	1.34491e+06
High	P08729	Keratin, type II cytoskeletal 7 OS=Homo sapiens OX=9606 GN=KRT7 PE=1 SV=5	2.9274e+06	2.65905e+06	5.17157e+06	3.58601e+06	6.86842e+06	2.99928e+06	3.32826e+06	4.39865e+06	1.95046e+07	2.54192e+07	3.04042e+07	2.51093e+07	5.49673e+06	2.36971e+06	3.40069e+06	3.75571e+06	4.69833e+06	5.73813e+06	8.47698e+06	6.30448e+06	4.23661e+06	7.93402e+06	1.31029e+07	8.4245e+06	2.72908e+06	2.25047e+07	2.49404e+07	1.15393e+07	5.94917e+07	8.5041e+06	9.90176e+06	3.50767e+07	1.52488e+07	4.92148e+06	3.53891e+06	6.32069e+06	3.64398e+06	1.25328e+07	4.79397e+07	151868	2.29756e+06	1.22471e+06	513746	385230	449488	762353	3.70668e+06
High	P31943	Heterogeneous nuclear ribonucleoprotein H OS=Homo sapiens OX=9606 GN=HNRNPH1 PE=1 SV=4	2.81768e+06	4.20634e+06	2.90556e+06	3.30986e+06	3152148	4.43567e+06	2.89638e+06	3.49473e+06	3.23927e+06	2.91802e+07	30092521	2.08373e+07	2.03269e+06	2.2587e+06	3.19323e+06	2.49487e+06	2.05304e+06	1.85324e+06	2.63787e+06	2.18138e+06	2.04773e+06	3.15759e+06	3.70553e+06	2.97028e+06	1.02915e+08	3.8617e+07	9.03576e+07	7.87867e+07	8.60255e+07	4.18184e+07	9.32751e+06	8.83627e+07	5.19352e+07	5.84295e+07	9.35186e+07	3.77916e+06	9.07029e+06	7.02866e+06	7.48863e+07	3.13894e+07	2.56272e+07	2.85083e+07	2.05656e+07	2.46999e+07	2.26327e+07	3.24218e+07	2.37351e+07
High	O60716	Catenin delta-1 OS=Homo sapiens OX=9606 GN=CTNND1 PE=1 SV=1	2.63518e+07	4.32645e+07	3.99622e+07	3.65262e+07	3.50428e+07	2.37789e+07	3.42269e+07	3.10162e+07	7.89356e+06	1.03782e+07	1.01556e+07	9.47579e+06	1.36113e+07	4.66106e+06	7.68029e+06	8.65089e+06	6.04468e+06	4.87422e+06	6.26665e+06	5.72852e+06	2.51406e+06	7.39483e+06	5.31044e+06	5.07311e+06	2.04656e+07	2.2694e+07	2.75559e+07	2.20864e+07	2.16437e+07	2.02447e+07	1.44845e+08	6.85431e+07	2.1243e+07	1.54314e+07	1.13647e+07	3.17593e+06	8.62524e+06	5.24803e+06	5.46914e+07	4.51151e+06	1.79152e+07	1.12134e+07	4.48911e+06	2.47904e+06	3.48407e+06	1.67953e+06	3.29553e+06
High	Q99829	Copine-1 OS=Homo sapiens OX=9606 GN=CPNE1 PE=1 SV=1	1.90896e+07	1.89101e+07	1.94655e+07	1.91551e+07	2.20128e+07	2.03267e+07	1.85997e+07	2.0313e+07	2.85103e+07	2.14544e+07	7.21715e+06	1.90606e+07	3.24141e+07	2.29017e+07	1.61241e+07	2.38133e+07	3.00743e+07	1.95204e+07	1.52976e+07	2.16308e+07	2.95811e+07	2.01058e+07	1.27487e+07	2.08119e+07	3.65633e+07	4.42292e+07	6.80136e+07	1.02391e+08	76227840	3.22891e+07	1.97033e+07	2.12224e+07	1.59051e+07	3.38302e+07	4.62159e+08	2.68034e+07	5.86782e+07	9.14688e+06	1.05904e+08	2.72836e+06	6.32481e+06	4.52659e+06	3.65245e+06	2.09009e+06	2.87127e+06	2.72817e+06	2.99708e+06
High	Q9P2J5	Leucine--tRNA ligase, cytoplasmic OS=Homo sapiens OX=9606 GN=LARS PE=1 SV=2	3.77082e+06	6.17703e+06	5.48326e+06	5.1437e+06	6.64455e+06	7.99251e+06	8.4122e+06	7.68309e+06	1.05236e+07	1.71856e+07	1.78039e+07	1.5171e+07	4.41286e+06	3.01887e+06	3.43936e+06	3.62369e+06	4.1178e+06	2.75386e+06	3.88295e+06	3.58487e+06	2.74546e+06	2.93297e+06	2.83139e+06	2.8366e+06	2.4318e+06	1.26764e+07	2.55596e+07	57875192	2.31777e+07	2.35877e+07	1.56446e+07	5.59064e+07	2.34552e+07	2.58287e+07	5.07889e+07	7.32808e+06	1.3632e+07	7.47903e+06	4.26877e+07	1.5708e+06	3.0726e+06	2.3217e+06	3.7543e+06	1.69135e+06	2.72282e+06	643816	3.34457e+06
High	P26641	Elongation factor 1-gamma OS=Homo sapiens OX=9606 GN=EEF1G PE=1 SV=3	1.94997e+07	3.42317e+07	2.73661e+07	2.70325e+07	1.77267e+07	2.31711e+07	1.74371e+07	1.94449e+07	2.34716e+07	3.09466e+07	3.77288e+07	3.07157e+07	2.69082e+07	1.89431e+07	1.50831e+07	2.03115e+07	8.33679e+06	1.07096e+07	7.61943e+06	8.88859e+06	7.79043e+06	1.53231e+07	1.93497e+07	1.41544e+07	1.12249e+07	1.19955e+08	1.61977e+08	2.10878e+08	1.5187e+08	9.07355e+07	3.67024e+07	3.01776e+08	1.37765e+08	1.19901e+08	2.3657e+08	1.5138e+07	3.1975e+07	3.98722e+07	1.18134e+08	4.83969e+06	5.82412e+06	5.33191e+06	8.70317e+06	5.80635e+06	7.25476e+06	2.445e+06	2.69012e+06
High	P13611	Versican core protein OS=Homo sapiens OX=9606 GN=VCAN PE=1 SV=3	2.5585e+06	4.3359e+06	1.07167e+07	5.87037e+06	1.47583e+06	925996	831499	1.07777e+06	3.65042e+06	4.91718e+06	1.77715e+06	3.44825e+06	1.55951e+06	1.6821e+06	695441	1.31235e+06	1.63992e+06	592445	2.07924e+06	1.4372e+06	2.18244e+06	365485	3.08859e+06	1.87884e+06	6.74446e+06	2.97256e+07	2.34302e+07	3.75563e+06	24431282	3.20727e+07	1.93537e+07	1.10826e+07	4.92996e+06	1.66736e+08	2.91732e+07	1.48392e+07	5.58786e+06	3.15689e+07	5.73626e+07	1.9178e+06	1.21603e+06	1.56691e+06	872127	2.58101e+06	1.72657e+06	3.304e+07	3.55816e+06
High	Q92841	Probable ATP-dependent RNA helicase DDX17 OS=Homo sapiens OX=9606 GN=DDX17 PE=1 SV=2	3.87158e+06	1.18855e+07	3.74643e+06	6.50116e+06	1.4292e+07	1.27697e+07	7.54073e+06	1.15342e+07	1.179e+07	1.3249e+07	1.23378e+07	1.24589e+07	1.3495e+07	1.05634e+06	1.48016e+06	5.34383e+06	2.13422e+06	6.75005e+06	1.19525e+06	3.35984e+06	1.65554e+07	7.92045e+06	8.28757e+06	1.09211e+07	6.12479e+06	7.35632e+07	1.90279e+08	1.09627e+08	1.58087e+08	6.10068e+07	9.84471e+07	1.43725e+08	4.45236e+07	6.37043e+07	7.86281e+07	8.16528e+06	2.42063e+07	1.46878e+07	8.56125e+07	3.14124e+06	1.00625e+06	2.07375e+06	802522	1.21063e+06	1.00658e+06	917782	1.03065e+06
High	P07910	Heterogeneous nuclear ribonucleoproteins C1/C2 OS=Homo sapiens OX=9606 GN=HNRNPC PE=1 SV=4	1.09922e+07	1.32464e+07	1.04399e+07	1.15595e+07	1.18136e+07	1.17745e+07	7.71569e+06	1.04346e+07	1.92224e+07	2.41192e+07	2.2633e+07	2.19916e+07	6.38818e+06	7.42384e+06	3.77042e+06	5.86081e+06	7.50132e+06	8.87638e+06	5.41971e+06	7.2658e+06	6.24717e+06	1.0012e+07	6.20998e+06	7.48971e+06	2.79348e+07	5.11611e+07	2.04096e+08	1.01633e+08	1.869e+08	7.04103e+07	3.62602e+07	1.16404e+08	7.33102e+07	4.20652e+07	1.87064e+08	3.65133e+06	2.44466e+07	2.88744e+07	7.75531e+07	3.75809e+06	3.71439e+06	3.73624e+06	4.68232e+06	2.617e+06	3.64966e+06	4.62511e+06	2.70055e+06
High	Q06830	Peroxiredoxin-1 OS=Homo sapiens OX=9606 GN=PRDX1 PE=1 SV=1	5.62907e+07	9.09435e+07	7.42044e+07	7.38129e+07	5.83935e+07	5.59945e+07	6.19571e+07	5.87817e+07	8.78638e+07	1.16147e+08	1.24503e+08	1.09505e+08	5.15897e+07	2.36111e+07	1.63264e+07	3.05091e+07	1.96814e+07	2.12025e+07	2.21453e+07	2.10097e+07	2.27108e+07	27329614	4.92842e+07	3.31082e+07	4.13454e+07	1.07987e+08	1.30912e+08	2.36091e+08	1.4347e+08	1.04867e+08	5.4024e+07	4.96575e+08	1.35477e+08	97385676	2.05708e+08	4.18584e+07	8.09608e+07	6.63974e+07	1.58725e+08	7.79006e+06	3.3431e+07	2.06106e+07	1.8574e+07	1.16116e+07	1.50928e+07	4.89572e+06	1.15599e+07
High	O60506	Heterogeneous nuclear ribonucleoprotein Q OS=Homo sapiens OX=9606 GN=SYNCRIP PE=1 SV=2	5.85352e+06	7.50593e+06	6.54809e+06	6.63585e+06	7.419e+06	5.23818e+06	8.27395e+06	6.97704e+06	2.20816e+07	2.69582e+07	2.27172e+07	2.3919e+07	1.29852e+07	7.698e+06	4.19266e+06	8.29194e+06	6.68266e+06	5.24918e+06	6.78041e+06	6.23741e+06	6.54136e+06	7.96957e+06	1.21348e+07	8.8819e+06	9490176	4.28949e+07	1.04801e+08	8.79976e+07	8.94387e+07	6.0634e+07	3.45957e+07	3.38909e+08	5.76045e+07	3.43755e+07	1.16693e+08	7.6048e+06	1.71358e+07	2.54236e+07	4.84075e+07	3.84525e+06	3.17327e+06	3.50926e+06	4.48418e+06	4.08462e+06	4.2844e+06	2.0108e+07	5.91143e+06
High	Q13228	Methanethiol oxidase OS=Homo sapiens OX=9606 GN=SELENBP1 PE=1 SV=2	826039	1.38138e+06	3.26375e+06	1.82372e+06	3.41461e+06	1.64285e+06	2.46046e+06	2.50597e+06	616492	1.02722e+06	1.54245e+06	1.06206e+06	2.06962e+06	5.75035e+06	2.34452e+06	3.38816e+06	5.04027e+06	1.48456e+06	1.36564e+06	2.63016e+06	5.07774e+06	2.26146e+06	1.44574e+06	2.92831e+06	1.03981e+07	2.05623e+07	3.55622e+07	3.17533e+07	1.64924e+07	1.96558e+07	1.59073e+07	8.61687e+06	5.61294e+06	1.42239e+07	8.18317e+06	1.64874e+07	1.79704e+07	5.04779e+06	1.45166e+07	3.56396e+06	3.34208e+06	3.45302e+06	4.33413e+06	3.23089e+06	3.78251e+06	1.538e+06	3.71532e+06
High	O43490	Prominin-1 OS=Homo sapiens OX=9606 GN=PROM1 PE=1 SV=1	2.85784e+07	8.15425e+07	8.90068e+07	6.63759e+07	5.52883e+06	3.84589e+06	4.51728e+06	4.63067e+06	7.17111e+06	5.12798e+06	9.03948e+06	7.11286e+06	2.24563e+06	2.1635e+06	1.69343e+06	2.03419e+06	8.60501e+06	2.90837e+06	2.304e+06	4.60579e+06	6.17244e+06	2.81198e+06	1.78897e+06	3.59113e+06	4.749e+06	1.20822e+07	2.18841e+07	1.45078e+07	1.78493e+07	1.21347e+07	1.35326e+07	7.70484e+06	2.09562e+07	1.35518e+07	1.3646e+07	4.30799e+06	7.43599e+06	4.3241e+06	7.32111e+06	3.39782e+06	6.17251e+06	4.78516e+06	2.99729e+06	3.57954e+06	3.28841e+06	4.03554e+06	2.90458e+06
High	O00429	Dynamin-1-like protein OS=Homo sapiens OX=9606 GN=DNM1L PE=1 SV=2	4.23165e+06	5.04991e+06	4.87239e+06	4.71799e+06	7.88229e+06	8.80829e+06	6.9644e+06	7.88499e+06	5.26506e+06	6.74043e+06	6.47464e+06	6.16004e+06	3.80274e+06	4.61415e+06	4.03931e+06	4.15207e+06	5.1767e+06	3.46447e+06	3.42728e+06	4.02282e+06	4.74413e+06	5.43137e+06	3.15988e+06	4.44513e+06	1.29027e+06	2.32224e+07	3.96004e+07	3.65372e+07	2.83278e+07	1.20659e+07	1.02076e+07	4.97095e+07	1.47611e+07	1.95445e+07	5.02948e+07	1.34582e+06	3.71202e+06	3.43079e+06	2.80409e+07	3.26113e+06	2235928	2.74853e+06	2.86707e+06	2.17933e+06	2.5232e+06	3.45074e+06	2.80819e+06
High	P11413	Glucose-6-phosphate 1-dehydrogenase OS=Homo sapiens OX=9606 GN=G6PD PE=1 SV=4	1.27892e+06	2.02571e+06	1.23148e+06	1.51204e+06	2.55267e+06	3.11113e+06	5.50107e+06	3.72162e+06	1.24782e+07	1.74239e+07	1.83535e+07	1.60852e+07	3.294e+06	3.29019e+06	1.84354e+06	2.80924e+06	2.58583e+06	1.44359e+06	2.81329e+06	2.2809e+06	3.65357e+06	1.70387e+06	3.2019e+06	2.85311e+06	5.40083e+06	45801778	6.2422e+07	5.97485e+07	6.50122e+07	3.94303e+07	2.54172e+07	9.38796e+07	2.36764e+07	6.74911e+07	4.17796e+07	1.74e+07	3.34364e+07	7.0372e+06	1.4381e+07	673204	2.65907e+06	1.66614e+06	2.73639e+06	1.26482e+06	2.00061e+06	1.23127e+06	1.10917e+06
High	P13645	Keratin, type I cytoskeletal 10 OS=Homo sapiens OX=9606 GN=KRT10 PE=1 SV=6	4.03042e+06	2.71838e+06	725974	2.49159e+06	7.13661e+06	5.71138e+06	3.60935e+06	5.48578e+06	3.63111e+06	4.13117e+06	5.82034e+06	4.52754e+06	3.79125e+06	4.78827e+06	3.84109e+06	4.1402e+06	2.62438e+06	4.24993e+06	1.47469e+07	7.20707e+06	7.15661e+06	5.33859e+06	4.17823e+06	5.55781e+06	1.47547e+07	1.06243e+07	1.22306e+07	7.79561e+06	1.14475e+07	9.43567e+06	3.8366e+07	1.11942e+07	8.94533e+06	1.0603e+07	2.37817e+06	3.00588e+06	3.44697e+06	9.2511e+06	4.49798e+06	7.53754e+06	6.95872e+06	7.24813e+06	7.17807e+06	5.08738e+06	6.13272e+06	3.1829e+06	4.95833e+06
High	P27361	Mitogen-activated protein kinase 3 OS=Homo sapiens OX=9606 GN=MAPK3 PE=1 SV=4	1.13617e+06	3.70383e+06	4.19739e+06	3.01247e+06	5.0698e+06	5.1963e+06	5.70336e+06	5.32315e+06	2.06522e+06	2.93588e+06	3.01866e+06	2.67325e+06	2.10635e+06	1.80732e+06	1.61883e+06	1.84417e+06	2.89425e+06	2.08154e+06	1.37844e+06	2.11807e+06	2.16156e+06	2.88684e+06	2.53259e+06	2.527e+06	4.17464e+06	6.63157e+07	134031846	6.94602e+07	8.09182e+07	4.41133e+07	3.80142e+07	2.84285e+07	1.28369e+07	3.88735e+07	35848993	1.52662e+07	3.30039e+07	20821019	3.46502e+07	1.24934e+06	1.10226e+06	1.1758e+06	852612	1.38422e+06	1.11841e+06	976252	1.90009e+06
High	Q9H4B7	Tubulin beta-1 chain OS=Homo sapiens OX=9606 GN=TUBB1 PE=1 SV=1	1.9533e+07	3.7804e+07	3.09527e+07	2.94299e+07	4.29499e+07	2.98041e+07	5.07409e+07	4.11649e+07	4.11409e+07	5.11507e+07	5.66391e+07	4.96436e+07	3.6144e+07	2.76483e+07	2.86185e+07	3.08036e+07	3.16388e+07	2.20417e+07	2.61976e+07	2.6626e+07	3.82219e+07	3.22577e+07	3.45056e+07	3.49951e+07	3.26837e+07	3.03641e+08	6.68298e+08	7.24079e+08	4.45603e+08	4.13089e+08	2.51154e+08	7.35792e+08	2.82795e+08	5.20959e+08	6.61328e+08	8.49106e+07	1.35233e+08	7.15229e+07	4.4653e+08	5.60636e+06	2.05482e+07	1.30773e+07	1.51279e+07	1.27004e+07	1.39142e+07	4.53945e+06	9.71223e+06
High	P60174	Triosephosphate isomerase OS=Homo sapiens OX=9606 GN=TPI1 PE=1 SV=3	2.53498e+07	2.67689e+07	1.82456e+07	2.34548e+07	2.91384e+07	2.04902e+07	3.74647e+07	2.90311e+07	5.343e+07	7.9229e+07	8.74077e+07	7.33556e+07	4.09261e+07	1.97228e+07	1.49022e+07	2.51837e+07	1.8724e+07	1.40511e+07	1.93317e+07	1.73689e+07	1.89807e+07	2.09508e+07	2.92881e+07	2.30732e+07	6.44031e+07	5.73823e+07	6.50766e+07	5.53754e+07	6.8547e+07	4.39182e+07	3.36343e+07	2.53868e+08	6.85062e+07	4.99316e+07	60183611	2.59202e+07	2.73554e+07	2.64462e+07	1.00835e+08	8.8174e+06	2.64945e+07	1.76559e+07	1.83916e+07	1.37633e+07	1.60774e+07	7.54919e+06	9.10226e+06
High	P41252	Isoleucine--tRNA ligase, cytoplasmic OS=Homo sapiens OX=9606 GN=IARS PE=1 SV=2	8.65218e+06	4.96769e+06	6.94847e+06	6.85611e+06	7.85828e+06	3.68227e+06	3.60667e+06	5.04907e+06	1.57604e+07	1.50706e+07	7.24041e+06	1.26905e+07	1.41125e+07	9.98181e+06	5.09568e+06	9.72998e+06	1.42362e+07	8.67538e+06	5.60097e+06	9.50417e+06	1.23786e+07	7.97369e+06	4.78828e+06	8.3802e+06	1.45617e+07	23200383	2.38459e+07	6.20096e+07	3.20613e+07	2.87565e+07	5.17846e+07	6.88769e+07	4.45078e+07	3.75685e+07	5.8574e+07	2.51893e+07	1.24128e+07	1.99489e+07	5.2351e+07	805655	4.86534e+06	2.8355e+06	2.36572e+06	2.79092e+06	2.57832e+06	4.24996e+06	2.78778e+06
High	P62879	Guanine nucleotide-binding protein G(I)/G(S)/G(T) subunit beta-2 OS=Homo sapiens OX=9606 GN=GNB2 PE=1 SV=3	1.2608e+07	2.10096e+07	1.43973e+07	1.6005e+07	2.00781e+07	1.41202e+07	2.08572e+07	1.83518e+07	1.77392e+07	2.17547e+07	2.67059e+07	2.20666e+07	1.92065e+07	9.03354e+06	9.5718e+06	1.26039e+07	1.04749e+07	7.71761e+06	6.96704e+06	8.38651e+06	5.87388e+06	1.03477e+07	9.91739e+06	8.713e+06	2.0205e+07	4.51744e+07	4.63888e+07	2.80739e+07	25456635	3.59313e+07	36342108	1.28816e+07	2.05568e+07	2.04202e+07	1.69207e+07	2.533e+07	4.50583e+07	1.02979e+07	1.76871e+07	2.82877e+06	1.55256e+07	9.17716e+06	7.74456e+06	5.37536e+06	6.55996e+06	2.52934e+06	7.56066e+06
High	P02730	Band 3 anion transport protein OS=Homo sapiens OX=9606 GN=SLC4A1 PE=1 SV=3	2.22591e+06	3.98759e+06	2.19225e+06	2.80192e+06	3.87914e+06	3579990	3.538e+06	3.66571e+06	850677	1.18536e+06	317232	784423	2.78247e+06	2.20063e+06	2.62516e+06	2.53609e+06	3.3709e+06	1.39315e+06	1.62934e+06	2.13113e+06	2.25611e+06	2.42857e+06	587557	1.75741e+06	5.34871e+06	6.19512e+06	7.86603e+06	5.88921e+06	3.97084e+06	1.21539e+07	1.73583e+07	7.70995e+06	4.18684e+06	8.4421e+06	5.62719e+06	1.11525e+08	202737830	1.82044e+07	6.03028e+06	289029	5.6659e+06	2.97747e+06	987070	1.60227e+06	1.29467e+06	825151	839171
High	Q9Y6M1	Insulin-like growth factor 2 mRNA-binding protein 2 OS=Homo sapiens OX=9606 GN=IGF2BP2 PE=1 SV=2	1.88193e+06	2.51613e+06	2.85914e+06	2.41907e+06	4.08329e+06	4.60002e+06	4.48337e+06	4.38889e+06	2.39549e+06	2.80504e+06	5.64385e+06	3.61479e+06	1.18249e+06	3.02703e+06	3.48333e+06	2.56428e+06	4.60492e+06	754381	3.24778e+06	2.86903e+06	2.97332e+06	2.182e+06	1.79686e+06	2.31739e+06	7.29032e+06	8.37947e+06	2.05156e+07	4.62231e+07	8.6794e+06	1.54603e+07	8.25277e+06	14168287	3.9288e+06	2.43969e+07	1.2014e+08	12282621	2.97179e+07	4.38306e+06	5.21448e+07	975569	4.04742e+07	2.07249e+07	2.97923e+07	4.24338e+07	3.6113e+07	3.25841e+07	1.48518e+06
High	P17655	Calpain-2 catalytic subunit OS=Homo sapiens OX=9606 GN=CAPN2 PE=1 SV=6	3.49248e+06	3.94607e+06	3.07872e+06	3.50576e+06	5.60869e+06	4.46075e+06	3.87625e+06	4.64856e+06	4.94175e+06	5.5044e+06	3.18278e+06	4.54298e+06	5.22123e+06	4.35526e+06	3.46291e+06	4.34647e+06	5.72488e+06	4.56146e+06	4.47059e+06	4.91898e+06	8.14998e+06	6.5309e+06	4.96083e+06	6.54724e+06	2.428e+06	2.48312e+07	4.85392e+07	5.03933e+07	3.87444e+07	1.74109e+07	9.60659e+06	3.79633e+07	9.17261e+06	2.6688e+07	2.34311e+07	5.30078e+06	6.03601e+06	5.52718e+06	2.25849e+07	3.49667e+06	1.98396e+06	2.74031e+06	2.65311e+06	1.86882e+06	2.26097e+06	2.93482e+06	2.97942e+06
High	O00231	26S proteasome non-ATPase regulatory subunit 11 OS=Homo sapiens OX=9606 GN=PSMD11 PE=1 SV=3	1.43686e+07	1.99898e+07	1.88663e+07	1.77416e+07	2.25124e+07	2.14954e+07	2.24887e+07	2.21655e+07	2.74793e+07	3.50133e+07	3.49661e+07	3.24862e+07	2.5886e+07	8.86813e+06	7.60177e+06	1.41186e+07	7.06049e+06	8.54674e+06	4.13616e+06	6.58113e+06	5.9326e+06	1.11979e+07	1.46786e+07	1.0603e+07	3.24652e+07	1.29952e+08	1.8449e+08	1.84858e+08	1.70781e+08	1.36779e+08	69439549	2.07748e+08	1.17252e+08	1.28596e+08	1.81147e+08	3.35425e+07	7.26176e+07	4.72162e+07	1.11385e+08	1.65889e+06	1.27312e+07	7.19505e+06	1.05644e+07	6.06447e+06	8.31442e+06	557669	3.77872e+06
High	O60749	Sorting nexin-2 OS=Homo sapiens OX=9606 GN=SNX2 PE=1 SV=2	3.19883e+06	5.1496e+06	4.81826e+06	4.3889e+06	3.2276e+06	3.27603e+06	2.5187e+06	3.00744e+06	5.32104e+06	7.54888e+06	7.41589e+06	6.76194e+06	2.93058e+06	2.26751e+06	1.72983e+06	2.30931e+06	1.91226e+06	2.00006e+06	3.0105e+06	2.30761e+06	2.55175e+06	5.30262e+06	5.25079e+06	4.36839e+06	1.60379e+07	8.18528e+07	1.25667e+08	9.33225e+07	9.84616e+07	8.29713e+07	8.22806e+07	3.23133e+07	4.10228e+07	8.78221e+07	5.45688e+07	1.19327e+07	1.73051e+07	6.45906e+06	2.77791e+07	2.09497e+06	2.6293e+06	2.36214e+06	1.25541e+06	1.17407e+06	1.21474e+06	251666	1.63282e+06
High	P49773	Histidine triad nucleotide-binding protein 1 OS=Homo sapiens OX=9606 GN=HINT1 PE=1 SV=2	1.5749e+06	4.40846e+06	3.98639e+06	3.32325e+06	3.20837e+06	5.56972e+06	4.76138e+06	4.51316e+06	1.23851e+07	1.58505e+07	2.12355e+07	1.64903e+07	5.03013e+06	1.53955e+06	1.353e+06	2.64089e+06	2.11414e+06	2.91396e+06	1.45484e+06	2.16098e+06	1.95257e+06	3.7782e+06	8.95454e+06	4.8951e+06	1.27305e+07	2.99923e+07	8.77448e+07	9.30067e+07	7.14622e+07	2.82807e+07	2.65902e+06	3.79444e+08	1.06042e+08	6.86246e+07	1.21987e+08	1.10741e+07	28137314	3.05498e+07	1.12613e+08	1.54174e+06	2.28647e+06	1.9141e+06	368369	360827	364598	357975	309284
High	Q9HC35	Echinoderm microtubule-associated protein-like 4 OS=Homo sapiens OX=9606 GN=EML4 PE=1 SV=3	1.79315e+06	2.62018e+06	4.98712e+06	3.13348e+06	2.24085e+06	2.42385e+06	3.73371e+06	2.79947e+06	3.78463e+06	3.92798e+06	4.90503e+06	4.20588e+06	879991	934381	922509	912293	3.79396e+06	3.54948e+06	2.36769e+06	3.23705e+06	1.56692e+06	3.8974e+06	3.1441e+06	2.86947e+06	1.59256e+07	3.07337e+07	2.44396e+07	6.3201e+07	3.06889e+07	2.26645e+07	2.49929e+07	3.78357e+07	57968723	3.85869e+07	4.98788e+07	2.14889e+07	1.94645e+07	3.54368e+07	3.64175e+07	251038	3.00322e+06	1.62713e+06	3.14052e+06	2.77347e+06	2.95699e+06	266875	2.17506e+06
High	Q14697	Neutral alpha-glucosidase AB OS=Homo sapiens OX=9606 GN=GANAB PE=1 SV=3	4.6153e+06	8.05871e+06	8.01712e+06	6.89705e+06	8.30348e+06	1.59452e+07	7.55491e+06	1.06012e+07	7.93435e+06	1.32349e+07	1.45819e+07	1.19171e+07	1.71767e+06	1.14037e+06	992730	1.28359e+06	1.49354e+06	3.10372e+06	964911	1.85406e+06	732821	1.94224e+06	1.91929e+06	1.53145e+06	1.46643e+07	3.16647e+07	7.25564e+07	5.56392e+07	4.48945e+07	6.28362e+07	2.75519e+07	6.96555e+07	2.46873e+07	4.32662e+07	4.40146e+07	2.24025e+07	3.68354e+07	1.02591e+07	4.12028e+07	1.68235e+06	1.12777e+07	6.48004e+06	8.83448e+06	5.71646e+06	7.27547e+06	1.74579e+06	3.45689e+06
High	P40926	Malate dehydrogenase, mitochondrial OS=Homo sapiens OX=9606 GN=MDH2 PE=1 SV=3	4.87409e+06	7.6131e+06	6.61889e+06	6.3687e+06	1.2449e+07	2.1484e+07	1.43405e+07	1.60912e+07	1.03283e+07	1.24032e+07	1.18478e+07	1.15265e+07	2.54454e+06	3.33723e+06	2.64499e+06	2.84225e+06	4.78488e+06	2.67142e+06	4.01376e+06	3.82335e+06	2.32108e+06	4.29412e+06	5.94222e+06	4.18581e+06	8.43256e+07	7.5545e+06	2.09775e+07	4.49438e+07	1.26819e+07	1.77478e+07	1.9967e+07	1.63901e+08	6.2999e+07	1.1e+07	4.25193e+07	4.52839e+07	7.42121e+06	8.3972e+07	2.4991e+07	2.88768e+06	4.04758e+06	3.46763e+06	2.49671e+06	3.29387e+06	2.89529e+06	1.78083e+06	4.70662e+06
High	Q8WX93	Palladin OS=Homo sapiens OX=9606 GN=PALLD PE=1 SV=3	1.60569e+07	2.30929e+07	1.46541e+07	1.79346e+07	6.54574e+07	2.59569e+07	2.67436e+07	39385958	2.04189e+07	1.88841e+07	1.81274e+07	1.91435e+07	2.36984e+07	2.36281e+07	2.72927e+07	2.48731e+07	2.43644e+07	1.51565e+07	1.26966e+07	1.74058e+07	2.60837e+07	2.21617e+07	1.28749e+07	2.03734e+07	4.00577e+06	1.96016e+07	2.73373e+07	4.09533e+07	25751254	2.54844e+07	2.70277e+07	1.07335e+07	2.9987e+07	7.51771e+07	7.51668e+07	1.88238e+06	1.08647e+07	7.37685e+06	8.98928e+07	1.4637e+07	1.2431e+07	1.3534e+07	1.43998e+07	1.39339e+07	1.41668e+07	1.83408e+07	1.49675e+07
High	P50454	Serpin H1 OS=Homo sapiens OX=9606 GN=SERPINH1 PE=1 SV=2	4.00364e+06	8.30149e+06	5.74461e+06	6.01658e+06	3.18393e+07	4.77012e+07	2.43402e+07	3.46269e+07	1.27202e+07	2.2058e+07	2.1678e+07	1.88187e+07	5.461e+06	3.8315e+06	3.44905e+06	4.24718e+06	4.24936e+06	4.58599e+06	3.00072e+06	3.94536e+06	6.0562e+06	1.05803e+07	8.17708e+06	8.27118e+06	3.59538e+07	1.13825e+07	2.06546e+07	1.23037e+07	2.07022e+07	2.07097e+07	2.92349e+07	3.37858e+07	3.68106e+07	2.27449e+07	7.33303e+07	4.39125e+07	8.11412e+07	5.59831e+07	1.96817e+07	4.48517e+06	1.35913e+07	9.03822e+06	2.04333e+07	1.47115e+07	1.75724e+07	4.24582e+06	4.77661e+06
High	P62753	40S ribosomal protein S6 OS=Homo sapiens OX=9606 GN=RPS6 PE=1 SV=1	2.48154e+08	557693969	7.7795e+08	5.27933e+08	8.95826e+08	4.5378e+08	5.08647e+08	6.19418e+08	3.79866e+08	5.53443e+08	5.22338e+08	4.85216e+08	3.81753e+08	3.3017e+08	4.41992e+08	3.84638e+08	5.55286e+08	4.8774e+08	3.45662e+08	4.62896e+08	4.3872e+08	5.95021e+08	2.48565e+08	4.27435e+08	3.49148e+08	8.17124e+07	6.3722e+07	1.69556e+08	5.06052e+07	9.54282e+07	1.05212e+09	1.09398e+08	4.21668e+08	3.25771e+08	3.44193e+07	2.57376e+08	1.11463e+09	1.43291e+09	1.77853e+08	6.31775e+07	3.33391e+07	4.82583e+07	5.3062e+07	6.33404e+07	5.82012e+07	5.17884e+07	6.04883e+07
High	P07237	Protein disulfide-isomerase OS=Homo sapiens OX=9606 GN=P4HB PE=1 SV=3	3.22802e+06	6.5939e+06	2.07213e+06	3.96468e+06	6.63845e+06	1.47238e+07	8.58185e+06	9.98138e+06	1.60017e+07	2.66757e+07	2.90131e+07	2.38968e+07	870834	1.21577e+06	695543	927382	2.22796e+06	2.54241e+06	3.32514e+06	2.6985e+06	4.21359e+06	6.27892e+06	1.22402e+07	7.57755e+06	1.30924e+07	9.77365e+06	4.41788e+06	1.53964e+07	1.35899e+07	1.09951e+07	1.32717e+07	2.61697e+07	2.71462e+07	1.46865e+07	8.66264e+06	2.851e+07	2.80021e+07	1.71822e+07	2.18244e+07	3.44358e+06	3.10672e+07	1.72554e+07	1.08661e+07	1.46483e+07	1.27572e+07	2.55171e+06	3.3901e+06
High	Q6UVK1	Chondroitin sulfate proteoglycan 4 OS=Homo sapiens OX=9606 GN=CSPG4 PE=1 SV=2	1.18018e+06	1.40426e+06	1.53713e+06	1.37385e+06	774785	1.24377e+06	770287	929615	1.02832e+06	4.36596e+06	1.99739e+06	2.46389e+06	686395	1.18637e+06	731087	867952	5139032	277331	1.69724e+06	2.3712e+06	5.63871e+06	1.38412e+06	245388	2.42274e+06	781785	4.26013e+06	7.77375e+06	5.41858e+06	5.30978e+06	3.49717e+06	8.43971e+06	3.26745e+06	4.99686e+06	1.88032e+06	9.25118e+06	1.89611e+06	3.08723e+06	3.06986e+06	3.22348e+06	578787	1.3373e+06	958044	564009	208521	386265	181706	1.16364e+06
High	O95782	AP-2 complex subunit alpha-1 OS=Homo sapiens OX=9606 GN=AP2A1 PE=1 SV=3	2.64278e+06	5.70369e+06	3.99488e+06	4.11378e+06	6.77801e+06	7.54513e+06	7.36941e+06	7.23085e+06	5.43087e+06	7.79129e+06	8971184	7.39778e+06	6.59337e+06	5.01091e+06	4.65832e+06	5.42087e+06	3.42315e+06	2.21014e+06	1.98197e+06	2.53842e+06	4.41875e+06	4.91669e+06	4.63642e+06	4.65729e+06	7.32286e+07	3.78059e+07	4.59724e+07	5.02229e+07	5.69362e+07	3.7622e+07	1.88314e+07	3.8804e+07	4.70228e+07	3.34665e+07	2.50941e+07	1.70606e+07	1.82874e+07	7.37606e+06	3.23354e+07	1.47349e+06	2.95371e+06	2.2136e+06	1.83475e+06	1.07151e+06	1.45313e+06	564551	863522
High	P51991	Heterogeneous nuclear ribonucleoprotein A3 OS=Homo sapiens OX=9606 GN=HNRNPA3 PE=1 SV=2	1.78094e+06	1.20007e+06	1.0686e+06	1.34987e+06	6.66094e+06	1.41161e+06	1.53304e+06	3.20186e+06	6.06856e+06	7.2958e+06	7.98222e+06	7.11552e+06	456027	2.823e+06	2.54279e+06	1.94061e+06	3.42879e+06	1.30791e+06	2.07867e+06	2.27179e+06	3.44107e+06	4.81535e+06	5.8482e+06	4.70154e+06	1.71081e+07	5.31405e+07	131549492	8.50153e+07	1.19383e+08	5.7879e+07	5.49494e+06	1.60222e+08	8.39443e+07	4.77804e+07	1.43381e+08	3.58908e+06	8.11413e+06	5.48348e+06	6.79561e+07	772450	802279	787365	417798	406921	412359	759838	204034
High	Q8N163	Cell cycle and apoptosis regulator protein 2 OS=Homo sapiens OX=9606 GN=CCAR2 PE=1 SV=2	606486	418949	169735	398390	654907	772805	1.46323e+06	963647	1174789	1.22965e+06	2.61075e+06	1.67173e+06	4.22274e+06	1.46664e+06	1.66731e+06	2.45223e+06	1.62336e+06	437289	1.06484e+06	1.04183e+06	1.42567e+06	1.50667e+06	406298	1.11288e+06	6.88199e+06	2.75292e+07	78759668	2.08418e+07	8.14366e+07	3.07243e+07	2.73054e+06	2.83996e+07	1.47481e+07	1.87037e+07	4.58937e+07	3.0933e+06	2.71948e+06	6.27923e+06	4.96179e+07	1.10392e+06	1.17088e+06	1.1374e+06	493839	905607	699723	1.08011e+06	686630
High	O75955	Flotillin-1 OS=Homo sapiens OX=9606 GN=FLOT1 PE=1 SV=3	1.79458e+07	3.56356e+07	1.72908e+07	2.36241e+07	4.94666e+07	3.86997e+07	4.24327e+07	4.3533e+07	2.30318e+07	2.12665e+07	2.36273e+07	2.26419e+07	3.33523e+07	2.11372e+07	2.89672e+07	2.78189e+07	3.99202e+07	1.32768e+07	2.18692e+07	2.50221e+07	2.41696e+07	1.7732e+07	9.4533e+06	1.71183e+07	1.56555e+07	1.99084e+07	2.49137e+07	2.27832e+07	2.56189e+07	2.31942e+07	1.08526e+07	2.17756e+07	2.12833e+07	1.5731e+07	9.94604e+06	1.24504e+07	3.51092e+07	1.85771e+07	2.5879e+07	6.71983e+06	1.01854e+07	8.45261e+06	7.72585e+06	7.07273e+06	7.39929e+06	4.75826e+06	5.5997e+06
High	P12259	Coagulation factor V OS=Homo sapiens OX=9606 GN=F5 PE=1 SV=4	9.8705e+07	1.42885e+08	1.28127e+08	1.23239e+08	2.38459e+08	1.93198e+08	1.76395e+08	2.02684e+08	9.51039e+07	1.09503e+08	9.95718e+07	1.01393e+08	1.26844e+08	1.31992e+08	1.47535e+08	1.35457e+08	1.42047e+08	1.16275e+08	8.77066e+07	1.15343e+08	9.77345e+07	1.49422e+08	6.52956e+07	1.04151e+08	8.74316e+06	2.19054e+07	1.39062e+07	6.7078e+06	1.51911e+07	1.1652e+07	1.84345e+07	8.01192e+06	9.58416e+06	6.59363e+06	6.03683e+06	35831171	9.29282e+06	6.25193e+06	9.07636e+06	2.85206e+07	2.90608e+07	2.87907e+07	3.8557e+07	2.85148e+07	3.35359e+07	3.35034e+07	2.39087e+07
High	Q63HN8	E3 ubiquitin-protein ligase RNF213 OS=Homo sapiens OX=9606 GN=RNF213 PE=1 SV=3	2.88895e+06	2.02495e+06	3.07767e+06	2.66385e+06	1.56947e+06	3.27436e+06	1.77506e+06	2.2063e+06	1.29567e+06	370046	1.51208e+06	1.05926e+06	1.43382e+06	654125	5.05097e+06	2.37964e+06	1.48143e+06	1.76015e+06	1.12601e+06	1.45586e+06	412569	693879	3.67672e+06	1.59439e+06	1.51354e+07	8.71611e+06	1.261e+07	5.06299e+07	9.66871e+06	9.10441e+06	9969220	4.63456e+06	7.99089e+06	6.65843e+06	918806	1.27986e+06	6.63205e+06	4.18791e+06	1.93419e+06	2.30075e+06	214394	1.25757e+06	1.52231e+06	2.21115e+06	1.86673e+06	815280	291807
High	O75533	Splicing factor 3B subunit 1 OS=Homo sapiens OX=9606 GN=SF3B1 PE=1 SV=3	4.31998e+06	5.88478e+06	4.09541e+06	4.76672e+06	6.00361e+06	7.40249e+06	3.6462e+06	5.6841e+06	3.51715e+06	4.40544e+06	6.37572e+06	4.7661e+06	8.79945e+06	6.10127e+06	5.89673e+06	6.93248e+06	3.89781e+06	4.41835e+06	3.28595e+06	3.86737e+06	4.60838e+06	4.56258e+06	3.29956e+06	4.15684e+06	5.26793e+06	1.02249e+07	1.73434e+07	2.85952e+07	1.96865e+07	2.01042e+07	1.9473e+07	5.11176e+07	1.67955e+07	1.62679e+07	1.6298e+07	2.16328e+06	9.6239e+06	5.79595e+06	1.76194e+07	2.81971e+06	7.00522e+06	4.91246e+06	4.00093e+06	3.92046e+06	3.96069e+06	2.64826e+06	4.646e+06
High	P43034	Platelet-activating factor acetylhydrolase IB subunit alpha OS=Homo sapiens OX=9606 GN=PAFAH1B1 PE=1 SV=2	9.05611e+06	9.94086e+06	8.43551e+06	9.14416e+06	5.32518e+07	6.85499e+07	3.8927e+07	5.35762e+07	3.81933e+07	9.17117e+07	6.22932e+07	6.40661e+07	6.26237e+06	5.64031e+06	4.54608e+06	5.48292e+06	9.41791e+06	7.06057e+06	9.92638e+06	8.80162e+06	4.34472e+06	4.0031e+06	3.31106e+06	3.88629e+06	2.35713e+08	5.38471e+07	6.21158e+07	7.70193e+07	4.40028e+07	7.0803e+07	5.4913e+08	3.4313e+07	1.44452e+08	1.81579e+08	1.58169e+07	1.28118e+08	551925002	6.28968e+08	7.85834e+07	2.23551e+06	3.94407e+06	3.08979e+06	6.02866e+06	7.35704e+06	6.69285e+06	2.44654e+06	9.80698e+06
High	Q9UQ80	Proliferation-associated protein 2G4 OS=Homo sapiens OX=9606 GN=PA2G4 PE=1 SV=3	3.60082e+06	3.49826e+06	3.04939e+06	3.38282e+06	3.71203e+06	4.22347e+06	4.31165e+06	4.08238e+06	1.0568e+07	1.44745e+07	1.51279e+07	1.33902e+07	9.1994e+06	6.40663e+06	3.47469e+06	6.36024e+06	4.39617e+06	3.32923e+06	2.82623e+06	3.51721e+06	5.94253e+06	4.33104e+06	7.34077e+06	5.87145e+06	6.95787e+06	5.23177e+07	1.01563e+08	1.37974e+08	7.93189e+07	4.57645e+07	9.13612e+06	3.34709e+08	8.74416e+07	6.20898e+07	1.01572e+08	5.45505e+06	1.70844e+07	1.21208e+07	6.48521e+07	1.28592e+06	1.0695e+06	1.17771e+06	2.97505e+06	876123	1.92559e+06	988701	1.35378e+06
High	Q9BUJ2	Heterogeneous nuclear ribonucleoprotein U-like protein 1 OS=Homo sapiens OX=9606 GN=HNRNPUL1 PE=1 SV=2	2.70697e+06	2.16559e+06	1.86591e+06	2.24616e+06	2.89874e+06	3.15274e+06	1.94763e+06	2.66637e+06	4.73384e+06	5.84695e+06	4.08237e+06	4.88772e+06	3.34007e+06	3.5823e+06	2.16117e+06	3.02785e+06	4.86683e+06	2.5023e+06	1.88994e+06	3.08636e+06	3.02055e+06	3.5603e+06	1.52626e+06	2.70237e+06	1.22272e+07	2.92427e+07	8.75893e+07	4.32985e+07	7.62828e+07	2.96701e+07	1.79933e+07	3.8878e+07	2.08817e+07	3.43155e+07	2.03067e+07	5.82039e+06	1.64947e+07	1.55919e+07	4.25732e+07	4.4454e+06	1.52612e+06	2.98576e+06	698765	643914	671340	1.52825e+06	1.60063e+06
High	O43776	Asparagine--tRNA ligase, cytoplasmic OS=Homo sapiens OX=9606 GN=NARS PE=1 SV=1	1.73989e+07	1.71056e+07	1.82679e+07	1.75908e+07	3.2489e+07	1.98371e+07	3.23736e+07	2.82332e+07	1.12215e+07	1.52264e+07	1.79545e+07	1.48008e+07	2.14666e+07	1.26305e+07	1.18347e+07	1.53106e+07	1.24689e+07	1.41253e+07	1.33636e+07	1.33193e+07	8.03038e+06	1.52307e+07	1.58723e+07	1.30445e+07	1.01603e+07	3.74779e+07	5.52936e+07	6.23283e+07	5.13759e+07	3.28222e+07	3.40319e+07	3.75935e+07	4.15411e+07	3.13344e+07	5.58769e+07	1.93525e+07	3.43525e+07	1.5089e+07	3.57743e+07	1.91968e+07	6.44496e+07	4.18232e+07	3.4807e+07	1.8253e+07	2.653e+07	6.64772e+06	1.65728e+07
High	O43143	Pre-mRNA-splicing factor ATP-dependent RNA helicase DHX15 OS=Homo sapiens OX=9606 GN=DHX15 PE=1 SV=2	3.8916e+06	5.88299e+06	4.71428e+06	4.82963e+06	8.26086e+06	5.99307e+06	5.83304e+06	6.69566e+06	4.22545e+06	7.44754e+06	6.4548e+06	6.0426e+06	4.55957e+06	4.45264e+06	3.9779e+06	4.33004e+06	4.36946e+06	4.63997e+06	2.7915e+06	3.93365e+06	5.33866e+06	7.03129e+06	6.5147e+06	6.29488e+06	1.50809e+06	2.36415e+07	5.39738e+07	6.06945e+07	3.91946e+07	4.51892e+07	3.02621e+07	2.67062e+07	1.65487e+07	2.09596e+07	2.50309e+07	2.58348e+06	1.91645e+07	6.40023e+06	2.29891e+07	4.12355e+06	5.34965e+06	4.7366e+06	2.69593e+06	3.44761e+06	3.07177e+06	5.80771e+06	3.37527e+06
High	P05187	Alkaline phosphatase, placental type OS=Homo sapiens OX=9606 GN=ALPP PE=1 SV=2	3.40716e+06	8.43836e+06	9.75394e+06	7.19982e+06	7.24755e+06	3.37224e+06	4.69283e+06	5.10421e+06	2.16672e+06	3.04237e+06	4.55944e+06	3.25618e+06	2.92108e+06	3.10229e+06	6.33826e+06	4.12054e+06	2.99295e+06	5.1068e+06	3.42439e+06	3.84138e+06	1.97067e+06	5.0021e+06	2.52818e+06	3.16698e+06	1.72813e+07	6.08937e+06	8.06055e+06	4.77339e+06	6.155e+06	6.85669e+06	1.10927e+07	9.43497e+07	6.73374e+06	4.22559e+06	6.82922e+06	2.98067e+06	7.21269e+06	1.4915e+07	5.41072e+06	3.31135e+06	1.53916e+06	2.42525e+06	1.9223e+06	1.80896e+06	1.86563e+06	715145	2.10764e+06
High	P31946	14-3-3 protein beta/alpha OS=Homo sapiens OX=9606 GN=YWHAB PE=1 SV=3	2.33833e+07	4.15604e+07	28287924	3.10772e+07	4.6802e+07	3.3125e+07	5.35517e+07	4.44929e+07	3.13568e+07	4.01725e+07	4.56185e+07	3.90492e+07	4.35944e+07	1.93471e+07	2.34435e+07	2.8795e+07	1.38029e+07	1.24805e+07	1.16958e+07	1.26597e+07	1.00894e+07	2.09105e+07	2.83621e+07	1.97873e+07	6.84579e+07	2.79284e+07	1.58237e+07	1.79117e+07	1.99023e+07	2.04333e+07	6.43927e+06	3.04933e+07	2.96593e+07	1.7982e+07	1.81034e+07	2.13323e+07	2.21008e+07	1.27324e+07	2.53863e+07	4.788e+06	1.89587e+07	1.18733e+07	5.38737e+06	4.0636e+06	4.72549e+06	845038	4.38883e+06
High	A0AVT1	Ubiquitin-like modifier-activating enzyme 6 OS=Homo sapiens OX=9606 GN=UBA6 PE=1 SV=1	4.56304e+06	8.15773e+06	7.34165e+06	6.68747e+06	4.88317e+06	4.35506e+06	2.92806e+06	4.05543e+06	2.70217e+06	5.383e+06	6.93394e+06	5.00637e+06	6.33116e+06	4.04804e+06	4.1789e+06	4.8527e+06	3.90188e+06	4.70816e+06	3.50743e+06	4.03916e+06	3.10932e+06	4.43158e+06	3.90509e+06	3.81533e+06	5.11846e+06	4.01736e+07	4.19102e+07	8.45431e+07	4.71306e+07	3.49879e+07	1.85703e+07	8.27687e+07	3.26613e+07	4.24732e+07	4.62695e+07	1.21461e+07	2.44526e+07	1.10327e+07	5.46277e+07	6.0153e+06	3.0037e+06	4.5095e+06	5.43401e+06	7488831	6.46142e+06	7.62267e+06	4.77236e+06
High	Q6P2Q9	Pre-mRNA-processing-splicing factor 8 OS=Homo sapiens OX=9606 GN=PRPF8 PE=1 SV=2	1236022	1.97608e+06	1.38363e+06	1.53191e+06	2.2926e+06	2.66393e+06	2.34913e+06	2.43522e+06	1.74101e+06	2.06766e+06	1.89274e+06	1.90047e+06	4.20881e+06	4.07967e+06	3.04211e+06	3.77686e+06	1.24921e+06	1.22294e+06	1.89321e+06	1.45512e+06	1.75167e+06	2.38564e+06	1.32901e+06	1.82211e+06	2.66357e+06	2.33073e+06	4.24423e+06	2.03662e+07	7.11687e+06	8.85595e+06	4.90376e+07	7.02859e+06	3.39877e+06	5.91078e+06	1.01919e+07	4.0098e+06	7.00498e+06	2.25735e+06	6.36973e+06	1.21247e+06	1.73236e+06	1.47242e+06	613471	943705	778588	965590	1.45915e+06
High	Q96NY7	Chloride intracellular channel protein 6 OS=Homo sapiens OX=9606 GN=CLIC6 PE=2 SV=3	817883	1230810	2.0582e+06	1.36897e+06	1.54209e+06	2.72819e+06	2.87576e+06	2.38201e+06	1.05764e+06	906834	643532	869337	4.83125e+06	2.18013e+06	3.23516e+06	3.41551e+06	2.34118e+06	488613	1.94681e+06	1.5922e+06	1.38892e+06	584603	961076	978200	1.60245e+06	1.77121e+06	1.20747e+07	6.00088e+06	1.01241e+07	4.82737e+06	2.84378e+06	2.92349e+08	7.90401e+06	8977162	7.0756e+06	6.49685e+06	4.31102e+06	5.75399e+06	4353026	366210	2.6711e+06	1.51866e+06	443317	1.00453e+06	723925	409095	2.64151e+06
High	Q86UX7	Fermitin family homolog 3 OS=Homo sapiens OX=9606 GN=FERMT3 PE=1 SV=1	5.09054e+06	9.52285e+06	7.46865e+06	7.36068e+06	1.19924e+07	1.11863e+07	1.39705e+07	1.23831e+07	2.22397e+06	1.66628e+06	1.91263e+06	1.93429e+06	4215788	2.83768e+06	9.35901e+06	5.47082e+06	3.20295e+06	2.45848e+06	2.63453e+06	2.76532e+06	2.3946e+06	3.89146e+06	2.19378e+06	2.82661e+06	4.2465e+06	2.13483e+07	1.5613e+07	3.96197e+07	1.06992e+07	2.61052e+07	1.08778e+07	2.57e+06	5731630	2.26861e+07	3.84439e+06	8.73187e+06	1.72288e+07	6.05863e+06	2.72688e+06	745518	572238	658878	2.30503e+06	773305	1.53917e+06	1.29723e+06	677770
High	Q14254	Flotillin-2 OS=Homo sapiens OX=9606 GN=FLOT2 PE=1 SV=2	1.61198e+07	3.12149e+07	1.44173e+07	2.0584e+07	4.33828e+07	2.64749e+07	3.47282e+07	3.48619e+07	1.90653e+07	1.74986e+07	1.72317e+07	1.79319e+07	3.07575e+07	1.54923e+07	2.25401e+07	2.29299e+07	1.9116e+07	1.07778e+07	9.9276e+06	1.32738e+07	1.26893e+07	1.5655e+07	7.52713e+06	1.19571e+07	1.21642e+07	1.61343e+07	1.11002e+07	6.31756e+06	5.52038e+06	1.29199e+07	2.60793e+07	9.57549e+06	5.61292e+06	6.35565e+06	6.03793e+06	1.47441e+07	2.57282e+07	8.83814e+06	1.2775e+07	527737	1.06863e+06	798184	3.40284e+06	652223	2.02753e+06	156010	924013
High	P15924	Desmoplakin OS=Homo sapiens OX=9606 GN=DSP PE=1 SV=3	1.73657e+06	5.96099e+06	2.44497e+06	3.38085e+06	4.93907e+06	4.94652e+06	7.64598e+06	5.84386e+06	7.823e+06	8.63089e+06	1.27246e+07	9.72617e+06	3.52213e+06	3.22604e+06	1.69146e+06	2.81321e+06	3.08302e+06	2.77029e+06	2.52274e+06	2.79202e+06	3.2172e+06	2.409e+06	2.87019e+06	2.83213e+06	1.81133e+06	6.70744e+06	6.67939e+06	6.4393e+06	3.43117e+06	3.02461e+06	4.66136e+06	1.97232e+07	12690444	3.00047e+06	5.3002e+06	2.12259e+06	5.41843e+06	1.82016e+06	1.28811e+07	1.42537e+06	665214	1.04529e+06	792113	1.1288e+06	960457	1.02009e+06	1.21104e+06
High	P41091	Eukaryotic translation initiation factor 2 subunit 3 OS=Homo sapiens OX=9606 GN=EIF2S3 PE=1 SV=3	3.93898e+06	2.60632e+06	1.79215e+06	2.77915e+06	2.51109e+06	4.08337e+06	3.69547e+06	3.42998e+06	7.30314e+06	8.76458e+06	8.34997e+06	8.13923e+06	3.78004e+06	989294	509105	1.75948e+06	730842	2.21642e+06	1.17769e+06	1.37499e+06	2.69256e+06	3.01903e+06	4.41071e+06	3.3741e+06	6.03517e+06	2.47211e+07	2.79774e+07	6.38572e+07	3.79971e+07	2.4512e+07	2.4051e+07	3.31569e+07	3.13504e+07	2.95473e+07	3.97795e+07	7.8584e+06	1.68365e+07	9.6355e+06	2.95399e+07	4.41846e+06	3.66915e+06	4.0438e+06	2.07935e+06	3.46519e+06	2.77227e+06	1.00497e+07	5.8458e+06
High	P67936	Tropomyosin alpha-4 chain OS=Homo sapiens OX=9606 GN=TPM4 PE=1 SV=3	8.95765e+06	2.07012e+07	1.50635e+07	1.49075e+07	2.73688e+07	2.08485e+07	2.56417e+07	2.46196e+07	4.93502e+07	6.08035e+07	6.3934e+07	5.80292e+07	3.40385e+07	1.01073e+07	1.64328e+07	2.01928e+07	5.3064e+06	9.13242e+06	5.6045e+06	6.68111e+06	7.164e+06	1.66289e+07	2.92624e+07	1.76851e+07	1.27069e+07	1.03075e+07	9.67523e+06	5.89747e+06	4.72949e+06	1.01385e+07	1.65449e+07	7.15935e+06	1.32708e+07	1.1096e+07	8.88338e+06	9.33265e+06	1.00609e+07	9.49074e+06	1.21281e+07	1.35778e+06	1.04538e+07	5.90578e+06	3.58659e+06	1.30321e+06	2.4449e+06	1.19361e+06	2.08917e+06
High	P07741	Adenine phosphoribosyltransferase OS=Homo sapiens OX=9606 GN=APRT PE=1 SV=2	5.89632e+06	7.34839e+06	7.20932e+06	6.81801e+06	6.55577e+06	9.35287e+06	9.49077e+06	8.46647e+06	8.23653e+06	7.02502e+06	1.03927e+07	8.55141e+06	6.69924e+06	3.39801e+06	1.04506e+06	3.71411e+06	1.97845e+06	1.66121e+06	2.73841e+06	2.12602e+06	2.54749e+06	3.93618e+06	4.25072e+06	3.57813e+06	3.88328e+06	1.51661e+08	2.64491e+08	2.5617e+08	1.9116e+08	9.32694e+07	4.66229e+07	3.85183e+08	4.14563e+07	116481184	7.94025e+07	4.46641e+07	6.64531e+07	1.07183e+07	8.49328e+07	959457	2.04097e+06	1.50021e+06	1.62719e+06	1.64675e+06	1.63697e+06	694912	2132256
High	P51884	Lumican OS=Homo sapiens OX=9606 GN=LUM PE=1 SV=2	1.43945e+06	1.84924e+06	2.43649e+06	1.90839e+06	2.17953e+06	1.14754e+06	883268	1.40345e+06	2.81102e+06	2.02716e+06	2.01751e+06	2.28523e+06	3.16403e+06	1.05758e+06	679622	1.63374e+06	3.11752e+06	1.93622e+06	1.60191e+06	2.21855e+06	2.38203e+06	3.44939e+06	1.75757e+06	2.52966e+06	1.28571e+07	1.57351e+07	3.88224e+07	1.43412e+07	2.73561e+07	1.73971e+08	6.41488e+08	1.44027e+07	1.3637e+07	1.3948e+07	1.03211e+07	2.39033e+07	5.41829e+07	1.08012e+07	1.55007e+07	2.85373e+06	1.54407e+06	2.1989e+06	1.57112e+06	604235	1.08768e+06	1.60815e+06	829440
High	P61160	Actin-related protein 2 OS=Homo sapiens OX=9606 GN=ACTR2 PE=1 SV=1	1.29932e+07	2.89381e+07	2.2089e+07	2.13401e+07	4.0407e+07	2.32738e+07	3.52165e+07	3.29657e+07	2.27106e+07	3.27939e+07	3.2658e+07	2.93875e+07	1.49187e+07	8.08867e+06	6.82961e+06	9.94565e+06	1.13297e+07	1.09736e+07	8.77195e+06	1.03584e+07	1.72014e+07	1.92605e+07	2.43981e+07	2.02866e+07	2.19269e+07	82308509	1.41789e+08	3.03639e+08	1.22502e+08	9.50367e+07	5.98893e+07	2.70441e+08	2.39201e+08	3.36925e+08	2.04387e+08	2.87527e+07	7.9118e+07	6.90242e+07	6.953e+08	2.14233e+06	1.00435e+07	6.09292e+06	8.33038e+06	4.78181e+06	6.5561e+06	1.60408e+06	5.25642e+06
High	Q14152	Eukaryotic translation initiation factor 3 subunit A OS=Homo sapiens OX=9606 GN=EIF3A PE=1 SV=1	3.15277e+06	3.16882e+06	3.67892e+06	3.3335e+06	2.86801e+06	1.6365e+06	2.69544e+06	2.39998e+06	3.53864e+06	5630405	6.70173e+06	5.29026e+06	4.54553e+06	1.87224e+06	1.96209e+06	2.79329e+06	2.13736e+06	1.52485e+06	1.69557e+06	1.78593e+06	1.91036e+06	1.14088e+06	2.10417e+06	1.71847e+06	7.37965e+06	3.07786e+07	3.83289e+07	4.7579e+07	5.00044e+07	3.32964e+07	2.20033e+07	3.94346e+07	3.7868e+07	2.59432e+07	5.06694e+07	4042384	1.30778e+07	7.09427e+06	3.79456e+07	3.88783e+06	5.88715e+06	4.88749e+06	3.80177e+06	4.18808e+06	3.99493e+06	6.39001e+06	3.93886e+06
High	P54136	Arginine--tRNA ligase, cytoplasmic OS=Homo sapiens OX=9606 GN=RARS PE=1 SV=2	2.49908e+06	1.93771e+06	4.5602e+06	2.999e+06	3.55072e+06	3.48634e+06	3.59828e+06	3.54511e+06	1.43354e+07	1.85309e+07	2.05791e+07	1.78151e+07	755121	2.3472e+06	475306	1.19254e+06	3.2818e+06	1.18437e+06	1.05858e+06	1.84158e+06	2.84597e+06	1.19737e+06	3.06584e+06	2.36973e+06	1.34674e+06	2.31411e+07	3.12162e+07	8.21596e+07	3.33614e+07	3.6375e+07	2.57395e+07	6.25791e+07	4.32271e+07	4.01248e+07	4.32234e+07	8.59578e+06	3.01633e+07	9.06831e+06	3.75539e+07	548377	153612	350994	1.33246e+06	589789	961123	2.45588e+06	34651.9
High	P31948	Stress-induced-phosphoprotein 1 OS=Homo sapiens OX=9606 GN=STIP1 PE=1 SV=1	5.55279e+06	1.08451e+07	1.06646e+07	9.02083e+06	5.29143e+06	7.69882e+06	9.07597e+06	7.35541e+06	1.33767e+07	2.04313e+07	1.86182e+07	1.74754e+07	1.15778e+07	5.19377e+06	3.43045e+06	6.73402e+06	1.88554e+06	1.2658e+06	1.88586e+06	1.67906e+06	2.19602e+06	5.72789e+06	1.06614e+07	6.19512e+06	6.20333e+06	1.42212e+07	21393486	1.55227e+07	1.99716e+07	8.7413e+06	5.92877e+06	1.59451e+08	3.40274e+07	7.53899e+06	9.37154e+07	6.24782e+06	6.91507e+06	4.80597e+06	3.71538e+07	892565	1.93852e+06	1.41554e+06	2.15681e+06	2.23167e+06	2.19424e+06	1.64266e+06	1.56051e+06
High	P62424	60S ribosomal protein L7a OS=Homo sapiens OX=9606 GN=RPL7A PE=1 SV=2	6.69588e+06	8.40083e+06	8.03516e+06	7.71062e+06	1.38841e+07	1.84625e+07	1.27713e+07	1.50393e+07	2.14587e+07	2.59109e+07	2.62958e+07	2.45551e+07	1.35903e+07	1.55654e+07	4.33218e+06	1.11626e+07	6.58595e+06	7.34835e+06	8.01623e+06	7.31685e+06	3.02526e+06	5.95536e+06	5.04984e+06	4.67682e+06	4.38742e+06	3.48417e+07	1.04709e+08	1.37893e+08	8.23278e+07	4.91552e+07	4.82291e+07	106299937	4.54923e+07	5.20396e+07	4.84415e+07	1.0108e+07	2.91645e+07	2.17728e+07	8.00367e+07	885586	905999	895792	1.11965e+06	1.54523e+06	1.33244e+06	128854	1.5459e+06
High	P60900	Proteasome subunit alpha type-6 OS=Homo sapiens OX=9606 GN=PSMA6 PE=1 SV=1	3.83735e+06	4.13862e+06	4.13803e+06	4.038e+06	6.19902e+06	5.03762e+06	5.88672e+06	5.70778e+06	1.01395e+07	1.16967e+07	8.71109e+06	1.01824e+07	1.29967e+07	5.85699e+06	5.48512e+06	8.11294e+06	5.03981e+06	4.26605e+06	2.97989e+06	4.09525e+06	5.35623e+06	3.97395e+06	4.62412e+06	4.65143e+06	2.05243e+07	4.59191e+07	1.01921e+07	1.15698e+07	3.13213e+07	6.97287e+07	1.23618e+07	193440330	4.95367e+07	7.6238e+07	4.57215e+07	1.13135e+08	1.40481e+07	3.33608e+08	9.96614e+07	1.89022e+06	5.21684e+06	3.55353e+06	1.61302e+06	1.65861e+06	1.63581e+06	2.52558e+06	3.21195e+06
High	Q9P2R3	Rabankyrin-5 OS=Homo sapiens OX=9606 GN=ANKFY1 PE=1 SV=2	7.13199e+06	5.4719e+06	5.47087e+06	6.02492e+06	8.3933e+06	5.75162e+06	5.48872e+06	6.54455e+06	1.33832e+07	1.35824e+07	3.63898e+06	1.02015e+07	1.53438e+07	1.23215e+07	1.04841e+07	1.27165e+07	1.63046e+07	6.99271e+06	6.93079e+06	1.0076e+07	1.75757e+07	8.60861e+06	3.70889e+06	9.96441e+06	2.0562e+06	1.87822e+07	33383165	5.54717e+07	2.78168e+07	2.61199e+07	4.28242e+06	1.08694e+07	1.1839e+07	3.57765e+07	1.61635e+07	7.38528e+06	2.18128e+07	3.19266e+06	1.67131e+07	8013858	7.56315e+06	7.78851e+06	7.75646e+06	6342769	7.04962e+06	7.71049e+06	6.7566e+06
High	Q96CW1	AP-2 complex subunit mu OS=Homo sapiens OX=9606 GN=AP2M1 PE=1 SV=2	4.03048e+06	6.31158e+06	4.2188e+06	4.85362e+06	8.89717e+06	1.00858e+07	6.48777e+06	8.49026e+06	4.08308e+06	5.95363e+06	8.99385e+06	6.34352e+06	4.63946e+06	4.29082e+06	4.09583e+06	4.34204e+06	3.40311e+06	2.3172e+06	1.85614e+06	2.52548e+06	1.57098e+06	2.72232e+06	4.6776e+06	2.9903e+06	4.88915e+07	4.06151e+07	5.02238e+07	6.30691e+07	4.59657e+07	3.95592e+07	2.78369e+07	7.61089e+07	4.92299e+07	3.73001e+07	2.85832e+07	2.66776e+07	3.45582e+07	1.59862e+07	2.85687e+07	1.20089e+06	1.63997e+06	1.42043e+06	1.04347e+06	635637	839556	674354	858814
High	P54578	Ubiquitin carboxyl-terminal hydrolase 14 OS=Homo sapiens OX=9606 GN=USP14 PE=1 SV=3	1.33828e+06	1.7232e+06	2.18731e+06	1.7496e+06	5.28544e+06	6.46154e+06	6.53404e+06	6.09367e+06	1.83698e+06	3.47777e+06	6.75472e+06	4.02316e+06	4.41535e+06	4.22033e+06	2.52317e+06	3.71962e+06	4.60848e+06	1.83134e+06	3.17632e+06	3.20538e+06	3.64709e+06	2.65315e+06	5.49578e+06	3.932e+06	5.00661e+06	2.18666e+07	3.18973e+07	3.42511e+07	3.73194e+07	1.49519e+07	1.70508e+07	2.0454e+08	5.50089e+07	2.37071e+07	5.94136e+07	5.59114e+06	1.79657e+07	9.15827e+06	3.858e+07	2.37784e+06	5.30225e+06	3.84005e+06	3.32819e+06	3.26087e+06	3.29453e+06	2723071	4.65526e+06
High	P02538	Keratin, type II cytoskeletal 6A OS=Homo sapiens OX=9606 GN=KRT6A PE=1 SV=3	1.74982e+06	1.31914e+06	1.54351e+06	1.53749e+06	5.08269e+06	4.88286e+06	2.59722e+06	4.18759e+06	4.62428e+06	2.47826e+06	2.4513e+06	3.18461e+06	1.26747e+06	1.36833e+06	1.15654e+06	1.26411e+06	2.65616e+06	3.52297e+06	6.40141e+06	4.19352e+06	1.76754e+06	1.43938e+06	1.74624e+06	1.65105e+06	9740285	1.32749e+07	1.55482e+07	1.24335e+07	1.73966e+07	5.93708e+07	4.151e+07	9.64905e+06	1.89385e+07	3.53022e+07	8.39685e+06	1.62673e+07	6.97425e+07	1.2316e+07	2.17929e+07	1.11952e+06	2.04713e+06	1.58332e+06	2.0317e+06	929452	1.48057e+06	466681	1.04959e+06
High	P20073	Annexin A7 OS=Homo sapiens OX=9606 GN=ANXA7 PE=1 SV=3	1.51941e+07	2.56445e+07	2.27944e+07	2.1211e+07	1.54693e+07	1.26909e+07	1.76109e+07	1.5257e+07	2.30897e+07	2.71344e+07	3.53496e+07	2.85246e+07	8.18233e+06	4.73019e+06	5.75831e+06	6.22361e+06	5651623	6.59543e+06	4.47458e+06	5.57388e+06	6.16704e+06	1.04607e+07	1.64698e+07	1.10325e+07	7.7035e+07	6.04738e+07	3.75091e+07	2.73935e+07	4.33365e+07	5.66529e+07	3.63894e+07	2.34952e+07	7.62958e+07	1.9057e+07	9.17222e+06	5.97839e+07	1.81501e+08	5.41281e+07	2.04568e+07	3.96516e+06	1.56861e+07	9.82564e+06	9.46515e+06	5.82087e+06	7.64301e+06	3.19482e+06	6.94298e+06
High	P00568	Adenylate kinase isoenzyme 1 OS=Homo sapiens OX=9606 GN=AK1 PE=1 SV=3	587045	1.03742e+06	851813	825428	516443	651530	751733	639902	553715	258689	3.43076e+06	1.41439e+06	990044	785078	529030	768050	903595	398124	604301	635340	448431	1.51823e+06	1.62894e+06	1.19853e+06	2.26067e+07	2.66341e+07	9.43428e+07	6.23495e+07	6.43075e+07	2.85631e+07	7.35761e+06	6.17172e+07	1.05154e+07	39199058	4.02512e+07	1.14325e+07	2.33535e+07	7.34895e+06	1.96029e+07	944816	1.34419e+06	1.1445e+06	2.80902e+06	1.82169e+06	2.31535e+06	5.14918e+06	3.81539e+06
High	Q96RQ9	L-amino-acid oxidase OS=Homo sapiens OX=9606 GN=IL4I1 PE=1 SV=1	4.35562e+07	3.3679e+07	6.29601e+07	4.67318e+07	613047	258787	371328	414387	1.05241e+06	1.75818e+06	2.01389e+06	1.60816e+06	106560	1.23525e+06	505794	615868	999642	601669	325927	642413	1.33406e+06	2.00692e+06	903048	1.41467e+06	2.25306e+06	1.45642e+07	7.34229e+06	1.94096e+07	1.01056e+07	9.55964e+06	8.24173e+06	4.37031e+06	6.965e+07	2.70618e+07	317177	3.07772e+06	4.06508e+06	3.17412e+06	6.34587e+06	776027	1.15901e+06	967520	345271	1.22604e+06	785658	481486	361069
High	P61158	Actin-related protein 3 OS=Homo sapiens OX=9606 GN=ACTR3 PE=1 SV=3	6.33126e+06	8.87419e+06	8.17196e+06	7.79247e+06	9.18758e+06	1.17097e+07	1.12691e+07	1.07221e+07	6.36265e+06	1.10357e+07	8.86277e+06	8.75372e+06	1.09696e+07	3.33051e+06	4.52597e+06	6.27537e+06	7.38781e+06	5.40261e+06	6.50004e+06	6.43015e+06	9.21004e+06	6.19335e+06	8.57481e+06	7.99273e+06	1.4136e+07	3.53913e+07	3.43608e+07	5.61304e+07	3.39823e+07	4.15565e+07	8.0164e+07	6.66907e+07	5.60047e+07	4.11489e+07	5.6251e+07	3.58224e+07	1.8452e+07	1.63764e+07	4.99789e+07	4.59226e+06	4.41693e+06	4.50459e+06	6.09856e+06	5.36553e+06	5.73205e+06	3.83663e+06	6.45006e+06
High	P13667	Protein disulfide-isomerase A4 OS=Homo sapiens OX=9606 GN=PDIA4 PE=1 SV=2	1.55668e+06	5.10411e+06	4.1322e+06	3.59766e+06	6.61282e+06	1.4213e+07	5.72311e+06	8.84965e+06	9.45575e+06	1.59287e+07	1.92681e+07	1.48842e+07	1616505	919643	1.28973e+06	1.27529e+06	1.19262e+06	1.98063e+06	2.04096e+06	1.73807e+06	1.40997e+06	5.0133e+06	3.87434e+06	3.43253e+06	1.78694e+07	1.39047e+07	1.20203e+07	7.60811e+06	6.63577e+06	9.07909e+06	1.48447e+08	1.5763e+08	9.13943e+06	8.90732e+06	6.15417e+06	8.75987e+06	6.09599e+06	1.01126e+07	8.01777e+06	1.55069e+06	6.73299e+06	4.14184e+06	4.38069e+06	3.71846e+06	4.04958e+06	2.24085e+06	2.19267e+06
High	P62241	40S ribosomal protein S8 OS=Homo sapiens OX=9606 GN=RPS8 PE=1 SV=2	7.20284e+06	1.08497e+07	8.06195e+06	8.70483e+06	1.6885e+07	1.70933e+07	15706966	1.65618e+07	2.53139e+07	3.51948e+07	4.1827e+07	3.41119e+07	1.16902e+07	1.47474e+07	3.85451e+06	1.00973e+07	7.16675e+06	8.54866e+06	9.29163e+06	8.33568e+06	6.2428e+06	6.70699e+06	8.76434e+06	7.23805e+06	3.94721e+06	1.8815e+07	6.29947e+07	7.51325e+07	4.55856e+07	3.30557e+07	4.24651e+07	1.5299e+08	1.82571e+07	3.45585e+07	3.23105e+07	1.56996e+07	3.30048e+07	5.34732e+07	5.33983e+07	4.86534e+06	6.34423e+06	5.60479e+06	4.82253e+06	3.36339e+06	4.09296e+06	1.34993e+06	4.81248e+06
High	Q9P0V9	Septin-10 OS=Homo sapiens OX=9606 GN=SEPT10 PE=1 SV=2	1.40824e+06	841393	493701	914443	2.30684e+06	3.30793e+06	1.889e+06	2.50126e+06	403760	1.61615e+06	4.4521e+06	2.15734e+06	1.82284e+07	5.53287e+06	6.13964e+06	9.96695e+06	2.92243e+06	51918.4	632486	1.20228e+06	1.29447e+06	1.49446e+06	1.25211e+06	1.34701e+06	5.73963e+06	1.92044e+07	5.0712e+07	3.50806e+07	4.65346e+07	2.42785e+07	2.88393e+07	1.16977e+07	5.20337e+06	6.76169e+06	9.28017e+06	3.08793e+06	1.87463e+06	811344	1.50165e+07	1.23344e+06	771528	1.00248e+06	1.76217e+06	1.24648e+06	1.50433e+06	762088	1.50643e+06
High	Q9BZQ8	Protein Niban OS=Homo sapiens OX=9606 GN=FAM129A PE=1 SV=1	5.74102e+06	5.57461e+06	6.23652e+06	5.85072e+06	6.7595e+06	6.51672e+06	2.74504e+06	5.34042e+06	4.3976e+06	4.30197e+06	6.41312e+06	5.03756e+06	5.3167e+06	4.36831e+06	4.62317e+06	4.76939e+06	6.18067e+06	5.13772e+06	4.29878e+06	5.20572e+06	5.26103e+06	6.56845e+06	1.8513e+06	4.56026e+06	1.27821e+06	1.42966e+07	8.14256e+06	25982577	7.53807e+06	2.45614e+07	3.95547e+07	1.00025e+07	3.18172e+07	1.13121e+07	1.35149e+07	5.42853e+06	1.51406e+07	1.77294e+06	8.27744e+06	902026	3.16215e+06	2.03209e+06	1.6233e+06	686721	1.15501e+06	1.2909e+06	1.02989e+06
High	P14923	Junction plakoglobin OS=Homo sapiens OX=9606 GN=JUP PE=1 SV=3	2.74414e+07	4.43222e+07	4.29329e+07	3.82322e+07	21363027	1.58892e+07	2.7727e+07	2.16597e+07	5.75463e+06	1.02462e+07	1.20671e+07	9.356e+06	7.237e+06	3821283	3.3053e+06	4.78786e+06	1.06303e+07	9.74939e+06	9.34928e+06	9.90964e+06	6.2799e+06	1.05295e+07	1.70378e+07	1.12824e+07	7.27493e+06	2.9473e+07	3.07463e+07	4.16746e+07	1.64299e+07	1.41967e+07	1.41267e+07	8.23768e+06	4.18182e+07	9.88501e+06	4.05999e+06	1.42498e+06	1.10098e+07	4.35643e+06	2.51645e+07	2.43755e+06	9.97673e+06	6.20714e+06	159668	800969	480318	1.39417e+06	6.75863e+06
High	Q13451	Peptidyl-prolyl cis-trans isomerase FKBP5 OS=Homo sapiens OX=9606 GN=FKBP5 PE=1 SV=2	121567	1.91381e+06	1.41451e+06	1.14996e+06	486763	562723	893868	647785	571802	2.36099e+06	789260	1.24068e+06	1.63114e+06	339056	662573	877588	236665	247779	576846	353763	1.53809e+06	1.98955e+06	2.28471e+06	1.93745e+06	5.77282e+06	1.22866e+07	6954735	2.01859e+07	1.74939e+07	1.38795e+07	9.66955e+06	4.02312e+07	1.62728e+07	1.44019e+07	2.16505e+07	1.16418e+06	4.00829e+06	1.77552e+06	1.48064e+06	1.30144e+06	1.36222e+06	1.33183e+06	662744	574402	618573	552533	837322
High	Q96TA1	Niban-like protein 1 OS=Homo sapiens OX=9606 GN=FAM129B PE=1 SV=3	7.95339e+06	1.23452e+07	1.25012e+07	1.09333e+07	5.94889e+06	5.9463e+06	5.26195e+06	5.71904e+06	5.81862e+06	8.80931e+06	1.12812e+07	8.63637e+06	2.70353e+06	2.96339e+06	1.51833e+06	2.39508e+06	2.84421e+06	2.66875e+06	3.31668e+06	2.94321e+06	2.49663e+06	6.06283e+06	6.40599e+06	4.98849e+06	5.59318e+06	1.39951e+07	8.00755e+06	9.91051e+06	2.67207e+07	1.16666e+07	1.37214e+07	5.15873e+07	1.44835e+07	1.12639e+07	1.26241e+07	2.18567e+06	4.28721e+06	1.38193e+07	5.24883e+06	1.1211e+06	1.38793e+06	1.25452e+06	1.42709e+06	1.4383e+06	1.4327e+06	827591	857863
High	O43390	Heterogeneous nuclear ribonucleoprotein R OS=Homo sapiens OX=9606 GN=HNRNPR PE=1 SV=1	2.43124e+06	2.11092e+06	1.89652e+06	2.14623e+06	5.26441e+06	2.74683e+06	5.18103e+06	4.39742e+06	4.08309e+06	6.51435e+06	7.12575e+06	5.90773e+06	3.03597e+06	1.57183e+06	1.00851e+06	1.8721e+06	2.57496e+06	2.90496e+06	2.26365e+06	2.58119e+06	2.50832e+06	5.05634e+06	6.08833e+06	4.551e+06	3.09966e+06	3.28041e+07	9.15157e+07	6.57615e+07	7.27641e+07	3.72899e+07	1.85667e+07	1.3225e+08	2.01898e+07	35375111	3.74984e+07	3.83963e+06	1.0544e+07	7.00925e+06	3.93801e+07	1.22361e+06	2.98312e+06	2.10337e+06	2.1437e+06	1.36077e+06	1.75223e+06	844449	717466
High	P07305	Histone H1.0 OS=Homo sapiens OX=9606 GN=H1F0 PE=1 SV=3	1.66428e+06	1.2724e+06	1.35719e+06	1.43129e+06	3.29817e+06	4.85545e+06	3.09092e+06	3.74818e+06	1.15448e+06	2.43737e+06	2.44766e+06	2.01317e+06	861008	1.37608e+06	1.81065e+06	1.34924e+06	748660	1.48863e+06	729124	988805	1.71564e+06	1361131	799807	1.29219e+06	4.3521e+07	4.27817e+06	4.6764e+06	4.9823e+06	1.32615e+06	9.74425e+06	1.23594e+07	6.51112e+06	4.69402e+07	1.08842e+07	2.04599e+06	1029836	2.74156e+07	1.24245e+08	2.58795e+07	2.12056e+06	375863	1.24821e+06	1.17517e+06	734370	954769	1.56116e+06	1.55757e+06
High	P15880	40S ribosomal protein S2 OS=Homo sapiens OX=9606 GN=RPS2 PE=1 SV=2	1.52961e+07	1.62889e+07	1.57466e+07	1.57772e+07	2.50267e+07	2.64349e+07	2.14479e+07	2.43032e+07	2.61297e+07	3.40805e+07	3.17269e+07	3.06457e+07	1.41537e+07	1.1216e+07	4.9232e+06	1.00976e+07	7.59827e+06	9.35102e+06	9.24636e+06	8.73188e+06	7.55672e+06	1.3714e+07	1.50617e+07	1.21108e+07	7.13025e+06	6.86077e+07	1.07854e+08	2.1544e+08	9.62275e+07	8.41133e+07	1.09007e+08	1.94254e+08	6.7529e+07	7.97403e+07	1.15628e+08	3.87533e+07	6.2358e+07	6.97228e+07	1.15085e+08	3.61098e+06	6.43303e+06	5.022e+06	7.54038e+06	5.97824e+06	6.75931e+06	3.7481e+06	5.27597e+06
High	P53004	Biliverdin reductase A OS=Homo sapiens OX=9606 GN=BLVRA PE=1 SV=2	1.08269e+06	1.46157e+06	751667	1.09864e+06	676268	844497	585848	702204	2.58985e+06	3570880	4.15447e+06	3.4384e+06	652454	2.42742e+06	1.33241e+06	1.47076e+06	4.05882e+06	2.08229e+06	1.88429e+06	2.67513e+06	1.20982e+06	1.8898e+06	3.33799e+06	2.14587e+06	9.63321e+06	4.80449e+07	6.61775e+07	1.37433e+08	7.06515e+07	5.84315e+07	3.08804e+07	33582097	2.02681e+07	6.77519e+07	29648652	1.18095e+07	3.34369e+07	6.15731e+06	1.14938e+07	426043	1.66571e+06	1.04588e+06	398549	514362	456456	496223	583130
High	P43490	Nicotinamide phosphoribosyltransferase OS=Homo sapiens OX=9606 GN=NAMPT PE=1 SV=1	4.25896e+06	5.90565e+06	6.11221e+06	5.4256e+06	4.25874e+06	2.91928e+06	2.88798e+06	3.35534e+06	1.00956e+07	1.61434e+07	1.57195e+07	1.39862e+07	1.074e+06	723618	355213	717609	972483	1.12961e+06	1.31263e+06	1.13824e+06	1.53183e+06	3.08119e+06	5.77879e+06	3.46394e+06	4.3391e+06	1.73566e+07	1.68916e+07	3.19603e+07	2.62648e+07	1.28832e+07	1.5109e+07	9.08866e+07	8.77519e+07	1.6239e+07	2.83803e+07	7.69085e+06	7.57776e+06	1.55132e+07	2.67847e+07	762154	1.90677e+06	1.33446e+06	1.83914e+06	1.03309e+06	1.43612e+06	813722	421729
High	P40261	Nicotinamide N-methyltransferase OS=Homo sapiens OX=9606 GN=NNMT PE=1 SV=1	1.18431e+07	3.02176e+07	3.41982e+07	2.54196e+07	1.01245e+07	6.44129e+06	6.19798e+06	7.58793e+06	8.30754e+06	8.28372e+06	4.81121e+06	7.13416e+06	1.33167e+07	9.37003e+06	7.37804e+06	1.00216e+07	1.24318e+07	6.74274e+06	7.26688e+06	8.81381e+06	1.44434e+07	9.74227e+06	7.19954e+06	1.04617e+07	8.08915e+06	5.58547e+07	1.70884e+06	1.18866e+08	9.80983e+06	3.52091e+07	7.528e+07	1.03463e+07	6.06834e+07	2.36221e+08	7.05099e+07	1.37086e+07	4.98516e+07	2.8022e+07	6.33174e+07	6.93448e+06	1.22219e+07	9.5782e+06	7.77346e+06	6.59571e+06	7.18458e+06	4.45908e+06	6.6022e+06
High	P02765	Alpha-2-HS-glycoprotein OS=Homo sapiens OX=9606 GN=AHSG PE=1 SV=2	2.86825e+06	3.83483e+06	2.19081e+06	2.96463e+06	2.28821e+06	1.59806e+06	2.48941e+06	2.12523e+06	799409	1.32926e+06	1.79761e+06	1.30876e+06	2.15929e+06	3.13074e+06	3.29343e+06	2.86115e+06	2.86666e+06	1.52014e+06	2.07273e+06	2.15318e+06	1.29814e+06	1.79262e+06	419746	1.17017e+06	4.95691e+06	4.80057e+06	5.24443e+06	1.75419e+06	3.55655e+06	2.96592e+06	9.6033e+06	6.51495e+06	2.74735e+06	1.33724e+06	1.4993e+06	5.19703e+06	2.14491e+06	4.09413e+06	4.01628e+06	595448	2.14924e+06	1.37234e+06	798495	1.80809e+06	1.3033e+06	787305	608032
High	Q15029	116 kDa U5 small nuclear ribonucleoprotein component OS=Homo sapiens OX=9606 GN=EFTUD2 PE=1 SV=1	1.69922e+06	827706	2.04967e+06	1.52553e+06	1.77081e+06	1.1695e+06	1.27837e+06	1.40623e+06	1.60568e+06	2.15829e+06	3.52086e+06	2.42827e+06	1.71632e+06	862024	927785	1.16871e+06	175026	845684	643917	554876	497218	1.61095e+06	1.03275e+06	1.04697e+06	1.07118e+06	9.33981e+06	1.49675e+07	3.03532e+07	2.06103e+07	1.9515e+07	1.68569e+07	1.71016e+07	12331984	2.39158e+07	2.4733e+07	3.99211e+06	1.4243e+07	7.23973e+06	2.22647e+07	818811	1.54351e+06	1.18116e+06	283733	150313	217023	3.66876e+06	3.33972e+06
High	P51149	Ras-related protein Rab-7a OS=Homo sapiens OX=9606 GN=RAB7A PE=1 SV=1	2.98223e+07	3.90079e+07	2.81423e+07	3.23242e+07	9.72537e+07	7.5622e+07	9.63266e+07	8.97341e+07	3.83458e+07	5.07435e+07	5.50495e+07	4.80463e+07	2.95507e+07	2.1713e+07	2.55791e+07	2.56143e+07	2.25659e+07	1.7884e+07	1.76539e+07	1.93679e+07	1.63046e+07	2.75286e+07	2.42426e+07	2.26919e+07	3.18722e+07	1.53016e+08	2.32221e+08	2.60711e+08	214387789	1.40847e+08	4.61632e+07	122843657	1.18562e+08	1.62202e+08	1.81248e+08	4.74296e+07	8.06557e+07	2.06855e+07	1.78838e+08	7.8878e+06	1.68185e+07	1.23532e+07	8.43e+06	5.34094e+06	6.88547e+06	2.60572e+06	1.25598e+07
High	P05387	60S acidic ribosomal protein P2 OS=Homo sapiens OX=9606 GN=RPLP2 PE=1 SV=1	5.48056e+06	5.80463e+06	5.07788e+06	5.45436e+06	8.62872e+06	6.98563e+06	6181665	7.26534e+06	1.51624e+07	1.7525e+07	1.65166e+07	1.64013e+07	7743804	3.30071e+06	2.49658e+06	4.5137e+06	2.17133e+06	5.34735e+06	4.1081e+06	3.87559e+06	4.78913e+06	8.31888e+06	1.00791e+07	7.72905e+06	1.70784e+07	5.46419e+07	4.37566e+07	7.8005e+07	4.02032e+07	5.42948e+07	3.21587e+07	9.19574e+07	9.91856e+07	6.56132e+07	9.87293e+07	1.60023e+07	4.83231e+07	2.52625e+07	97132707	195757	1.47071e+06	833235	1.45869e+06	698583	1.07863e+06	462326	828711
High	P30041	Peroxiredoxin-6 OS=Homo sapiens OX=9606 GN=PRDX6 PE=1 SV=3	6.93278e+06	8.36198e+06	8.10928e+06	7.80135e+06	1.2325e+07	1.12594e+07	1.50607e+07	1.28817e+07	1.83579e+07	2.95118e+07	3.17002e+07	2.65233e+07	5.53065e+06	2.93537e+06	3.0488e+06	3.83827e+06	3.70017e+06	3.18906e+06	3.63237e+06	3.5072e+06	4.58848e+06	6.4113e+06	1.18886e+07	7.62945e+06	5.01891e+07	4.80736e+07	9.43039e+07	5.00487e+07	8.9949e+07	3.7961e+07	2.25384e+07	8.64491e+07	8.06245e+07	2.31287e+07	8.5111e+07	1.7139e+07	3.63946e+07	1.34278e+07	5.53379e+07	1.18566e+06	7.58961e+06	4.38763e+06	4.38548e+06	2.35697e+06	3.37123e+06	715521	2.45842e+06
High	P21810	Biglycan OS=Homo sapiens OX=9606 GN=BGN PE=1 SV=2	455617	289290	699812	481573	402672	1.34286e+06	343122	696217	796633	865982	2.05593e+06	1.23951e+06	2.03611e+06	1.0296e+06	914072	1.3266e+06	1.09904e+06	1.33894e+06	1.30371e+06	1.24723e+06	2.5273e+06	585865	1.81782e+06	1.64366e+06	3.07631e+06	9.77173e+06	2.25113e+07	7.06319e+06	9.96821e+06	2.39006e+07	3.32733e+08	9572769	7.91526e+06	4.95902e+06	1.04088e+07	5.13392e+06	1.05649e+07	5.71585e+06	6.29267e+06	1.36771e+06	2.99006e+06	2.17888e+06	4.64853e+06	1.98798e+06	3.31826e+06	855721	956267
High	P28482	Mitogen-activated protein kinase 1 OS=Homo sapiens OX=9606 GN=MAPK1 PE=1 SV=3	4.60072e+06	8.49436e+06	8.00859e+06	7.03456e+06	7.83229e+06	1.03876e+07	8.86904e+06	9.02965e+06	5.65055e+06	7.93311e+06	8.19383e+06	7.25916e+06	4.79001e+06	6.76805e+06	6.87743e+06	6.14516e+06	5.77284e+06	4.12397e+06	4.71981e+06	4.87221e+06	6.58819e+06	4.59373e+06	2.6131e+06	4.59834e+06	6.14353e+06	4.27069e+07	8.29768e+07	5.77078e+07	4.44431e+07	3.69581e+07	1.36139e+07	3.60145e+07	1.85132e+07	4.36774e+07	2.19623e+07	1.32593e+07	3.55391e+07	1.19808e+07	4.58727e+07	4.47355e+06	1.0659e+07	7.56628e+06	3.85898e+06	3.1287e+06	3.49384e+06	2.28865e+06	3.59256e+06
High	P17844	Probable ATP-dependent RNA helicase DDX5 OS=Homo sapiens OX=9606 GN=DDX5 PE=1 SV=1	866555	307745	1.47371e+06	882670	900324	705322	929234	844960	2.41066e+06	3.10496e+06	4.10139e+06	3.20567e+06	722544	1.32864e+06	468239	839807	1.20691e+06	860851	1.11046e+06	1.05941e+06	744753	1.62473e+06	1.36051e+06	1.24333e+06	3.01063e+06	7.93857e+06	1.94505e+07	2.78045e+07	3.73672e+07	5.28538e+06	5.26671e+06	5.11662e+07	1.9497e+07	1.63241e+07	2.41944e+07	1.77789e+06	2.34762e+06	3.13663e+06	1.16568e+07	626571	515470	571021	993257	1.0118e+06	1.00253e+06	1.08687e+06	593367
High	P27105	Erythrocyte band 7 integral membrane protein OS=Homo sapiens OX=9606 GN=STOM PE=1 SV=3	2.59704e+07	5.29993e+07	2.55272e+07	3.48323e+07	6.50743e+07	5.71089e+07	6.08044e+07	6.09959e+07	1.86105e+07	2.00341e+07	27317887	2.19875e+07	5.28442e+07	3.39128e+07	5.05779e+07	4.57783e+07	2.32507e+07	1.50901e+07	1.46007e+07	1.76472e+07	1.44851e+07	1.98285e+07	6.60897e+06	1.36408e+07	3.54087e+07	1.04987e+07	6.89435e+06	3.8001e+06	6.9967e+06	1.50311e+07	1.28269e+07	4.35139e+06	8876802	6.67617e+06	3.40629e+06	8.32474e+07	9.61425e+07	2.56817e+07	5.93742e+06	3.91816e+06	1.46582e+07	9.28819e+06	9.02811e+06	6.9556e+06	7.99185e+06	7.92283e+06	1.74892e+07
High	O00567	Nucleolar protein 56 OS=Homo sapiens OX=9606 GN=NOP56 PE=1 SV=4	3.39474e+06	4.16621e+06	4.32574e+06	3.96223e+06	3.02911e+06	3.94946e+06	2.11433e+06	3.03097e+06	906862	1.92813e+06	2.78015e+06	1.87171e+06	2.1149e+06	1.93743e+06	2.28116e+06	2.11116e+06	1.82242e+06	1.7752e+06	1.57189e+06	1.72317e+06	1.18193e+06	1.72787e+06	1.46806e+06	1.45929e+06	1.97492e+06	2.81083e+07	27035616	6.60942e+07	2.87113e+07	4.43146e+07	22047750	2.54269e+07	9.48532e+06	2.03588e+07	9.39445e+06	3.68093e+06	1.46761e+07	8.71423e+06	1.62667e+07	9.89268e+06	8.00782e+07	4.49854e+07	54147307	2.52059e+07	3.96766e+07	2.50544e+06	1.09081e+07
High	P23141	Liver carboxylesterase 1 OS=Homo sapiens OX=9606 GN=CES1 PE=1 SV=2	684939	469596	601374	585303	1.58414e+06	2.18811e+06	4.59101e+06	2.78775e+06	1.50207e+06	527850	1.28905e+06	1.10633e+06	4.11461e+06	3.24846e+06	3.79672e+06	3.71993e+06	1.94326e+06	1.3375e+06	1.74342e+06	1.67473e+06	2.20704e+06	525351	679331	1.13724e+06	2.47711e+07	5.34348e+06	8.02284e+06	8.96674e+06	7.72665e+06	4.47237e+06	7.86768e+06	1.07374e+07	3.49438e+06	3.21226e+06	3.78399e+06	4.69493e+06	1.61793e+07	4.13816e+06	3.96287e+06	696070	3.36431e+06	2.03019e+06	1.67933e+06	2.83989e+06	2.25961e+06	2.44909e+06	2.1482e+06
High	Q13347	Eukaryotic translation initiation factor 3 subunit I OS=Homo sapiens OX=9606 GN=EIF3I PE=1 SV=1	2.36002e+06	2.93714e+06	2.83291e+06	2.71002e+06	1.9583e+06	2.19095e+06	2.6486e+06	2.26595e+06	5.16786e+06	7.02376e+06	6.81982e+06	6.33715e+06	4.85445e+06	5.12251e+06	5.23214e+06	5.0697e+06	4.07668e+06	1.53968e+06	3.22884e+06	2.9484e+06	3.21152e+06	1.94555e+06	2.82997e+06	2.66235e+06	7.51046e+06	3.89493e+07	6.53261e+07	8.32286e+07	7.50937e+07	3.50563e+07	1.4351e+07	5.65586e+07	4.59212e+07	3.62697e+07	4.82155e+07	1.08031e+07	1.24891e+07	1.87324e+07	4.41492e+07	877034	1.61613e+06	1.24658e+06	1.94003e+06	933193	1.43661e+06	562391	704103
High	Q13409	Cytoplasmic dynein 1 intermediate chain 2 OS=Homo sapiens OX=9606 GN=DYNC1I2 PE=1 SV=3	2.73676e+06	3.57997e+06	3.08544e+06	3.13406e+06	4.0461e+06	2.49639e+06	2.9679e+06	3.17013e+06	6.34769e+06	5.26066e+06	3.44448e+06	5.01761e+06	5.40848e+06	1.07553e+06	883775	2.45593e+06	2.30858e+06	3.33251e+06	1.64754e+06	2.42954e+06	872051	4.78611e+06	3.95342e+06	3.20386e+06	2.69772e+06	4.07974e+07	6.13832e+07	4.08854e+07	5.67896e+07	3.57154e+07	1.969e+07	4.38953e+07	5.47686e+07	4.80881e+07	4.55315e+07	1.29345e+07	1.73692e+07	8.50481e+06	4.53339e+07	409604	253611	331608	177345	303935	240640	391045	780628
High	P25325	3-mercaptopyruvate sulfurtransferase OS=Homo sapiens OX=9606 GN=MPST PE=1 SV=3	1.23945e+06	3.62562e+06	1.18701e+06	2.01736e+06	1.31587e+06	1.94385e+06	2.32857e+06	1.86276e+06	734981	3.71897e+06	3.73513e+06	2.72969e+06	562169	513887	339220	471758	3.89141e+06	1.04644e+06	1.12096e+06	2.0196e+06	2.43956e+06	1.59078e+06	1.30954e+06	1.77996e+06	2.83195e+06	3.71739e+07	1.21245e+08	4.38943e+07	7.46884e+07	2.60983e+07	7.46638e+06	2.27609e+07	1.49002e+07	4.65483e+07	1.97772e+07	7.20412e+06	2.40691e+07	6001785	2.44592e+07	489452	1.43042e+06	959938	710645	741907	726276	457981	655419
High	O00303	Eukaryotic translation initiation factor 3 subunit F OS=Homo sapiens OX=9606 GN=EIF3F PE=1 SV=1	2.32254e+06	4.15882e+06	4.90894e+06	3.79677e+06	4.77007e+06	5.13894e+06	3.85752e+06	4.58884e+06	4.18254e+06	5.05139e+06	6.45523e+06	5.22972e+06	3.14454e+06	2.44434e+06	1.27743e+06	2.28877e+06	2.50312e+06	2.54336e+06	2.3835e+06	2.47666e+06	2.34098e+06	2.71335e+06	2.72904e+06	2.59446e+06	1.06645e+07	3.06693e+07	3.38618e+07	5.28655e+07	4.41109e+07	2.79118e+07	2.02942e+07	6.78459e+07	4.89368e+07	2.5599e+07	6.67686e+07	5.06572e+06	1.71406e+07	1.57695e+07	3.49663e+07	1.16558e+06	1.20981e+06	1.18769e+06	775528	751199	763363	331528	777637
High	Q86VP6	Cullin-associated NEDD8-dissociated protein 1 OS=Homo sapiens OX=9606 GN=CAND1 PE=1 SV=2	4.82791e+06	6.98784e+06	6.55662e+06	6.12413e+06	1.29605e+07	1.03595e+07	8.1056e+06	1.04752e+07	5.71182e+06	6.89352e+06	1.13e+07	7.96845e+06	2.86984e+06	4.01644e+06	3.8482e+06	3.57816e+06	5.08979e+06	4.64874e+06	3.68541e+06	4.47465e+06	5.03985e+06	7.03359e+06	5.51405e+06	5.8625e+06	1.4128e+07	1.99621e+07	43399666	3.46082e+07	39742153	3.28713e+07	1.40852e+07	4.70615e+07	1.95135e+07	3.0863e+07	7.13848e+07	1.19874e+07	2.89622e+07	8.71819e+06	2.44708e+07	965351	1.97135e+06	1.46835e+06	1.22989e+06	1.23665e+06	1.23327e+06	1.48616e+06	471148
High	P25788	Proteasome subunit alpha type-3 OS=Homo sapiens OX=9606 GN=PSMA3 PE=1 SV=2	5.91325e+06	4.83366e+06	6.46731e+06	5.73807e+06	6.1315e+06	5.56503e+06	1.31357e+07	8.27742e+06	1.22202e+07	1.24696e+07	1.0521e+07	1.17369e+07	9.5706e+06	5.67081e+06	4.74881e+06	6.66341e+06	4.69865e+06	4.77778e+06	4.18724e+06	4.55456e+06	5.19714e+06	3.78289e+06	4.09026e+06	4.35676e+06	2.09738e+07	3.44945e+07	1.41795e+07	4.86656e+06	2.70771e+07	6.79985e+07	1.72866e+07	1.37312e+08	2.90754e+07	5.18439e+07	3.37838e+07	8.64052e+07	1.20957e+07	2.31428e+08	5.825e+07	569367	3.21952e+06	1.89445e+06	8.59653e+06	1.04575e+06	4.82114e+06	1.12682e+06	2.77177e+06
High	Q9UBQ7	Glyoxylate reductase/hydroxypyruvate reductase OS=Homo sapiens OX=9606 GN=GRHPR PE=1 SV=1	834330	1.51019e+06	914025	1.08618e+06	1.9598e+06	1.38771e+06	1.35584e+06	1.56778e+06	2.85486e+06	4.35639e+06	1.45064e+06	2.8873e+06	2.60073e+06	1.57454e+06	757190	1.64415e+06	2.62057e+06	807742	562604	1.33031e+06	387931	1.0858e+06	1.30194e+06	925222	2.38896e+06	4.23611e+07	1.32607e+08	6.5342e+07	9.73702e+07	3.4372e+07	9.80993e+06	2.72735e+07	4.18501e+07	4.56097e+07	4.80044e+07	8.19683e+06	1.85583e+07	6.28905e+06	4.53914e+07	3.78501e+06	5.14369e+06	4.46435e+06	4.31847e+06	4.31998e+06	4.31922e+06	2.61749e+06	3.8031e+06
High	P50395	Rab GDP dissociation inhibitor beta OS=Homo sapiens OX=9606 GN=GDI2 PE=1 SV=2	9.2801e+06	3.81698e+07	1.43739e+07	2.06079e+07	2.45536e+07	2.14909e+07	5.15872e+07	3.25439e+07	1.00696e+07	3.5326e+07	2.78998e+07	2.44318e+07	2.914e+07	1.90535e+07	3.73145e+07	2.85027e+07	9.08651e+06	7.91061e+06	9.08236e+06	8.69316e+06	6.42216e+06	1.22781e+07	1.76396e+07	1.21133e+07	2.03895e+07	1.70646e+07	1.70729e+07	13278407	1.36184e+07	1.77527e+07	1.11209e+07	2.04472e+07	1.98443e+07	1.74842e+07	1.96363e+07	2.17808e+07	21049164	1.90002e+07	1.56708e+07	9.16471e+06	2.93135e+07	1.92391e+07	6.25202e+06	5.69647e+06	5.97425e+06	4.88428e+06	8.48776e+06
High	P60981	Destrin OS=Homo sapiens OX=9606 GN=DSTN PE=1 SV=3	3.6353e+06	8.2064e+06	6.74852e+06	6.19674e+06	1.34665e+07	9.83662e+06	1.73323e+07	1.35452e+07	7.19664e+06	8.98277e+06	1.11066e+07	9.09533e+06	2.89412e+06	1.99242e+06	2.64996e+06	2.51217e+06	2.22749e+06	3.59419e+06	3.96906e+06	3.26358e+06	1.20382e+06	3.44613e+06	6.62962e+06	3.75986e+06	7.87558e+06	3.4003e+07	7.14288e+07	8.01397e+07	4.84309e+07	4.74282e+07	48264892	6.3032e+07	3.14136e+07	3.91411e+07	6.05362e+07	1.10042e+07	2.2252e+07	6.3482e+06	7.64823e+07	1.55161e+06	6.47975e+06	4.01568e+06	2.54485e+06	1.63182e+06	2.08833e+06	813808	1.48248e+06
High	P02545	Prelamin-A/C OS=Homo sapiens OX=9606 GN=LMNA PE=1 SV=1	677868	1.02526e+06	1.09465e+06	932596	3.72047e+06	2.39085e+06	3.61656e+06	3.24263e+06	1.06099e+07	1.6745e+07	1.95482e+07	1.56344e+07	2.71572e+06	1.3892e+06	1.55234e+06	1.88575e+06	504702	167526	349277	340502	526455	626713	793008	648725	2.43742e+07	6.51062e+06	2.11774e+07	1.08675e+07	2.91454e+07	2.89226e+07	8.41732e+06	4.49894e+06	4.81093e+06	8.83846e+06	5.59546e+06	6.52641e+06	8.05466e+06	1.86015e+07	5.68716e+06	500338	432152	466245	397767	735043	566405	342183	225861
High	P27348	14-3-3 protein theta OS=Homo sapiens OX=9606 GN=YWHAQ PE=1 SV=1	1.27183e+07	2.43583e+07	1.90996e+07	1.87254e+07	3.04292e+07	1.9561e+07	3.62526e+07	2.87476e+07	1.2094e+07	1.51524e+07	1.74391e+07	1.48952e+07	1.41071e+07	8.28781e+06	8.79373e+06	1.03962e+07	1.17395e+07	1.10873e+07	1.02635e+07	1.10301e+07	7.85473e+06	1.3316e+07	2.08626e+07	1.40111e+07	4.50655e+07	5.43473e+07	9.00617e+07	4.5735e+07	7.21204e+07	5.30609e+07	1.95336e+07	4.12495e+07	7.36776e+07	5.21232e+07	7.88406e+07	1.73127e+07	2.83334e+07	1.57195e+07	4.87432e+07	6.35798e+06	1.17487e+07	9.05334e+06	5.93713e+06	3.6388e+06	4.78797e+06	2.62669e+06	6.76697e+06
High	P12268	Inosine-5'-monophosphate dehydrogenase 2 OS=Homo sapiens OX=9606 GN=IMPDH2 PE=1 SV=2	6.87621e+06	6.98003e+06	5.83364e+06	6.56329e+06	4.12954e+06	4.25779e+06	2.80171e+06	3.72968e+06	6.59001e+06	1.00819e+07	1.11655e+07	9.27914e+06	7.98382e+06	4.00792e+06	2.29057e+06	4.76077e+06	2.11946e+06	1.41951e+06	1.93745e+06	1.82547e+06	2.22213e+06	2.12586e+06	4.57807e+06	2.97536e+06	4.75962e+06	3.08063e+07	4.53281e+07	3.82937e+07	48671647	2.18709e+07	1.05888e+07	3.08828e+07	1.80751e+07	2.47739e+07	2.69144e+07	1.19416e+07	6.96901e+06	7.08211e+06	5.04737e+07	919628	1.85181e+06	1.38572e+06	1.96128e+06	1.43033e+06	1.6958e+06	1.07782e+06	1.59333e+06
High	P62244	40S ribosomal protein S15a OS=Homo sapiens OX=9606 GN=RPS15A PE=1 SV=2	4.95487e+06	5.88716e+06	6.72056e+06	5.8542e+06	1.03993e+07	9.12148e+06	7.78932e+06	9.10337e+06	1.16801e+07	1.73943e+07	1.99755e+07	1.635e+07	6.91831e+06	3.52831e+06	2.28597e+06	4.2442e+06	1.96834e+06	5.00887e+06	2.20792e+06	3.06171e+06	2.95102e+06	8.54469e+06	7.22053e+06	6.23875e+06	1.30736e+06	40236589	5.85622e+07	1.4176e+08	5.85818e+07	5.01641e+07	5.16283e+07	8.68913e+07	4.00574e+07	4.75909e+07	7.19687e+07	1.64566e+07	2.77004e+07	2.88003e+07	5.75894e+07	1.08801e+06	5.21709e+06	3.15255e+06	2.01318e+06	1.72394e+06	1.86856e+06	391619	1.73748e+06
High	O00571	ATP-dependent RNA helicase DDX3X OS=Homo sapiens OX=9606 GN=DDX3X PE=1 SV=3	1.73917e+06	3.26335e+06	2.36204e+06	2.45485e+06	3.62978e+06	3.80081e+06	5.19233e+06	4.20764e+06	2.73053e+06	6.13706e+06	7.31802e+06	5.3952e+06	3.42618e+06	1.69875e+06	2.08089e+06	2.40194e+06	1.91022e+06	1.75494e+06	1.8321e+06	1.83242e+06	1.79764e+06	2.06007e+06	2.72324e+06	2.19365e+06	3.17411e+07	1.58713e+07	3.24149e+07	4.39036e+07	3.6078e+07	1.50735e+07	8864726	4.9655e+07	1.04711e+07	2.74024e+07	2.10229e+07	3.16205e+06	5.66305e+06	4.79504e+06	1.88266e+07	1.35044e+06	1.9846e+06	1.66752e+06	1.67094e+06	1.15941e+06	1.41517e+06	117884	600048
High	P62081	40S ribosomal protein S7 OS=Homo sapiens OX=9606 GN=RPS7 PE=1 SV=1	2.46992e+06	3.32022e+06	2.57444e+06	2.78819e+06	4.60716e+06	7.27804e+06	4.50492e+06	5.46338e+06	8.806e+06	1.25018e+07	1.58931e+07	1.24003e+07	4.23057e+06	2.87028e+06	1.11593e+06	2.73892e+06	1.12956e+06	1.52703e+06	1.31062e+06	1.3224e+06	2.27232e+06	3.79674e+06	3.66775e+06	3.2456e+06	4.80481e+06	2.44038e+07	8.03878e+07	7.41787e+07	4.66722e+07	1.77034e+07	12771946	7.0821e+07	3.74159e+07	1.5194e+07	6.79848e+07	4.85037e+06	1.05046e+07	1.64821e+07	4.10362e+07	1.10892e+06	2.17225e+06	1.64059e+06	1.46654e+06	870744	1.16864e+06	117004	1.047e+06
High	O14841	5-oxoprolinase OS=Homo sapiens OX=9606 GN=OPLAH PE=1 SV=3	2.46505e+06	1.84837e+06	2.55968e+06	2.29103e+06	1.58352e+06	3296071	1.51191e+06	2.1305e+06	2.84874e+06	4.39973e+06	4.42308e+06	3.89052e+06	2.02198e+06	1.75985e+06	394625	1.39215e+06	1.90954e+06	1.05671e+06	1.0378e+06	1.33468e+06	2.17745e+06	1.10165e+06	1.19059e+06	1.4899e+06	2.1448e+06	1.75913e+07	2.33969e+07	2.6493e+07	26273614	17810764	1.08136e+07	1.05555e+08	2.0593e+07	1.21489e+07	2.54854e+07	6.40642e+06	2.06656e+07	8.54929e+06	1.35189e+07	736725	1.64781e+06	1.19227e+06	1.27933e+06	2.51413e+06	1.89673e+06	1.30223e+06	1.096e+06
High	P08069	Insulin-like growth factor 1 receptor OS=Homo sapiens OX=9606 GN=IGF1R PE=1 SV=1	3.08789e+06	1.83356e+06	3.36874e+06	2.7634e+06	4.07968e+06	2.52751e+06	4.65127e+06	3.75282e+06	2.0241e+06	3.08494e+06	2.63601e+06	2.58168e+06	1.8923e+06	6.87372e+06	4.93886e+06	4.56829e+06	2.3969e+06	1.63405e+06	2.23856e+06	2.08984e+06	7.48187e+06	1.32127e+06	1.84152e+06	3.54822e+06	4.46811e+07	3.49013e+06	2.96529e+06	4.93458e+06	3.50344e+06	3.34859e+06	1.94091e+07	1.12068e+07	5.85883e+06	1.6052e+07	6.0717e+06	1.76472e+06	3.91857e+06	5.00012e+06	5.92789e+06	343515	2.62267e+06	1.48309e+06	4.37215e+06	537080	2.45461e+06	757452	524860
High	O14791	Apolipoprotein L1 OS=Homo sapiens OX=9606 GN=APOL1 PE=1 SV=5	626324	1.72751e+06	489475	947770	1.0471e+06	891453	1.29082e+06	1.07646e+06	526609	336637	1.06328e+06	642174	1.81141e+06	814419	1.35567e+06	1.32717e+06	518869	344938	0	287936	473972	867143	531785	624300	181714	3.89867e+06	2.61558e+06	6.17964e+06	1.25992e+06	5.54935e+06	787196	1.5117e+06	5.7751e+06	3.17601e+06	1.15827e+06	4.71564e+06	9.62998e+06	4.02966e+06	1.16812e+06	3.00052e+06	1.41976e+06	2.21014e+06	2.26165e+06	1.04714e+06	1.6544e+06	2.10364e+06	2.85685e+06
High	Q9BSJ8	Extended synaptotagmin-1 OS=Homo sapiens OX=9606 GN=ESYT1 PE=1 SV=1	234149	971014	1.67553e+06	960230	1.42416e+06	1.93663e+06	1.0572e+06	1.47266e+06	2.98501e+06	3.9006e+06	5.8101e+06	4.2319e+06	1.00705e+06	886174	1.38977e+06	1.09433e+06	443973	463649	864848	590824	0	1.1204e+06	1.02558e+06	715325	1.02904e+07	1.93978e+06	4.05486e+06	1.32145e+07	4.19107e+06	1.34031e+07	7.48624e+06	2.32799e+07	8.47205e+06	8.69581e+06	7.96676e+06	1.31685e+07	26051498	1.57549e+06	6.94602e+06	120363	506004	313184	214876	732655	473765	565132	1.13307e+06
High	O14879	Interferon-induced protein with tetratricopeptide repeats 3 OS=Homo sapiens OX=9606 GN=IFIT3 PE=1 SV=1	1.36551e+06	3.00414e+06	1.92026e+06	2.09664e+06	4.32571e+06	3.87869e+06	4.20156e+06	4.13532e+06	3.11107e+06	571291	5.24228e+06	2.97488e+06	3.48117e+07	1.21955e+07	1.38213e+07	2.02762e+07	219923	1.0682e+06	385296	557806	669360	3.27844e+06	3.39847e+06	2.44876e+06	2.17443e+06	1.50511e+07	3.25891e+06	3.16143e+07	1.20606e+07	2.64549e+07	743068	1.04196e+07	7.73724e+07	8.77668e+06	6.71007e+06	2.29048e+06	1.15656e+07	4.09546e+06	1.27704e+07	800997	650153	725575	1.15254e+06	132543	642542	296188	411618
High	P37802	Transgelin-2 OS=Homo sapiens OX=9606 GN=TAGLN2 PE=1 SV=3	5.93703e+06	1.76945e+07	1.18992e+07	1.18436e+07	1.26779e+07	2.10964e+07	2.03784e+07	1.80509e+07	2.42858e+07	5.04628e+07	5.27536e+07	4.25007e+07	4.06985e+07	1.28659e+07	1.08871e+07	2.14838e+07	2.09488e+07	7.14391e+06	8.46735e+06	1.21867e+07	2.32443e+06	6.83744e+06	1.07198e+07	6.62721e+06	9.16061e+06	3.19247e+07	1.5886e+07	7.82152e+07	3.17979e+07	2.80753e+07	1.28395e+07	3.87304e+07	7.10231e+07	6.25968e+07	9.49303e+07	9.79693e+06	2.41104e+07	1.48464e+07	5.91573e+07	1.10384e+06	6.3453e+06	3.72457e+06	1.61545e+06	1.82322e+06	1.71934e+06	1.60327e+06	2.58094e+06
High	P51665	26S proteasome non-ATPase regulatory subunit 7 OS=Homo sapiens OX=9606 GN=PSMD7 PE=1 SV=2	3.21152e+06	1.99236e+06	2.23178e+06	2.47855e+06	3.08693e+06	4.95377e+06	2.36851e+06	3.46974e+06	9.29889e+06	5.72864e+06	6.35303e+06	7.12685e+06	5.26731e+06	3.88109e+06	2.86204e+06	4.00348e+06	6.33178e+06	4.8553e+06	2.38106e+06	4.52271e+06	7.2127e+06	4.35459e+06	2.42647e+06	4.66459e+06	3.64359e+06	3.53927e+07	4.63076e+07	5.10346e+07	4.4225e+07	3.76198e+07	1.05291e+07	6.16901e+07	3.45235e+07	3.90648e+07	6.17219e+07	1.22087e+07	2.26258e+07	1.35696e+07	3.18259e+07	3.08382e+06	2.17817e+06	2.63099e+06	1.88898e+06	864957	1.37697e+06	1.45888e+06	1.16306e+06
High	Q9NVA2	Septin-11 OS=Homo sapiens OX=9606 GN=SEPT11 PE=1 SV=3	2.2365e+06	3.449e+06	3.19498e+06	2.96016e+06	1.3487e+06	1.13575e+06	1.12157e+06	1.20201e+06	2.21573e+06	2.64568e+06	2.7206e+06	2.52734e+06	2.28281e+06	1.53396e+06	1.18299e+06	1.66659e+06	1.56663e+06	1.38619e+06	1.72781e+06	1.56021e+06	1.09596e+06	2.015e+06	2.42578e+06	1.84558e+06	3.1667e+07	2.07007e+07	3.18413e+07	3.11395e+07	2.90331e+07	2.46314e+07	2.87107e+07	5.3426e+07	4.3293e+07	6.17466e+07	5.22034e+07	1.32835e+07	2.68883e+07	1.16511e+07	4.62115e+07	280796	566648	423722	354337	219531	286934	52088.8	331420
High	P09417	Dihydropteridine reductase OS=Homo sapiens OX=9606 GN=QDPR PE=1 SV=2	3.11355e+06	5.70323e+06	5.40175e+06	4.73951e+06	5.25212e+06	5.08436e+06	4.45375e+06	4.93008e+06	3.93706e+06	3.98566e+06	2.72766e+06	3.55012e+06	4.47548e+06	1.97405e+06	3.73496e+06	3.39483e+06	2.34264e+06	2.77578e+06	2.0047e+06	2.37437e+06	1.9411e+06	4.56513e+06	3.61687e+06	3.37437e+06	1.17214e+07	8.5026e+07	2.10015e+08	9.45247e+07	1.06509e+08	7.28066e+07	1.54744e+07	3.32987e+07	7.68496e+07	9.83327e+07	6.99059e+07	2.99237e+07	5.24286e+07	1.2657e+07	8.66542e+07	1.06443e+06	1.15167e+06	1.10805e+06	1.22469e+06	921600	1.07315e+06	869856	664134
High	P11908	Ribose-phosphate pyrophosphokinase 2 OS=Homo sapiens OX=9606 GN=PRPS2 PE=1 SV=2	7.35506e+06	2.25358e+06	1.69238e+06	3.76701e+06	2.72614e+06	3.33933e+06	2.12769e+07	9.11411e+06	5.23761e+06	5.84509e+06	1.06983e+07	7.26034e+06	4.80325e+06	1.81343e+06	3.31215e+06	3.30961e+06	1.51546e+06	1.98627e+06	4.74295e+06	2.74823e+06	858082	3.03988e+06	3.07052e+06	2.32283e+06	1.00781e+07	9.54178e+06	3.9186e+07	1.18529e+08	4.35999e+07	2.3372e+07	5.67296e+06	1.26544e+08	1.08653e+07	1.92569e+07	2.50716e+07	6.18905e+06	1.77234e+07	3.41327e+06	1.30089e+07	268556	1.03983e+06	654195	112690	164423	138557	193768	114407
High	P0C0S5	Histone H2A.Z OS=Homo sapiens OX=9606 GN=H2AFZ PE=1 SV=2	2.22805e+06	2.46481e+06	3.12496e+06	2.60594e+06	4.63404e+07	2.47357e+07	3.26379e+07	3.45713e+07	3.89076e+07	1.06817e+08	5.9381e+07	6.83684e+07	2.12677e+06	1.95578e+06	1.51905e+06	1.8672e+06	5.42319e+06	3.57616e+06	4.49723e+06	4.49886e+06	4.98227e+06	1.94006e+06	2.80259e+06	3.24164e+06	7.63167e+07	6.37207e+06	4.21184e+06	2.88433e+07	4175209	2.34814e+07	2.67826e+08	3.41449e+06	3.83159e+07	3.6394e+07	2.49208e+06	4.52666e+07	2.26542e+08	1.71126e+08	1.19441e+07	1.55137e+06	2.2187e+06	1.88504e+06	3.30905e+06	2.78008e+06	3.04457e+06	909059	3.16125e+06
High	Q08257	Quinone oxidoreductase OS=Homo sapiens OX=9606 GN=CRYZ PE=1 SV=1	4.018e+06	3.18521e+06	2.98115e+06	3.39479e+06	4.36413e+06	3.2062e+06	2.66142e+06	3.41059e+06	6.39059e+06	7.08123e+06	2.82033e+06	5.43072e+06	1.08901e+07	6.64633e+06	3.93784e+06	7.15809e+06	8.76856e+06	1.0297e+07	4.7766e+06	7.94738e+06	9.38072e+06	5.5818e+06	2.70991e+06	5.89081e+06	7.7023e+06	1.97197e+07	8.12976e+07	3.20372e+07	2.62302e+07	2.15543e+07	11919453	4.35995e+07	9.81397e+06	2.20831e+07	2.50302e+07	9.36391e+06	5.06258e+06	3.33803e+06	1.40379e+07	4.91721e+06	6.6924e+06	5.80481e+06	2.69137e+06	2.64208e+06	2.66673e+06	5.73614e+06	1.36727e+06
High	P01042	Kininogen-1 OS=Homo sapiens OX=9606 GN=KNG1 PE=1 SV=2	2.34734e+06	3.32783e+06	3.68061e+06	3.11859e+06	3.70164e+06	2.96932e+06	5.09975e+06	3.92357e+06	3.51141e+06	3.77736e+06	3.10139e+06	3.46338e+06	3.59936e+06	4034046	2.40805e+06	3.34715e+06	3.93189e+06	2.49842e+06	2.33259e+06	2.92097e+06	3.13486e+06	3.09728e+06	2.1301e+06	2.78741e+06	4.82129e+06	1.1383e+07	1.74292e+07	1.33081e+07	9.72166e+06	2.04413e+07	5.52904e+07	1.09679e+07	8.81312e+06	6.7565e+06	6.88203e+06	5.72702e+06	1.23255e+07	8.46251e+06	9.56103e+06	2.8963e+06	3.08018e+06	2.98824e+06	2.84185e+06	2.46681e+06	2.65433e+06	2.59937e+06	2.58636e+06
High	O43488	Aflatoxin B1 aldehyde reductase member 2 OS=Homo sapiens OX=9606 GN=AKR7A2 PE=1 SV=3	5.35363e+07	7.40373e+07	4.58877e+07	5.78205e+07	7.37889e+07	3.89623e+07	5.14174e+07	5.47229e+07	3.46918e+07	4.72665e+07	3.62772e+07	3.94118e+07	4.03605e+07	4.75357e+07	6.49109e+07	5.09357e+07	5.07863e+07	3.21543e+07	4.84188e+07	4.37865e+07	4.03502e+07	38709321	2.91717e+07	3.60771e+07	1.46023e+07	9.11442e+07	2.86039e+08	1.10652e+08	1.42637e+08	9.05616e+07	3.56647e+07	4.36821e+07	2.96377e+07	9.24814e+07	4.97788e+07	1.1657e+07	3.7429e+07	1.38381e+07	8.12115e+07	1.69682e+07	1.32607e+07	1.51145e+07	1.84594e+07	1.50704e+07	1.67649e+07	1.49039e+07	1.19341e+07
High	Q9UBT2	SUMO-activating enzyme subunit 2 OS=Homo sapiens OX=9606 GN=UBA2 PE=1 SV=2	1.08497e+06	912653	789740	929120	1.05812e+06	1.28224e+06	1.96377e+06	1.43471e+06	1.77941e+06	2.66298e+06	2.87159e+06	2.43799e+06	4.01927e+06	2.90861e+06	3.09755e+06	3.34181e+06	2.09618e+06	570810	3.28794e+06	1.98498e+06	2.32266e+06	4.31803e+06	1.87689e+06	2.83919e+06	6.74834e+06	9.19908e+06	1.96863e+07	2.85355e+07	3.7586e+07	8.07562e+06	2.0582e+07	1.13345e+08	2.47667e+07	2.18382e+07	7.60395e+07	4.14257e+06	5.67183e+06	1.04464e+07	2.83456e+07	697302	789238	743270	815932	424417	620175	601579	1.48966e+06
High	Q9BR76	Coronin-1B OS=Homo sapiens OX=9606 GN=CORO1B PE=1 SV=1	3.40562e+06	1.01264e+07	7.57578e+06	7.03595e+06	4.16971e+06	1.8793e+06	1.78853e+06	2.61251e+06	4.96181e+06	8.02465e+06	1.10636e+07	8.01669e+06	4.11192e+06	2.12701e+06	3.31053e+06	3.18315e+06	5.24645e+06	4.85502e+06	1.92026e+06	4.00724e+06	5.8507e+06	2.22156e+06	7.30863e+06	5.12696e+06	4.00723e+06	5.55535e+07	74837166	9.27632e+07	6.54639e+07	3.69984e+07	2.09967e+07	1.21385e+08	8.38141e+07	5.45586e+07	7.54089e+07	3.35604e+07	1.03722e+07	1.11571e+08	5.59105e+07	1.04548e+06	790838	918161	763719	1.79574e+06	1.27973e+06	605272	285299
High	P02763	Alpha-1-acid glycoprotein 1 OS=Homo sapiens OX=9606 GN=ORM1 PE=1 SV=1	2.48481e+06	2878739	2.55062e+06	2.63805e+06	2.41309e+06	1.21673e+06	2.41022e+06	2.01335e+06	5.36726e+06	6.76744e+06	2.58422e+06	4.9063e+06	8.38518e+06	6.10509e+06	4.29479e+06	6.26169e+06	6.58475e+06	4.56263e+06	4.92791e+06	5.35843e+06	7.72552e+06	4.56575e+06	1.96123e+06	4.75083e+06	2.85166e+06	2.76425e+06	9.22823e+06	2.63822e+06	9.67733e+06	3.77031e+06	2.58648e+06	4.25387e+06	3.33603e+06	2.33377e+06	2.31962e+06	7.01279e+06	6.80956e+06	3.20579e+06	2.5929e+06	2.83956e+06	1.38229e+06	2.11093e+06	820589	2.44302e+06	1.6318e+06	2.98372e+06	925119
High	P10644	cAMP-dependent protein kinase type I-alpha regulatory subunit OS=Homo sapiens OX=9606 GN=PRKAR1A PE=1 SV=1	6.28718e+06	7.06233e+06	5.93061e+06	6.42671e+06	5.55446e+06	3.97742e+06	4.5115e+06	4.68113e+06	5.15558e+06	5.30219e+06	9.31135e+06	6.58971e+06	4.73908e+06	2.23381e+06	3.53789e+06	3.5036e+06	2.43704e+06	2.89449e+06	3.61974e+06	2.98375e+06	2.31517e+06	2.98705e+06	3.66483e+06	2989015	5.47904e+06	6.33313e+07	1.63843e+08	90243328	1.11105e+08	4.62695e+07	2.07522e+07	7.0778e+07	3.79801e+07	4.44424e+07	4.01493e+07	8.27826e+06	2.03338e+07	6.76783e+06	6.64347e+07	377688	543035	460361	978479	1.72402e+06	1.35125e+06	928190	673865
High	P55263	Adenosine kinase OS=Homo sapiens OX=9606 GN=ADK PE=1 SV=2	9.90868e+06	1.96456e+07	1.57371e+07	1.50971e+07	2.42915e+07	2.81098e+07	2.25714e+07	2.49909e+07	1.45276e+07	2.01894e+07	1.87316e+07	1.78162e+07	1.71298e+07	1.30258e+07	1.20625e+07	1.40727e+07	1.65274e+07	1.21927e+07	1.07392e+07	1.31531e+07	1.30497e+07	1.76013e+07	7.84682e+06	1.28326e+07	3.19831e+06	2.48198e+07	3.94107e+07	3.53913e+07	3.60694e+07	1.63762e+07	6.37014e+07	23130671	4.35454e+07	3.71796e+07	9.98414e+06	1.31963e+07	5.43661e+07	6.02762e+07	1.91295e+07	3.68326e+06	2.72446e+06	3.20386e+06	2.47672e+06	3.44938e+06	2.96305e+06	2.37283e+06	4.00062e+06
High	Q9Y696	Chloride intracellular channel protein 4 OS=Homo sapiens OX=9606 GN=CLIC4 PE=1 SV=4	7.10881e+06	1.23173e+07	1.06242e+07	1.00168e+07	5.05753e+06	2.85372e+06	6.60725e+06	4.8395e+06	6.03064e+06	4.81466e+06	4.96463e+06	5.26998e+06	2.65057e+07	1.21939e+07	8.47724e+06	1.57256e+07	5.02437e+06	4.47508e+06	2.75845e+06	4.08597e+06	4.67158e+06	2.06779e+06	2.43557e+06	3.05831e+06	5.99205e+06	2.00858e+07	1.77054e+07	2.70674e+07	2.0608e+07	1.84657e+07	1.71398e+07	2.94863e+07	4.75329e+07	3.92966e+07	3.4802e+07	1.34655e+07	1.78495e+07	6.94837e+06	4.17528e+07	1.94309e+07	2.1648e+07	2.05395e+07	1.45376e+07	7.5852e+06	1.10614e+07	1.9235e+07	1.21986e+07
High	P69891	Hemoglobin subunit gamma-1 OS=Homo sapiens OX=9606 GN=HBG1 PE=1 SV=2	2.47883e+06	4.91941e+06	2.81043e+06	3.40289e+06	4.22905e+06	4.87549e+06	4.27364e+06	4.45939e+06	6.02379e+06	7.19163e+06	6.8674e+06	6.69427e+06	5.2715e+06	1.82417e+06	3.98444e+06	3.69337e+06	4.46237e+06	3.83347e+06	3.3984e+06	3.89808e+06	5.10874e+06	3.54271e+06	3.61771e+06	4.08972e+06	2.58736e+06	2.05597e+07	2.58033e+07	5.79721e+07	1.04519e+08	1.64181e+08	2.79226e+07	1.76544e+07	4.28613e+06	7.2711e+06	5.22237e+06	1.38797e+07	6.97828e+07	2.87501e+07	5.46269e+06	1.06018e+06	2.03202e+06	1.5461e+06	1.92085e+06	1.10405e+06	1.51245e+06	1.88164e+06	3.66881e+06
High	Q14974	Importin subunit beta-1 OS=Homo sapiens OX=9606 GN=KPNB1 PE=1 SV=2	1.05467e+07	1.1988e+07	1.09061e+07	1.1147e+07	2.41755e+07	1.83156e+07	2.39692e+07	2.21534e+07	1.18805e+07	1.70757e+07	1.64054e+07	1.51205e+07	1.08064e+07	7.84632e+06	4.72845e+06	7.79373e+06	7.26123e+06	5.56269e+06	5.82365e+06	6.21586e+06	6.77321e+06	8.14792e+06	1.14608e+07	8.79397e+06	1.94875e+07	5.62376e+07	1.07456e+08	100238041	9.27651e+07	7.10989e+07	4.7357e+07	1.84737e+08	1.10505e+08	8.1827e+07	1.52448e+08	2.50647e+07	8.10008e+07	5.86368e+07	8.70672e+07	2.0559e+06	5.53354e+06	3.79472e+06	3.46926e+06	2.46545e+06	2.96735e+06	256655	2.26332e+06
High	P48444	Coatomer subunit delta OS=Homo sapiens OX=9606 GN=ARCN1 PE=1 SV=1	5.81066e+06	6.66619e+06	8080141	6.85233e+06	3.14124e+06	3.14306e+06	4.14983e+06	3.47804e+06	5.39514e+06	1.04818e+07	7.00432e+06	7.6271e+06	2.03906e+06	2.91727e+06	1.84978e+06	2.26871e+06	6.34256e+06	4.88625e+06	4.40922e+06	5.21268e+06	6.5753e+06	5.21926e+06	3.52475e+06	5106437	4.99848e+06	2.98678e+07	3.28986e+07	4.75136e+07	3.6288e+07	1.74244e+07	3.34144e+07	8.33897e+07	4.87655e+07	3.48546e+07	3.98154e+07	2.13291e+06	7.07692e+06	3.62005e+06	2.49807e+07	3.36117e+06	4.97553e+06	4.16835e+06	4.46735e+06	1.89761e+06	3.18248e+06	877792	2.47209e+06
High	P11387	DNA topoisomerase 1 OS=Homo sapiens OX=9606 GN=TOP1 PE=1 SV=2	2.34722e+06	1.86236e+06	2.56811e+06	2.25923e+06	1.58338e+07	1.0876e+07	9.1633e+06	1.19577e+07	1.08638e+07	2.62294e+07	2.17293e+07	1.96075e+07	2.07201e+06	1.17836e+06	1.18541e+06	1.4786e+06	1.74991e+06	1.22805e+06	821894	1.26662e+06	1.20142e+06	2.15997e+06	1.2748e+06	1.5454e+06	5.03644e+06	5.04515e+06	7.1229e+06	1.24377e+07	5.84565e+06	5.88041e+06	1.91296e+07	7.68028e+06	1.78393e+07	1.87313e+07	9.411e+06	4.43657e+06	2.34129e+07	4.51846e+07	1.03634e+07	2.3811e+06	7.20688e+06	4.79399e+06	5.55841e+06	4.12949e+06	4.84395e+06	1.09206e+06	3.94023e+06
High	P15090	Fatty acid-binding protein, adipocyte OS=Homo sapiens OX=9606 GN=FABP4 PE=1 SV=3	1.05958e+06	2.66183e+06	983617	1.56834e+06	2.34157e+06	2.09345e+06	5.14014e+06	3.19172e+06	988900	1.58567e+06	1.31314e+06	1.29591e+06	1.39829e+06	1.45593e+06	1.7442e+06	1.53281e+06	2.10627e+06	1.2103e+06	2.01941e+06	1.77866e+06	2.04646e+06	2.64461e+06	2.02898e+06	2.24002e+06	491195	3.06625e+06	1.12541e+07	1.69446e+06	8.31272e+06	390018	5.30773e+06	1.07335e+07	5.20354e+06	1.21546e+07	9.02869e+06	4.01021e+07	5.5684e+07	6.38065e+06	5.27359e+06	187569	624028	405799	684996	1.3443e+06	1.01465e+06	723050	544512
High	Q02878	60S ribosomal protein L6 OS=Homo sapiens OX=9606 GN=RPL6 PE=1 SV=3	1.04174e+07	1.67136e+07	1.28631e+07	1.33314e+07	3.43865e+07	2.59115e+07	2.34274e+07	2.79085e+07	2.16159e+07	2.61097e+07	2.67785e+07	2.48347e+07	1.96111e+07	2.1166e+07	1.46335e+07	1.84702e+07	1.67779e+07	1.2463e+07	1.35801e+07	1.42737e+07	1.3429e+07	1.68577e+07	1.15974e+07	1.39614e+07	6119817	1.8026e+07	4.17336e+07	5.78889e+07	3.54585e+07	1.26414e+07	8.8716e+06	1.04709e+08	2.83796e+07	1.69685e+07	2.91428e+07	4.50892e+06	7.1796e+06	9.84575e+06	3.7146e+07	1.21194e+07	6.24075e+06	9.18008e+06	8.62887e+06	9.18814e+06	8.90851e+06	9.68233e+06	9.5829e+06
High	P47897	Glutamine--tRNA ligase OS=Homo sapiens OX=9606 GN=QARS PE=1 SV=1	4.05039e+06	2.05385e+06	2.89342e+06	2.99922e+06	3.23978e+06	2.94788e+06	1.96994e+06	2.7192e+06	3.74324e+06	5.44018e+06	7.02825e+06	5.40389e+06	1.34805e+06	857735	399402	868395	1.93591e+06	1.97479e+06	474906	1.46187e+06	767795	3.73274e+06	4.22505e+06	2.90853e+06	627993	1.41451e+07	1.09343e+07	4.59143e+07	2.45965e+07	1.9765e+07	2.16749e+07	4.07621e+07	2.51865e+07	2.11805e+07	4.37908e+07	3.58689e+06	1.29844e+07	1.10747e+07	1.85825e+07	551925	1.61933e+06	1.08563e+06	1.10672e+06	813766	960241	1.04258e+06	875573
High	P11940	Polyadenylate-binding protein 1 OS=Homo sapiens OX=9606 GN=PABPC1 PE=1 SV=2	8.57972e+06	1.03004e+07	8.51677e+06	9.1323e+06	1.12961e+07	7.34359e+06	8.78947e+06	9.14305e+06	1.58889e+07	2.1219e+07	2.29045e+07	2.00041e+07	1.15123e+07	6.39736e+06	4.39497e+06	7.43487e+06	5.4836e+06	5.13621e+06	5.08261e+06	5.23414e+06	5.7324e+06	9.34527e+06	1.35125e+07	9.53007e+06	1.2408e+07	2.05317e+07	1.21145e+07	2.31919e+07	2.07874e+07	2.00146e+07	7.84973e+06	9.64669e+07	3.6762e+07	2.29499e+07	5.07788e+07	1.48343e+07	1.64775e+07	8.60179e+07	3.27417e+07	1.64793e+06	2.13493e+06	1.89143e+06	1.82244e+06	1.07744e+06	1.44994e+06	642739	1.55591e+06
High	P55060	Exportin-2 OS=Homo sapiens OX=9606 GN=CSE1L PE=1 SV=3	8.33637e+07	7.84627e+07	5.09173e+07	7.09146e+07	1.02347e+09	5.43938e+08	8.20475e+08	7.95959e+08	8.11623e+08	1.72821e+09	1.16626e+09	1.23537e+09	2.36364e+07	2.14614e+06	1.84918e+06	9.21057e+06	4.85711e+06	9.26426e+07	3.74066e+06	3.37468e+07	2.8111e+06	3.85917e+07	2.63141e+07	2.25723e+07	1.82945e+09	3.93197e+08	1.89138e+08	8.03409e+08	1.0988e+08	5.95628e+08	4.96703e+09	1.63652e+08	2.02759e+09	2.22735e+09	9.36016e+07	1.7061e+09	5.23102e+09	5.20675e+09	1.21632e+09	1.38974e+06	1.22694e+06	1.30834e+06	723969	1.50058e+06	1.11228e+06	705300	1.06091e+06
High	Q9NSD9	Phenylalanine--tRNA ligase beta subunit OS=Homo sapiens OX=9606 GN=FARSB PE=1 SV=3	2.50575e+06	2.20597e+06	1.68118e+06	2.13097e+06	2.66023e+06	2.78484e+06	4.41278e+06	3.28595e+06	2.80898e+06	5.0789e+06	4.17715e+06	4.02168e+06	2.54281e+06	1.03216e+06	449672	1.34155e+06	1.61419e+06	1.28794e+06	915406	1.27251e+06	2.21171e+06	3.53067e+06	3.04164e+06	2.92801e+06	2268310	3.34172e+07	9.47604e+07	7.17267e+07	7.50498e+07	3.67828e+07	5.71696e+06	9.06634e+07	4.32418e+07	3.76288e+07	7.09268e+07	4.35416e+06	1.22973e+07	5.61926e+06	3.78402e+07	511213	399888	455550	298540	396357	347449	210113	190787
High	Q1KMD3	Heterogeneous nuclear ribonucleoprotein U-like protein 2 OS=Homo sapiens OX=9606 GN=HNRNPUL2 PE=1 SV=1	2.68098e+06	5.05232e+06	4.294e+06	4.0091e+06	1.61689e+06	1.54876e+06	1.68859e+06	1.61808e+06	3.4265e+06	5.72222e+06	6.35189e+06	5.16687e+06	2.38775e+06	1.62696e+06	1.20052e+06	1.73841e+06	1.79987e+06	929686	861346	1.19697e+06	403149	3.05149e+06	1.84774e+06	1.76746e+06	7.52049e+06	4.54044e+07	6.89256e+07	4.22356e+07	5.59195e+07	3.92694e+07	1.39537e+07	1.05941e+08	4.57982e+07	2.41899e+07	4.43635e+07	4.81765e+06	1.34271e+07	1.46123e+07	3.91106e+07	1.49088e+06	1.90794e+06	1.69941e+06	2.18316e+06	1.06191e+06	1.62254e+06	1.17936e+06	2.03553e+06
High	P13647	Keratin, type II cytoskeletal 5 OS=Homo sapiens OX=9606 GN=KRT5 PE=1 SV=3	444843	450445	555322	483537	800732	1.79635e+06	744601	1.11389e+06	1.28322e+06	1.07791e+06	1.19186e+06	1.18433e+06	384808	100241	566206	350419	617931	1.39325e+06	1.82683e+06	1.27934e+06	53287.3	1.17406e+06	350580	525976	1.48419e+06	4.64034e+06	5164944	5.34568e+06	4.92376e+06	5.65703e+06	1.0592e+07	6.88017e+06	3653977	3.84155e+06	2.62345e+06	1.86814e+06	3.99154e+06	1.79053e+06	3.10969e+06	556893	2.12214e+06	1.33952e+06	1.04376e+06	693212	868486	899473	430728
High	P34932	Heat shock 70 kDa protein 4 OS=Homo sapiens OX=9606 GN=HSPA4 PE=1 SV=4	4.65825e+06	5.4178e+06	4.51828e+06	4.86478e+06	5.85246e+06	5.35329e+06	9.64293e+06	6.94956e+06	1.63125e+07	2.14534e+07	2.69764e+07	2.15808e+07	5.60673e+06	1.67424e+06	1.1129e+06	2.79796e+06	1.01629e+06	3.07293e+06	1.17881e+06	1.75601e+06	3.3244e+06	2.28094e+06	8.26102e+06	4.62212e+06	1.0989e+07	9.0095e+06	1.61817e+07	2.68899e+07	1.38361e+07	1.50844e+07	9.03256e+06	9.83002e+07	4.09526e+07	2.06213e+07	2.27723e+07	1.60025e+07	3.24751e+07	1.39172e+07	2.16341e+07	971142	1.74978e+06	1.36046e+06	1.69602e+06	1.05114e+06	1.37358e+06	756978	840557
High	P09455	Retinol-binding protein 1 OS=Homo sapiens OX=9606 GN=RBP1 PE=1 SV=2	1.19237e+06	1.75365e+06	1.51003e+06	1.48535e+06	2.50583e+06	1.27717e+06	3.25344e+06	2.34548e+06	4.60175e+06	7.32398e+06	8.54591e+06	6.82388e+06	1.41604e+06	1.29715e+06	844892	1.18603e+06	1.25902e+06	1.11645e+06	968274	1.11458e+06	2.03531e+06	5.13361e+06	8.61706e+06	5.262e+06	5.9901e+07	7.78769e+07	1.24564e+08	3.99142e+07	1.64642e+08	9.58293e+07	4.68236e+06	5.331e+07	6.85415e+07	2.46108e+07	1.2037e+08	1.596e+06	5.71858e+06	1.00599e+06	4.968e+07	506327	1.48333e+06	994827	421281	952623	686952	865655	1.45988e+06
High	P62491	Ras-related protein Rab-11A OS=Homo sapiens OX=9606 GN=RAB11A PE=1 SV=3	3.18833e+07	6.0963e+07	4.27151e+07	4.51871e+07	7.74116e+07	5.82706e+07	5.40823e+07	6.32548e+07	3.44881e+07	4.45291e+07	4.4988e+07	4.1335e+07	3.92375e+07	2.63617e+07	4.03003e+07	3.52998e+07	3.75682e+07	2.57313e+07	2.08989e+07	2.80661e+07	2.7912e+07	4.65458e+07	2.72624e+07	3.39067e+07	1.93134e+07	8.28528e+07	7.76017e+07	1.50227e+08	8.36686e+07	8.40536e+07	6.52531e+07	7.55756e+07	1.13781e+08	9.95744e+07	8.37688e+07	3.54952e+07	7.07018e+07	2.72522e+07	7.41162e+07	4.4286e+06	9.65092e+06	7.03976e+06	6.40192e+06	4.44324e+06	5.42258e+06	1.52928e+06	5.12581e+06
High	P62258	14-3-3 protein epsilon OS=Homo sapiens OX=9606 GN=YWHAE PE=1 SV=1	3.98255e+07	7.09193e+07	4.97346e+07	5.34932e+07	6.5543e+07	4.16398e+07	7.81834e+07	6.17887e+07	3.19436e+07	4.32059e+07	5.30596e+07	4.27364e+07	6.37018e+07	2.90652e+07	3.2519e+07	4.1762e+07	1.79102e+07	1.38988e+07	1.44396e+07	1.54162e+07	9.68544e+06	1.68624e+07	2.26519e+07	1.63999e+07	6.52449e+07	5.04297e+07	6.87999e+07	3.0127e+07	5.33187e+07	4.12359e+07	2.47942e+07	5.30871e+07	4.35506e+07	4.26813e+07	4.70931e+07	3.87192e+07	3.9831e+07	2.35804e+07	5.89912e+07	1.5007e+07	4.00405e+07	2.75238e+07	2.35583e+07	1.93731e+07	2.14657e+07	1.26582e+07	1.71934e+07
High	P10301	Ras-related protein R-Ras OS=Homo sapiens OX=9606 GN=RRAS PE=1 SV=1	2.52454e+06	2.69377e+06	2.38426e+06	2.53419e+06	1.62479e+06	1.14677e+06	1.49676e+06	1.42277e+06	1161939	1.84341e+06	1.73286e+06	1.5794e+06	2.69665e+06	955180	725866	1.45923e+06	604424	446555	0	350326	176300	232241	859790	422777	2.07723e+06	6.86188e+06	5.46164e+06	1.77048e+07	7.32954e+06	8.43586e+06	2.73562e+07	2.29809e+06	3.30884e+06	1.71219e+07	6.51284e+06	1.54035e+07	3.33081e+07	3.07887e+06	1.20581e+07	3.38662e+06	8.45332e+06	5.91997e+06	4.7398e+06	2.90359e+06	3.8217e+06	3.49709e+06	3.29011e+06
High	O75636	Ficolin-3 OS=Homo sapiens OX=9606 GN=FCN3 PE=1 SV=2	849624	2.50162e+06	1.94909e+06	1.76678e+06	1.20197e+06	1918943	1.09873e+06	1.40655e+06	1.43534e+06	1.16042e+06	2.40312e+06	1.66629e+06	519854	930593	1.05071e+06	833719	1.5531e+06	818272	791396	1.05425e+06	2.81748e+06	2.73754e+06	937486	2.16417e+06	2.04449e+06	1.01321e+07	1.14094e+07	1.32376e+07	9.04641e+06	4.46728e+06	9.10587e+06	3.39583e+06	9.44149e+06	1.10115e+07	1.03689e+07	1.2151e+07	801198	1.77719e+07	1.32257e+07	755379	942655	849017	129036	360111	244573	511483	354803
High	Q92597	Protein NDRG1 OS=Homo sapiens OX=9606 GN=NDRG1 PE=1 SV=1	1.55267e+06	4.08385e+06	3.48513e+06	3.04055e+06	2.74631e+06	3.31956e+06	4.49649e+06	3.52078e+06	1.90234e+06	5.88848e+06	5.92478e+06	4.57186e+06	1.34547e+06	1.272e+06	949375	1.18895e+06	2.35654e+06	2.65009e+06	2.46858e+06	2.49174e+06	1.59987e+06	2.30941e+06	4.39971e+06	2.76966e+06	1.12461e+07	3.58072e+07	4.5742e+07	4.68426e+07	6.38146e+07	4.72402e+07	3.42735e+06	1.19473e+08	2.0675e+07	2.70687e+07	1.35568e+07	1.01965e+07	2.46522e+07	4.50128e+06	2.52891e+07	689304	672776	681040	784638	798157	791397	375020	571374
High	P21980	Protein-glutamine gamma-glutamyltransferase 2 OS=Homo sapiens OX=9606 GN=TGM2 PE=1 SV=2	2.47816e+07	2.30354e+07	2.25616e+07	2.34595e+07	3.40739e+06	3.11653e+06	3.13541e+06	3.21978e+06	1.40195e+06	1.73927e+06	5.07314e+06	2.73812e+06	4.83097e+06	4.57253e+06	2.50805e+06	3.97052e+06	1.18433e+07	7.54511e+06	9.82885e+06	9.73909e+06	3.9147e+06	3.27135e+06	3.72081e+06	3.63562e+06	3.92785e+06	7.73591e+06	4.362e+06	1.2267e+07	1.09303e+07	7.09149e+06	3.04981e+07	1.03008e+07	7.74365e+06	6.06804e+06	1.21749e+07	8.92614e+06	1.52764e+07	2.15728e+07	1.05117e+07	5.3415e+06	1.38866e+07	9.61403e+06	5.01871e+06	4.08449e+06	4.5516e+06	2.72257e+06	7.67829e+06
High	Q99873	Protein arginine N-methyltransferase 1 OS=Homo sapiens OX=9606 GN=PRMT1 PE=1 SV=3	2.41858e+06	4.61297e+06	3.37079e+06	3.46745e+06	1.49581e+06	2.61018e+06	2.84231e+06	2.3161e+06	2.06108e+06	2.77634e+06	5.11979e+06	3.31907e+06	511847	953905	879280	781677	1.34026e+06	843081	1.29752e+06	1.16028e+06	2.21882e+06	2.22132e+06	2.89776e+06	2.44597e+06	1.06364e+07	2.34619e+07	4.57636e+07	3.47756e+07	3.35314e+07	2.3416e+07	2.86959e+07	1.57657e+07	1.22106e+07	1.50765e+07	1.60711e+07	1.55549e+06	5.22028e+06	7.22681e+06	1.86765e+07	665362	2.18052e+06	1.42294e+06	2.42071e+06	412378	1.41654e+06	312167	612829
High	Q9UNM6	26S proteasome non-ATPase regulatory subunit 13 OS=Homo sapiens OX=9606 GN=PSMD13 PE=1 SV=2	3.51368e+06	3.74947e+06	6.6715e+06	4.64488e+06	3.92037e+06	1.62003e+06	2.56356e+06	2.70132e+06	5.78241e+06	6.22648e+06	8.25437e+06	6.75442e+06	1.25669e+06	887066	442016	861923	1.15339e+06	2.52276e+06	1.21018e+06	1.62877e+06	1.39153e+06	3.3995e+06	4.02089e+06	2.93731e+06	6.99257e+06	4.56271e+07	6.66035e+07	6.91033e+07	6.03868e+07	6.1006e+07	2.66788e+07	73937031	4.34548e+07	4.97865e+07	7.79878e+07	1.83465e+07	4.26464e+07	1.6543e+07	4.55197e+07	1.42714e+06	607404	1.01727e+06	1.95534e+06	1.14558e+06	1.55046e+06	1.01703e+06	1.12156e+06
High	O00232	26S proteasome non-ATPase regulatory subunit 12 OS=Homo sapiens OX=9606 GN=PSMD12 PE=1 SV=3	2.00551e+06	1.85332e+06	2.26053e+06	2.03978e+06	1.18172e+06	1.29772e+06	1.7021e+06	1.39385e+06	2.86722e+06	4.69698e+06	5.31856e+06	4.29425e+06	2.69021e+06	1.58968e+06	1.17084e+06	1.81691e+06	1.34902e+06	1.94827e+06	878969	1.39209e+06	682640	1.75523e+06	1.09094e+06	1.17627e+06	503803	1.66603e+07	1.71253e+07	2.76401e+07	1.68688e+07	2.62873e+07	1.18466e+07	2.0628e+07	1.8844e+07	1.55207e+07	3.2348e+07	6.69442e+06	1.39068e+07	8.81914e+06	9.57105e+06	884238	1680339	1.28229e+06	1.78313e+06	719268	1.2512e+06	490330	1.27261e+06
High	P01892	HLA class I histocompatibility antigen, A-2 alpha chain OS=Homo sapiens OX=9606 GN=HLA-A PE=1 SV=1	5.43743e+06	5.97829e+06	5.94944e+06	5.78839e+06	6.42515e+06	4.67704e+06	5.51767e+06	5.53995e+06	7.17049e+06	3.10879e+06	2.41379e+06	4.23102e+06	3.20705e+06	2.68966e+06	3.3274e+06	3.0747e+06	3.97342e+06	4.85211e+06	5.57514e+06	4.80022e+06	1.0236e+07	1.62397e+07	1.16844e+07	1.272e+07	1.85188e+07	3.51624e+07	8.35006e+06	5.96119e+07	30117985	2.42078e+07	3.08124e+07	9.31038e+06	1.05655e+08	2.2439e+07	1.27505e+07	5.16493e+06	7.30909e+07	1.0103e+07	4.01467e+06	8.95771e+06	2.74216e+07	1.81897e+07	1.23395e+07	7.68153e+06	1.00105e+07	1.35046e+07	2.81875e+07
High	P52209	6-phosphogluconate dehydrogenase, decarboxylating OS=Homo sapiens OX=9606 GN=PGD PE=1 SV=3	5.07467e+06	8.50152e+06	8.35047e+06	7.30889e+06	1.5817e+07	1.16086e+07	1.69885e+07	1.48047e+07	1.17624e+07	1.46922e+07	1.81678e+07	1.48741e+07	6.25382e+06	4.63428e+06	4.28805e+06	5.05872e+06	3.87549e+06	5.34517e+06	4.13918e+06	4.45328e+06	5.60378e+06	7.97592e+06	6.55264e+06	6.71078e+06	5.3968e+06	1.35841e+07	2.68876e+07	2.49916e+07	5.03887e+07	2.39348e+07	3.58092e+07	2.26412e+07	6.82846e+06	4.04021e+07	4.522e+07	1.25944e+07	2.06806e+07	7.0737e+06	6.18752e+06	544061	6.63383e+06	3.58895e+06	4.52476e+06	5.89992e+06	5.21234e+06	5.27799e+06	6.05022e+06
High	P60903	Protein S100-A10 OS=Homo sapiens OX=9606 GN=S100A10 PE=1 SV=2	1.76009e+07	5.78154e+07	4.2859e+07	3.94251e+07	4.13548e+07	3.80844e+07	4.2797e+07	4.07454e+07	2.37265e+07	3.23497e+07	4.7213e+07	3.44297e+07	2.51667e+07	8.8801e+06	7.62763e+06	1.38915e+07	4.82383e+06	4.83862e+06	7.38526e+06	5.68257e+06	4.76967e+06	1.08675e+07	3.01219e+07	1.5253e+07	3.13949e+08	1.47576e+08	3.43746e+07	9.08811e+07	3.39598e+07	2.73834e+08	6.57139e+07	1.6439e+07	2.56507e+07	1.66603e+08	138976011	3.07383e+08	3.38241e+08	1.16017e+08	1.10751e+08	4.17878e+06	2.47407e+07	1.44598e+07	1.56472e+07	1.07417e+07	1.31945e+07	2.46242e+06	1.49925e+07
High	P07099	Epoxide hydrolase 1 OS=Homo sapiens OX=9606 GN=EPHX1 PE=1 SV=1	826923	447767	223688	499459	1.76093e+06	3.47255e+06	270348	1.83461e+06	1.02904e+06	1.21383e+06	1.7409e+06	1.32792e+06	1.81261e+06	755130	641054	1.0696e+06	1.10346e+06	173239	694076	656925	585377	307826	1.00744e+06	633548	3.95822e+07	1.51198e+07	2.93144e+07	1.79403e+07	3.18767e+07	5.84441e+07	1.00681e+07	2.77681e+08	1.51706e+07	2.05894e+07	2.91835e+07	4.71974e+07	9.13072e+07	12785387	3.37755e+06	170956	440185	305571	640172	328993	484583	633240	357335
High	P54577	Tyrosine--tRNA ligase, cytoplasmic OS=Homo sapiens OX=9606 GN=YARS PE=1 SV=4	2.43641e+06	2.88556e+06	2.70239e+06	2.67479e+06	1.54243e+06	2.2389e+06	1.26821e+06	1.68318e+06	4.23965e+07	7.62215e+06	2.55941e+07	2.52043e+07	6.20921e+06	1.47159e+06	2520378	3.40039e+06	1.12206e+06	2.10616e+06	830326	1.35285e+06	1.13003e+06	2.43608e+06	1.98569e+06	1.8506e+06	5.81271e+06	2.9193e+07	39883597	5.0346e+07	3.57716e+07	2.10932e+07	2.30947e+07	1.02578e+08	5.22942e+07	2.18056e+07	3.41475e+07	4.6203e+06	7.3968e+06	5.5093e+06	4.37136e+07	5009831	4.4865e+06	4.74817e+06	4.35739e+06	3.92874e+06	4.14307e+06	4.29e+06	3.8912e+06
High	P36969	Phospholipid hydroperoxide glutathione peroxidase OS=Homo sapiens OX=9606 GN=GPX4 PE=1 SV=3	569872	552858	517320	546683	886384	354131	503177	581231	104168	168008	877867	383348	1.37188e+06	6.11857e+06	7.27526e+06	4.9219e+06	5.04573e+06	126531	4.24466e+06	3.13897e+06	4.07881e+06	417297	730456	1.74219e+06	4.91023e+06	2.30759e+07	3.3215e+07	3.25512e+07	2.29609e+07	1.69247e+07	1.09226e+07	4.78024e+07	2.25764e+07	2.49238e+07	2.44573e+07	9.1644e+06	2.02574e+07	1.47615e+06	1.06617e+07	1.46671e+06	1.8242e+06	1.64546e+06	1.30192e+06	953638	1.12778e+06	1.04106e+06	2.03977e+06
High	P28070	Proteasome subunit beta type-4 OS=Homo sapiens OX=9606 GN=PSMB4 PE=1 SV=4	3.18931e+06	4.33735e+06	3.88733e+06	3.80466e+06	4.82247e+06	1.85914e+06	1.15589e+06	2.6125e+06	4.61118e+06	6.56509e+06	4.77161e+06	5.31596e+06	6.49936e+06	6.36579e+06	3.62563e+06	5.49693e+06	3.56139e+06	4.05689e+06	2.24395e+06	3.28741e+06	6.42433e+06	2.25619e+06	4.17517e+06	4.28523e+06	8.80418e+06	1.60498e+07	3.01922e+06	4.82011e+06	7.86816e+06	2.83748e+07	4.95688e+06	8.68567e+07	2.59873e+07	2.81635e+07	1.40375e+07	5.48879e+07	2.16737e+06	1.72582e+08	3.94e+07	1.79333e+06	1.66071e+06	1.72702e+06	2.07357e+06	3.87366e+06	2.97362e+06	1.83929e+06	1.25474e+06
High	Q04917	14-3-3 protein eta OS=Homo sapiens OX=9606 GN=YWHAH PE=1 SV=4	9.27762e+06	2.25065e+07	1.41614e+07	1.53152e+07	1.57823e+07	1.26959e+07	1.95399e+07	1.6006e+07	1.1418e+07	1.4564e+07	1.65948e+07	1.41923e+07	1.43584e+07	7.21433e+06	8.58943e+06	1.0054e+07	7.2495e+06	5.51169e+06	6.59647e+06	6.45255e+06	5.4012e+06	1.00783e+07	1.23543e+07	9.27794e+06	1.88139e+07	6.54029e+07	5.802e+07	8.42325e+07	4.34348e+07	5.66989e+07	3.0251e+07	3.3812e+07	5.28839e+07	7.06991e+07	3.38876e+07	4.67583e+07	3.57767e+07	4.48672e+07	6.62362e+07	2.11863e+06	8.90551e+06	5.51207e+06	2.50368e+06	1.62292e+06	2.0633e+06	1.39533e+06	3.04664e+06
High	P27635	60S ribosomal protein L10 OS=Homo sapiens OX=9606 GN=RPL10 PE=1 SV=4	4.44209e+06	4.16693e+06	4.59917e+06	4.40273e+06	9.55886e+06	1.43155e+07	8.82154e+06	1.08986e+07	1.14412e+07	1.63565e+07	1.50496e+07	1.42824e+07	8.42825e+06	9.32158e+06	2.39464e+06	6.71483e+06	4.14148e+06	5.28967e+06	6.33101e+06	5.25405e+06	3.31705e+06	5.89671e+06	5.67156e+06	4.96177e+06	4.51573e+06	2.65224e+07	1.03824e+08	1.2651e+08	7.64816e+07	5.52423e+07	3.29968e+07	1.212e+08	3.14367e+07	5.78712e+07	5.80337e+07	1.65224e+07	2.44017e+07	1.52969e+07	7.09913e+07	5.02829e+06	4.94094e+06	4.98462e+06	6.51463e+06	4.25898e+06	5.38681e+06	3.65998e+06	4.80813e+06
High	Q8IW45	ATP-dependent (S)-NAD(P)H-hydrate dehydratase OS=Homo sapiens OX=9606 GN=NAXD PE=1 SV=1	0	260610	239357	166656	1.30748e+06	974216	234183	838626	594855	817666	1.15899e+06	857172	428404	0	175540	201314	482012	437805	195333	371717	1.30262e+06	759369	364286	808759	9.6438e+06	4.4338e+07	2.25016e+08	4.05972e+07	8.80892e+07	3.49044e+07	8.48658e+06	3.5106e+06	4.5127e+06	2.04518e+07	1.98971e+07	2.63333e+06	5.87879e+06	5.95468e+06	1.80144e+07	901371	609459	755415	1.03773e+06	929755	983741	357431	918577
High	P08519	Apolipoprotein(a) OS=Homo sapiens OX=9606 GN=LPA PE=1 SV=1	1.2358e+06	1.67152e+06	824214	1.24384e+06	748100	1.44696e+06	2.32565e+06	1.50691e+06	1.22995e+06	1.43453e+06	1.81047e+06	1.49165e+06	4.40993e+06	2.92955e+06	2.35073e+06	3.23007e+06	1.78905e+06	1.57281e+06	959261	1.44037e+06	889286	1.40365e+06	2.41154e+06	1.56816e+06	2.37789e+06	3.16677e+06	2.85485e+06	5.62586e+06	4.53e+06	489461	1.18539e+07	5.51604e+06	1.43127e+06	4.60105e+06	4.05695e+06	2.76393e+06	9.69605e+06	323599	1.63475e+06	2.2602e+06	1.54561e+06	1.9029e+06	1.80423e+06	745850	1.27504e+06	1.28023e+06	1.82589e+06
High	P29144	Tripeptidyl-peptidase 2 OS=Homo sapiens OX=9606 GN=TPP2 PE=1 SV=4	5.84559e+06	3.3765e+06	5.92077e+06	5.04762e+06	3.34823e+06	2.83886e+06	3.63586e+06	3.27432e+06	5.72952e+06	4.11071e+06	1.2717e+07	7.51908e+06	3.55304e+06	7.18218e+06	3.57521e+06	4.77014e+06	2.42408e+06	3.53001e+06	3.75225e+06	3.23545e+06	3.24962e+06	4.75262e+06	5.12994e+06	4.37739e+06	2.50732e+06	1.34309e+06	5.25589e+06	3.66192e+06	4.55869e+06	5.68117e+06	6.11308e+06	2.06393e+07	3.10224e+06	2.54105e+06	8.68494e+06	3.50579e+06	1.1114e+07	1.44311e+07	1.32975e+07	339522	3.91147e+06	2.1255e+06	87174.5	95195.4	91185	555500	279666
High	Q16401	26S proteasome non-ATPase regulatory subunit 5 OS=Homo sapiens OX=9606 GN=PSMD5 PE=1 SV=3	2.88098e+06	3.26248e+06	3.85194e+06	3.3318e+06	4.47851e+06	3.03582e+06	3.5871e+06	3.70047e+06	2.7029e+06	5.25869e+06	4.11018e+06	4.02392e+06	3.88074e+06	1.58466e+06	1.5689e+06	2.34477e+06	3.04017e+06	3.73363e+06	1.75168e+06	2.84183e+06	2.73887e+06	4.88772e+06	2.58803e+06	3.40487e+06	3.52105e+06	3.70028e+07	6.17159e+07	5.63247e+07	5.55369e+07	5.15348e+07	3.51697e+07	5.997e+07	1.68063e+07	3.95414e+07	2.71667e+07	7.37475e+06	1.18935e+07	6.25444e+06	2.8847e+07	7.98258e+06	12334067	1.01583e+07	1.28608e+07	7.24809e+06	1.00545e+07	2.77389e+06	5.56845e+06
High	P35555	Fibrillin-1 OS=Homo sapiens OX=9606 GN=FBN1 PE=1 SV=3	1.10238e+06	1.73983e+06	2.0489e+06	1.63037e+06	3.02744e+06	3098498	1.31523e+06	2.48039e+06	1.76144e+06	1.44855e+06	2.47047e+06	1.89349e+06	3.6465e+06	858470	306641	1.60387e+06	322429	930807	557260	603499	73915.9	1.56902e+06	450767	697901	2.76234e+06	4.1519e+06	1.67043e+07	10441601	1.98088e+07	1.81092e+07	6.72333e+06	1.1528e+07	5.97836e+06	1.19339e+07	1.03361e+07	1.45328e+07	2.82005e+07	1.16579e+07	8.44497e+06	588849	713859	651354	2.08849e+06	418016	1.25325e+06	176945	720008
High	P02748	Complement component C9 OS=Homo sapiens OX=9606 GN=C9 PE=1 SV=2	5.46915e+06	5.38153e+06	6.4663e+06	5.77233e+06	8.99648e+06	2.07013e+06	5.14469e+06	5.40377e+06	6.75793e+06	1.02291e+07	6.77151e+06	7.91952e+06	2.50013e+07	1.08791e+07	2.01664e+07	1.86823e+07	1.05812e+07	1.13945e+07	6.95421e+06	9.64329e+06	7.58379e+06	5.01147e+06	2.42458e+06	5.00662e+06	7.38954e+07	2.52246e+07	4.86647e+07	3.03415e+07	5.90592e+07	6.40944e+07	46877908	2.68046e+07	4.50642e+07	2.7361e+07	1.76827e+07	2.33447e+07	4.8848e+07	2.07449e+07	4.21528e+07	7.04288e+07	6.04349e+07	6.54319e+07	5.10149e+07	7.00137e+07	6.05143e+07	6.28394e+07	5.65569e+07
High	Q99613	Eukaryotic translation initiation factor 3 subunit C OS=Homo sapiens OX=9606 GN=EIF3C PE=1 SV=1	5.0376e+06	1.01737e+07	1.94043e+07	1.15385e+07	1.92019e+07	9.86977e+06	9.41338e+06	1.28284e+07	1.1278e+07	1.09947e+07	9.08939e+06	1.0454e+07	1.1909e+07	5.59786e+06	8.12199e+06	8.54294e+06	1.34331e+07	1.05795e+07	5.65617e+06	9.88961e+06	9.06154e+06	9.70828e+06	6.01198e+06	8.2606e+06	3.8313e+06	3.30205e+07	5.68269e+07	4.07267e+07	3.84362e+07	3.65543e+07	6.19201e+06	4.11745e+07	2.60216e+07	3.72339e+07	3.8893e+07	5.6006e+06	6.30437e+06	7.82594e+06	2.8587e+07	1.35547e+06	255441	805457	575535	97628.4	336582	602751	1.30705e+06
High	P08567	Pleckstrin OS=Homo sapiens OX=9606 GN=PLEK PE=1 SV=3	4.0609e+06	7.00227e+06	4.57002e+06	5.21106e+06	1.05549e+07	1.03036e+07	1.08099e+07	1.05561e+07	4.12983e+06	3.70861e+06	5.23962e+06	4.35935e+06	8.66385e+06	4.31826e+06	8.66786e+06	7.21666e+06	3.44812e+06	2.10171e+06	3.28614e+06	2.94532e+06	3264705	4.96088e+06	2.07678e+06	3.43412e+06	1.98287e+06	7.55064e+06	8.66133e+06	1.04768e+07	8.62608e+06	5.83221e+06	5.60077e+06	6.42809e+06	6.13046e+06	8.49759e+06	6.68025e+06	3.57723e+06	3.66646e+06	3.78098e+06	4.96084e+06	115097	712908	414003	357867	962313	660090	1.19151e+06	1.12341e+06
High	Q15102	Platelet-activating factor acetylhydrolase IB subunit gamma OS=Homo sapiens OX=9606 GN=PAFAH1B3 PE=1 SV=1	1.09635e+06	2.46047e+06	2.15269e+06	1.90317e+06	1.44158e+06	817583	1.22106e+06	1.16007e+06	3.92839e+06	5.37856e+06	7.60273e+06	5.63656e+06	1.24128e+06	658863	487690	795946	314984	456049	256821	342618	468881	715681	955659	713407	1.52732e+07	2.9662e+07	8.45197e+07	4.3787e+07	7.73738e+07	3.00239e+07	1.77788e+07	1.05753e+08	3.56972e+07	2.30578e+07	6.74036e+07	4.65214e+06	9.5383e+06	1.35904e+07	2.35955e+07	275168	582183	428676	200365	377565	288965	282138	617794
High	P62906	60S ribosomal protein L10a OS=Homo sapiens OX=9606 GN=RPL10A PE=1 SV=2	4.41642e+06	4.13067e+06	4.10791e+06	4.21833e+06	5.24133e+06	3.89699e+06	3.08745e+06	4.07526e+06	6.00875e+06	1.07199e+07	1.01129e+07	8.94718e+06	4.86087e+06	2.10572e+06	1.99808e+06	2.98822e+06	1.28647e+06	1.71788e+06	1.72369e+06	1.57601e+06	1.93866e+06	3.71437e+06	3.81201e+06	3.15502e+06	2.01102e+07	6.08289e+07	8.98985e+07	1.38073e+08	7.36645e+07	4.74614e+07	2.13175e+07	2.53772e+08	7.47331e+07	4.72654e+07	8.95126e+07	7.43554e+06	2.56799e+07	3.4412e+07	6.28005e+07	828334	162855	495594	1.75719e+06	770923	1.26406e+06	324236	371837
High	P11047	Laminin subunit gamma-1 OS=Homo sapiens OX=9606 GN=LAMC1 PE=1 SV=3	8.46055e+06	4.27161e+06	9.84352e+06	7.52523e+06	8.9594e+06	5.56207e+06	4.84647e+06	6.45598e+06	1.16416e+07	1.1537e+07	9.02888e+06	1.07358e+07	1.13343e+07	1.49705e+07	1.21044e+07	1.2803e+07	4.32331e+06	4.32518e+06	5.82564e+06	4.82471e+06	3.73021e+06	4.48183e+06	1.55762e+06	3.25655e+06	4.85972e+06	2.15153e+06	4.48511e+06	1.17275e+06	2.65561e+06	4.66579e+06	5.72726e+07	4.76511e+06	1.05176e+06	1.89285e+07	4.55294e+06	2.97819e+07	4.1585e+06	2.49902e+07	9.78919e+06	2.6466e+06	3.29313e+06	2.96986e+06	2.27326e+06	8.41228e+06	5.34277e+06	1.65401e+06	2.44362e+06
High	O75531	Barrier-to-autointegration factor OS=Homo sapiens OX=9606 GN=BANF1 PE=1 SV=1	5.1003e+06	8.86417e+06	8.71722e+06	7.56056e+06	7.12372e+06	6.97405e+06	8.67576e+06	7.59118e+06	1.38044e+07	2.83104e+07	2.40745e+07	2.20631e+07	2.05251e+06	860412	321748	1.07822e+06	2.70811e+06	4.05269e+06	5.20688e+06	3.98922e+06	2.98999e+06	4.82165e+06	1.6467e+06	3.15278e+06	1.25478e+07	5.00602e+06	3.22162e+06	8.78571e+06	4.72448e+06	1.0904e+07	6.37693e+07	7.05545e+06	2.46007e+07	2.57114e+07	3.59109e+06	2.24023e+07	1.37483e+08	1.24223e+08	3.82941e+07	1.01173e+06	4.11346e+06	2.5626e+06	5.64974e+06	4.0495e+06	4.84962e+06	1.15444e+06	7.80555e+06
High	P60953	Cell division control protein 42 homolog OS=Homo sapiens OX=9606 GN=CDC42 PE=1 SV=2	1.13786e+07	1.66289e+07	1.28002e+07	1.36026e+07	1.56091e+07	1.46106e+07	1.93206e+07	1.65134e+07	1.06907e+07	1.24165e+07	1.14921e+07	1.15331e+07	9.12351e+06	7.4549e+06	1.00882e+07	8.88887e+06	9.12931e+06	5.42248e+06	5.01047e+06	6.52075e+06	5.52868e+06	9.91498e+06	5.21589e+06	6.88651e+06	9.47399e+06	4.11386e+07	4.04489e+07	3.96863e+07	4.04876e+07	2.37595e+07	2.11144e+07	2.29895e+07	2.23695e+07	3.27318e+07	1.65275e+07	1.53815e+07	1.74563e+07	4.6676e+06	2.74285e+07	4.21793e+06	8.58025e+06	6.39909e+06	3.98337e+06	2.50238e+06	3.24288e+06	908811	2.75863e+06
High	P62191	26S proteasome regulatory subunit 4 OS=Homo sapiens OX=9606 GN=PSMC1 PE=1 SV=1	2.73399e+06	2.62198e+06	2.73808e+06	2.69802e+06	6.44192e+06	5.29372e+06	4.10257e+06	5.2794e+06	6.18933e+06	8.36066e+06	8.34932e+06	7.6331e+06	2.97858e+06	4.94863e+06	4.76293e+06	4.23005e+06	6.10777e+06	2.602e+06	6.76854e+06	5.15944e+06	5574682	3.84181e+06	4.09745e+06	4.50465e+06	6.32918e+06	4.4451e+07	6.45496e+07	5.64519e+07	6.3094e+07	4.27076e+07	3.5242e+07	7.87035e+07	3.92388e+07	4.37275e+07	7.37416e+07	1.0723e+07	2.03278e+07	1.27614e+07	4.02293e+07	1.11214e+06	1.82852e+06	1.47033e+06	1.37271e+06	1.27429e+06	1.3235e+06	845347	1.45699e+06
High	Q02543	60S ribosomal protein L18a OS=Homo sapiens OX=9606 GN=RPL18A PE=1 SV=2	6.41709e+06	4.84246e+06	6.3131e+06	5.85755e+06	1.12902e+07	1.89138e+07	1.07364e+07	1.36468e+07	1.59646e+07	2.01642e+07	1.89541e+07	1.8361e+07	6.89879e+06	7.41356e+06	1.31242e+06	5.20826e+06	3.08724e+06	5.01613e+06	3.42669e+06	3.84335e+06	1.59492e+06	5.36707e+06	3.25613e+06	3.40604e+06	2.27671e+06	2.17979e+07	7.36953e+07	1.05516e+08	5.89526e+07	3.18672e+07	3.71243e+07	9.50426e+07	2.33917e+07	3.56029e+07	4.26816e+07	1.26552e+07	2.57674e+07	1.67218e+07	5.33114e+07	761517	902759	832138	1.73115e+06	1.51027e+06	1.62071e+06	661317	1.87926e+06
High	P63010	AP-2 complex subunit beta OS=Homo sapiens OX=9606 GN=AP2B1 PE=1 SV=1	2.17855e+07	2.98924e+07	2.81188e+07	2.65989e+07	5.20729e+07	3.57938e+07	3.2742e+07	4.02029e+07	1.8128e+07	2.45705e+07	1.58181e+07	1.95055e+07	2.75924e+07	2.56003e+07	2.90754e+07	2.74227e+07	4.18501e+07	2.52279e+07	2.04414e+07	2.91731e+07	3.59887e+07	3.33579e+07	1.41562e+07	2.78343e+07	6.34935e+07	3.14341e+07	2.1444e+08	6.32243e+07	4.01276e+07	3.46139e+07	2.45232e+07	4.74216e+07	5.76695e+07	4.6996e+07	3.00951e+07	1.94595e+07	3.64159e+07	1.10136e+07	2.94625e+07	1.13327e+07	9.80743e+06	1.05701e+07	9.80634e+06	9.09958e+06	9.45296e+06	1.14086e+07	1.16569e+07
High	P35573	Glycogen debranching enzyme OS=Homo sapiens OX=9606 GN=AGL PE=1 SV=3	541873	1.28157e+06	2.50095e+06	1.44146e+06	855725	1.89694e+06	1.17503e+06	1.30923e+06	424654	559101	1.34381e+06	775853	909672	755126	1.16024e+06	941681	1.19347e+06	1.40422e+06	485359	1.02768e+06	827078	1.36774e+06	575786	923533	3.47109e+06	5.83103e+06	1.13858e+07	1.35401e+07	7.32014e+06	6.41549e+06	9.70068e+06	2.56459e+07	1.52233e+07	6.85646e+06	1.22188e+07	2.05628e+06	3.62718e+06	1.70124e+06	4.24992e+06	2.89494e+06	1.305e+06	2.09997e+06	557265	2.59166e+06	1.57446e+06	2.99139e+06	2.84778e+06
High	O00560	Syntenin-1 OS=Homo sapiens OX=9606 GN=SDCBP PE=1 SV=1	5.8579e+07	6.23702e+07	6.14766e+07	6.08086e+07	1.53585e+07	9.46938e+06	13754845	1.28609e+07	1.22109e+07	1.19212e+07	2.09312e+07	1.50211e+07	1.13358e+07	1.00797e+07	1.34493e+07	1.16216e+07	5.94211e+06	8.19582e+06	4.77364e+06	6.30386e+06	8.487e+06	1.59257e+07	1.11676e+07	1.18601e+07	1.30409e+07	7.7222e+06	4.02643e+06	4.21397e+06	6.29839e+06	6.65797e+06	8.1568e+06	5.98371e+06	7.21229e+07	5.84911e+06	7.01873e+06	1.14096e+07	3.31689e+07	2.31583e+07	3.62853e+07	1.4976e+07	2.04479e+07	1.77119e+07	5.99648e+06	3.54682e+06	4.77165e+06	1.10087e+07	3.53451e+07
High	O43684	Mitotic checkpoint protein BUB3 OS=Homo sapiens OX=9606 GN=BUB3 PE=1 SV=1	1.96226e+06	1.8751e+06	1.97331e+06	1.93689e+06	1.40049e+06	1.33919e+06	1.33712e+06	1.35893e+06	2.24694e+06	3.0123e+06	2.74793e+06	2.66906e+06	922385	248633	617166	596061	588508	808928	447106	614847	633977	1.26706e+06	1.49121e+06	1.13075e+06	4.49653e+06	2.00339e+07	5.26878e+07	4.5255e+07	4.43131e+07	2.38103e+07	4.92034e+07	4.26391e+07	1.89614e+07	2.5412e+07	2.28483e+07	2.95316e+06	8.10542e+06	5.35194e+06	3.07796e+07	8.47023e+06	1.00272e+07	9.24871e+06	9.31295e+06	9.90967e+06	9.61131e+06	1.11886e+07	9.42785e+06
High	P00533	Epidermal growth factor receptor OS=Homo sapiens OX=9606 GN=EGFR PE=1 SV=2	5.36125e+07	4.45442e+07	4.16811e+07	4.66126e+07	1.86133e+07	7.74917e+06	1.61984e+07	1.41869e+07	1.01841e+07	1.47482e+07	1.44221e+07	1.31181e+07	1.21247e+07	2.58324e+06	2.9329e+06	5.8803e+06	1.6492e+07	8.3459e+06	1.76048e+07	1.41475e+07	2.86357e+06	6.31737e+06	6.13581e+06	5.10558e+06	1.16325e+07	1.30698e+07	7.03657e+06	4.28273e+07	1.53605e+07	1.12164e+07	1.18885e+07	4.83759e+07	5.25556e+07	1.81783e+07	7.26358e+06	2.51448e+07	4.18001e+07	73314347	2.15427e+07	4.8962e+06	1.14623e+07	8.17925e+06	1.06182e+07	7.91914e+06	9.26869e+06	2.22123e+06	1.82801e+07
High	P46782	40S ribosomal protein S5 OS=Homo sapiens OX=9606 GN=RPS5 PE=1 SV=4	3.55347e+06	4.98185e+06	5.71222e+06	4.74918e+06	7.33655e+06	5.78833e+06	4.46371e+06	5.86287e+06	8.17384e+06	7.68849e+06	1.07519e+07	8.87142e+06	5.77554e+06	3.57655e+06	2.44079e+06	3.93096e+06	5.40012e+06	2.95893e+06	2.66982e+06	3.67629e+06	4.21738e+06	3.70126e+06	3.7261e+06	3.88158e+06	2.5771e+06	1.9194e+07	3.74031e+07	7.09832e+07	2.97484e+07	1.99966e+07	8.16986e+06	2.86824e+07	2.38782e+07	2.04704e+07	4.19652e+07	2.35424e+06	7.96311e+06	6.31814e+06	2.39843e+07	2.32657e+06	1.49368e+06	1.91013e+06	2.11054e+06	1.15358e+06	1.63206e+06	2.93118e+06	1.1115e+06
High	Q12797	Aspartyl/asparaginyl beta-hydroxylase OS=Homo sapiens OX=9606 GN=ASPH PE=1 SV=3	597749	1.03195e+06	991968	873890	960974	1.67421e+06	1.27746e+06	1.30422e+06	1.69647e+06	1.82633e+06	1.80477e+06	1.77585e+06	1.58569e+06	648011	447054	893586	867000	856479	466498	729992	633939	535263	714939	628047	2376540	3.56786e+06	6.37181e+06	4.9115e+06	4.25342e+06	5.48213e+06	3.52286e+06	8.84497e+06	3.97158e+06	6.00169e+06	3.22792e+06	1.03958e+07	1.54608e+07	3.70374e+06	6.9938e+06	549870	2.34603e+06	1.44795e+06	2.53683e+06	695009	1.61592e+06	654874	238328
High	P36507	Dual specificity mitogen-activated protein kinase kinase 2 OS=Homo sapiens OX=9606 GN=MAP2K2 PE=1 SV=1	1.02087e+07	1.07612e+07	1.09056e+07	1.06252e+07	1.03426e+07	1.00397e+07	7.88309e+06	9.42182e+06	5.51268e+06	6.64233e+06	6.66874e+06	6.27458e+06	5.10058e+06	6.0198e+06	4.31751e+06	5.14596e+06	7.70057e+06	7.16934e+06	6.11308e+06	6.99433e+06	7.69728e+06	1.1548e+07	6.25033e+06	8.49853e+06	1.3653e+07	3.94322e+07	6.44457e+07	4.85119e+07	3.9029e+07	4.79381e+07	4.40311e+07	3.59028e+07	3.04338e+07	3.10882e+07	3.07962e+07	1.22836e+07	2.80534e+07	6.10736e+06	2.46795e+07	4.48808e+06	3.56637e+06	4.02722e+06	2.91167e+06	3.31431e+06	3.11299e+06	2.58415e+06	2.73557e+06
High	P09382	Galectin-1 OS=Homo sapiens OX=9606 GN=LGALS1 PE=1 SV=2	703939	170292	181798	352010	931473	753107	591287	758622	1.29463e+07	1.33077e+07	1.74755e+07	1.45765e+07	1.08108e+07	4.96506e+06	2.45061e+06	6.07549e+06	2.264e+06	1.46364e+06	2.42073e+06	2.04946e+06	1.35154e+06	2.64897e+06	4.4402e+06	2.81357e+06	1.46793e+07	3.28157e+07	4.89891e+07	4.23645e+07	5.48158e+07	4.54326e+07	4.60893e+07	22235093	3.21402e+07	5.93959e+07	5.64171e+07	2.90801e+07	8.24794e+07	2.46909e+07	4.79285e+07	3.95831e+06	1.28617e+07	8.41002e+06	3.66503e+06	1.85544e+06	2.76024e+06	1.16039e+06	4.34599e+06
High	Q13310	Polyadenylate-binding protein 4 OS=Homo sapiens OX=9606 GN=PABPC4 PE=1 SV=1	1.8859e+06	2.11112e+06	1.96334e+06	1.98679e+06	1.21735e+06	1.37702e+06	1.17661e+06	1.25699e+06	3.48804e+06	3.25649e+06	4.80849e+06	3.85101e+06	1.06917e+06	208344	271940	516484	664564	679883	500722	615056	946395	1.63799e+06	1.76447e+06	1.44962e+06	2.4027e+06	1.21729e+07	7.78982e+06	2.07129e+07	1.19145e+07	9.02147e+06	9.16888e+06	5.28477e+07	1.03146e+07	6.98769e+06	3.13025e+07	1.04381e+06	3.3286e+06	1.32512e+07	3.06449e+07	3.1943e+06	2.89111e+06	3.0427e+06	2.95763e+06	3.97444e+06	3.46603e+06	3.66564e+06	3.87179e+06
High	Q15833	Syntaxin-binding protein 2 OS=Homo sapiens OX=9606 GN=STXBP2 PE=1 SV=2	6.61262e+06	1.39473e+07	1.06581e+07	1.0406e+07	8.38334e+06	7.77178e+06	6.99603e+06	7.71705e+06	3.69727e+06	5.12429e+06	5.87413e+06	4.89856e+06	4.83011e+06	3.17462e+06	5.09307e+06	4.36593e+06	1.69202e+06	1.80677e+06	1.10177e+06	1.53352e+06	1.06844e+06	3.05499e+06	2.86019e+06	2.32787e+06	8.29854e+06	1.23971e+07	4.80127e+06	1.56456e+07	9.47939e+06	8.86358e+06	3.48653e+07	2.49378e+07	2.87902e+07	1.00154e+07	1.83193e+07	1.29482e+07	4.21417e+06	5.08271e+06	11539863	2.5906e+06	3.66361e+06	3.1271e+06	101873	100791	101332	103100	1.02633e+06
High	P20618	Proteasome subunit beta type-1 OS=Homo sapiens OX=9606 GN=PSMB1 PE=1 SV=2	1.01844e+07	1.69104e+07	1.24031e+07	1.31659e+07	1.65131e+07	15087212	2.31044e+07	1.82349e+07	1.44082e+07	1.65206e+07	1.97257e+07	1.68848e+07	1.95537e+07	1.13157e+07	1.071e+07	1.38598e+07	1.20688e+07	9.50724e+06	1.41294e+07	1.19018e+07	1.09484e+07	1.78543e+07	2.1315e+07	1.67059e+07	1.64294e+07	2.55203e+07	1.16063e+07	8.79949e+06	1.7265e+07	3.35819e+07	8857302	1.22202e+08	3.88697e+07	3.97833e+07	2.22751e+07	6.38295e+07	1.62936e+07	1.33885e+08	5.88447e+07	417252	8.28875e+06	4.353e+06	2.70038e+06	2.2767e+06	2.48854e+06	1.4872e+06	3.09217e+06
High	P04196	Histidine-rich glycoprotein OS=Homo sapiens OX=9606 GN=HRG PE=1 SV=1	7.72554e+06	5.10121e+06	4.60525e+06	5.81067e+06	6.53992e+06	3.00631e+06	4.12729e+06	4.55784e+06	1.33723e+07	9.08897e+06	1.79893e+06	8.08675e+06	1.89538e+07	1.26078e+07	7.57205e+06	1.30446e+07	1.47408e+07	9.67158e+06	7.78385e+06	1.07321e+07	1.60283e+07	9.52357e+06	3.83087e+06	9.79426e+06	8.95256e+06	1.52212e+07	1.85974e+07	1.06104e+07	2.99908e+07	2.25588e+07	1.00044e+07	3.36311e+07	9.87093e+06	1.26309e+07	2.21182e+07	1.0355e+07	2.06211e+07	1.90042e+07	1.57009e+07	7.56802e+06	8.41435e+06	7.99119e+06	2.66311e+06	3.46873e+06	3.06592e+06	4.73373e+06	3.09689e+06
High	P62249	40S ribosomal protein S16 OS=Homo sapiens OX=9606 GN=RPS16 PE=1 SV=2	1.37483e+07	1.38701e+07	1.25589e+07	1.33924e+07	1.93264e+07	2.1991e+07	1.35634e+07	1.82936e+07	2.71256e+07	3.56196e+07	3.40582e+07	3.22678e+07	1.29578e+07	1.14808e+07	4.67687e+06	9.70517e+06	9.63138e+06	9.21467e+06	9.29827e+06	9.38144e+06	8.40238e+06	1.34154e+07	1.2462e+07	1.14266e+07	8.83448e+06	8.38809e+07	1.70419e+08	334323483	1.47951e+08	1.16453e+08	7.02106e+07	2.14098e+08	9.2773e+07	1.2144e+08	1.83063e+08	2.88966e+07	6.74272e+07	7.70195e+07	1.48419e+08	7.4134e+06	8.73479e+06	8.0741e+06	8.75034e+06	6.41452e+06	7.58243e+06	5.8074e+06	7.72669e+06
High	P02652	Apolipoprotein A-II OS=Homo sapiens OX=9606 GN=APOA2 PE=1 SV=1	1.00012e+06	2.04669e+06	1.8327e+06	1.6265e+06	1.09761e+06	1.30262e+06	619053	1.00643e+06	1.48955e+06	1.00598e+06	1.07081e+06	1.18878e+06	1.25421e+06	564375	981064	933218	895053	783093	610116	762754	1.29715e+06	1.13379e+06	634406	1.02178e+06	2.49856e+07	9.50356e+07	74205936	9.03728e+07	6.64545e+07	1.54324e+08	73524111	2.57787e+07	3.27714e+07	4.82635e+07	4.59222e+07	8.27358e+07	1.17784e+08	2.85912e+07	7.15353e+07	678073	1.2431e+06	960585	434148	1.04021e+06	737181	498103	784337
High	P23229	Integrin alpha-6 OS=Homo sapiens OX=9606 GN=ITGA6 PE=1 SV=5	6.48357e+06	9.02545e+06	6.80835e+06	7.43913e+06	1.36134e+07	1.09491e+07	1.20008e+07	1.21877e+07	3.80487e+06	4.10577e+06	3.02472e+06	3.64512e+06	8.83959e+06	8.03981e+06	1.06084e+07	9.16259e+06	1.10482e+07	9.6236e+06	9.33233e+06	1.00014e+07	3.70659e+06	6.34074e+06	4.31245e+06	4.78659e+06	4.62953e+06	3.30814e+06	2.14099e+06	5.84916e+06	3.7662e+06	2.73553e+06	9.50025e+06	5.65488e+06	6.13116e+06	4.07142e+06	1.96297e+06	2.56435e+06	3.82175e+06	4.54601e+06	9.10715e+06	69141.9	528170	298656	1.59724e+06	402438	999839	395571	1.14692e+06
High	P51148	Ras-related protein Rab-5C OS=Homo sapiens OX=9606 GN=RAB5C PE=1 SV=2	1.20894e+07	1.92427e+07	1.25139e+07	1.46153e+07	1.57927e+07	1.62055e+07	1.65313e+07	1.61765e+07	8.7793e+06	1.19448e+07	1.42156e+07	1.16466e+07	7.60057e+06	5.14279e+06	6.42007e+06	6.38781e+06	7.26071e+06	7.06731e+06	6.75813e+06	7.02872e+06	6.20945e+06	9787389	1.05608e+07	8.85254e+06	5.24705e+06	3.94928e+07	4.92922e+07	6.30819e+07	5.08488e+07	3.78357e+07	4.06234e+06	4.29446e+07	4.01568e+07	5.85873e+07	5.08099e+07	2.63217e+07	3.85648e+07	1.20096e+07	2.45712e+07	1.646e+06	6.91455e+06	4.28027e+06	3.31262e+06	2.51996e+06	2.91629e+06	1.07926e+06	3.4063e+06
High	P17812	CTP synthase 1 OS=Homo sapiens OX=9606 GN=CTPS1 PE=1 SV=2	2.4696e+06	3.73526e+06	4.10027e+06	3.43504e+06	1.99528e+06	3.33387e+06	4.33867e+06	3.2226e+06	5.81356e+06	7.44309e+06	9.00452e+06	7.42039e+06	2.13781e+06	2.625e+06	2.1074e+06	2.29007e+06	1.66842e+06	1.88026e+06	1.79908e+06	1.78259e+06	1.14231e+06	1.3886e+06	2.43251e+06	1.65447e+06	1.99146e+06	5.6926e+06	1.24445e+07	4.62422e+07	1.02992e+07	6.12547e+06	8.71408e+06	1.19846e+08	2.20987e+07	6.9611e+06	4.48044e+07	819958	2.30138e+06	4.11265e+06	3.01339e+07	240819	1.25638e+06	748601	2.20759e+06	1.85075e+06	2.02917e+06	82660	1.86481e+06
High	P29762	Cellular retinoic acid-binding protein 1 OS=Homo sapiens OX=9606 GN=CRABP1 PE=1 SV=2	512898	1.73818e+06	1.49018e+06	1.24709e+06	2.41476e+06	805415	1.17024e+06	1.46347e+06	1.05059e+06	1.44551e+06	1.2876e+06	1.26124e+06	875505	688324	1.40139e+06	988405	2.08198e+06	1.23474e+06	1.53166e+06	1.61613e+06	831011	962644	570630	788095	2.8107e+06	3.42737e+06	5.1224e+06	5.9696e+06	9.10967e+06	7.77282e+06	3.34132e+06	2.94186e+08	9.34422e+07	1.98042e+06	1.50726e+07	8.21465e+06	7.51319e+06	4.75293e+06	5.0305e+06	653980	903567	778774	988451	320881	654666	1.11453e+06	322924
High	P15170	Eukaryotic peptide chain release factor GTP-binding subunit ERF3A OS=Homo sapiens OX=9606 GN=GSPT1 PE=1 SV=1	581107	1.84897e+06	972976	1.13435e+06	1.17009e+06	950823	1.45649e+06	1.19247e+06	1.92331e+06	2.15787e+06	2.52918e+06	2.20345e+06	1.72932e+06	1.17238e+06	825389	1.24236e+06	552568	1.40104e+06	1.32901e+06	1.0942e+06	1.10047e+06	1.17356e+06	3.81137e+06	2.02847e+06	8.85442e+06	1.35835e+07	1.24115e+07	3.23553e+07	1.55406e+07	7.72636e+06	2.4459e+06	5.84e+07	2.08267e+07	1.30552e+07	2.69356e+07	4.3079e+06	7.7473e+06	8.62497e+06	2.16917e+07	3.31873e+06	2.33748e+06	2.82811e+06	3.1907e+06	3.33332e+06	3.26201e+06	720479	3.76827e+06
High	P09936	Ubiquitin carboxyl-terminal hydrolase isozyme L1 OS=Homo sapiens OX=9606 GN=UCHL1 PE=1 SV=2	1.66121e+06	3.75568e+06	2.92118e+06	2.77936e+06	1.18075e+07	9.38117e+06	1.45271e+07	1.19053e+07	756283	3.21378e+06	1.5185e+06	1.82952e+06	1.4665e+07	5.87714e+06	4.30252e+06	8.28156e+06	994958	1.01087e+06	0	668610	1.73918e+06	1.74663e+06	536932	1.34091e+06	7.50188e+06	5.31591e+06	6.82208e+06	9.63161e+06	6.14573e+06	4.51746e+06	1.43159e+07	5.51375e+06	1.20074e+07	1.06962e+07	1.78199e+08	3.35875e+06	6.22235e+06	4.31101e+06	2.92002e+07	3.36575e+06	8.52566e+06	5.94571e+06	4.15441e+06	3.12105e+06	3.63773e+06	1.23465e+06	3.0119e+06
High	P17612	cAMP-dependent protein kinase catalytic subunit alpha OS=Homo sapiens OX=9606 GN=PRKACA PE=1 SV=2	3.10906e+06	5.34764e+06	3.92554e+06	4.12741e+06	5.59372e+06	5.6332e+06	4.97516e+06	5.40069e+06	2232023	3.14587e+06	2.8627e+06	2.74687e+06	4.60257e+06	2.76009e+06	3.6892e+06	3.68395e+06	3.43488e+06	2.1994e+06	2.47099e+06	2.70176e+06	2.54454e+06	3.20575e+06	3.92572e+06	3.22534e+06	1.38318e+07	2.00474e+07	3.4571e+07	1.29817e+07	2.63037e+07	2.29019e+07	1.76972e+07	1.25071e+07	1.00698e+07	8.57205e+06	3.99138e+06	9.21459e+06	1.54337e+07	4.21143e+06	1.63995e+07	395104	2.21817e+06	1.30664e+06	2.26288e+06	730711	1.4968e+06	276832	755733
High	P62280	40S ribosomal protein S11 OS=Homo sapiens OX=9606 GN=RPS11 PE=1 SV=3	4.87449e+06	7.5234e+06	4.83409e+06	5.74399e+06	5.7152e+06	1.11798e+07	8.19378e+06	8.36291e+06	1.1264e+07	1.39417e+07	1.27577e+07	1.26545e+07	1.20683e+07	6.1803e+06	2.87041e+06	7.03966e+06	3.94352e+06	5.77407e+06	3.62269e+06	4.44676e+06	3.53203e+06	4.96126e+06	7.74492e+06	5.41274e+06	9.45782e+06	7.81181e+07	1.1755e+08	1.23132e+08	8.92512e+07	7.5871e+07	2.37096e+08	8.18861e+07	4.35117e+07	5.31714e+07	9.27428e+07	9.54308e+06	2.03905e+07	2.30271e+07	7.45426e+07	1.46603e+06	2.9771e+06	2.22157e+06	3.02149e+06	2.36762e+06	2.69455e+06	2.15357e+06	2.2549e+06
High	P38646	Stress-70 protein, mitochondrial OS=Homo sapiens OX=9606 GN=HSPA9 PE=1 SV=2	9.20912e+06	1.01929e+07	7.62394e+06	9.00867e+06	1.65045e+07	1.8071e+07	1.65379e+07	1.70378e+07	2.28528e+07	3.10666e+07	3.55501e+07	2.98232e+07	1.33214e+07	2.1423e+06	1.91598e+06	5.79322e+06	1.76726e+06	6.95765e+06	1.8615e+06	3.5288e+06	949708	1.32706e+07	1.82471e+07	1.08225e+07	3.18647e+07	4.46068e+07	6.32601e+07	4.98801e+07	6.8025e+07	4.74531e+07	4.87678e+07	1.56907e+08	9.96917e+07	4.31377e+07	1.70246e+08	9.44133e+06	2.44099e+07	2.7393e+07	7.38637e+07	2.2839e+06	6.16806e+06	4.22598e+06	1.92294e+06	1.1016e+06	1.51227e+06	813482	1.5984e+06
High	Q15582	Transforming growth factor-beta-induced protein ig-h3 OS=Homo sapiens OX=9606 GN=TGFBI PE=1 SV=1	1.30747e+06	1.2843e+06	971186	1.18765e+06	2.13755e+06	1.62169e+06	1.45038e+06	1.73654e+06	1.06804e+06	493267	909354	823552	9.60563e+06	1.44525e+07	9.88182e+06	1.13133e+07	6.71947e+06	6.23681e+06	3.76241e+06	5.57289e+06	544918	1.21544e+06	571743	777366	3.54479e+06	2.17842e+07	1.13978e+07	2.05826e+07	2.2653e+07	2.72654e+07	1.27209e+07	12528312	1.6623e+07	1.71975e+07	3.61305e+07	5.29213e+06	9.37575e+06	2.14803e+07	1.01052e+07	717009	1.79047e+06	1.25374e+06	590496	1.08111e+06	835805	1.29903e+06	700023
High	P25789	Proteasome subunit alpha type-4 OS=Homo sapiens OX=9606 GN=PSMA4 PE=1 SV=1	2.87623e+06	2.17415e+06	3.62401e+06	2.89146e+06	4.21646e+06	2.43821e+06	3.47492e+06	3.37653e+06	6.83154e+06	1.1539e+07	6.75336e+06	8.37463e+06	6.04736e+06	1.70071e+06	557397	2.76849e+06	1.11417e+06	1.8112e+06	1.75367e+06	1.55968e+06	1.97289e+06	2.97462e+06	4.74014e+06	3.22922e+06	6.77217e+06	1.78427e+07	1.33778e+07	1.22891e+07	1.83763e+07	3.79464e+07	2.44378e+07	7.50502e+07	2.39481e+07	3.75975e+07	2.17982e+07	4.8627e+07	3.86651e+06	8.61041e+07	3.85086e+07	2.04008e+06	2.52669e+06	2.28339e+06	2.3404e+06	2.20534e+06	2.27287e+06	2.50012e+06	1.81089e+06
High	P34896	Serine hydroxymethyltransferase, cytosolic OS=Homo sapiens OX=9606 GN=SHMT1 PE=1 SV=1	3.1243e+07	6.57608e+07	4.12335e+07	4.60791e+07	5.19e+07	3.45693e+07	5.4144e+07	4.68711e+07	3.15706e+07	3.40805e+07	3.77654e+07	3.44722e+07	3.63185e+07	2.34153e+07	1.32754e+07	2.43364e+07	1.61107e+07	1.10342e+07	1.14279e+07	1.28576e+07	1.33089e+07	2.19861e+07	3.13086e+07	2.22012e+07	6.14743e+07	6.81875e+07	5.79455e+07	3.86571e+07	4.56685e+07	5.46227e+07	8.46726e+07	1.69475e+07	1.86376e+07	6.48487e+07	3.91071e+07	1.63053e+08	1.84912e+08	5.13237e+07	6.50973e+07	2.92227e+07	8.15267e+07	5.53747e+07	5.46881e+07	4.6218e+07	5.0453e+07	1.32775e+07	3.02604e+07
High	P62277	40S ribosomal protein S13 OS=Homo sapiens OX=9606 GN=RPS13 PE=1 SV=2	2.57144e+06	963428	1.98342e+06	1.83943e+06	3.99816e+06	5.21549e+06	2.68701e+06	3.96689e+06	6.9075e+06	1.06673e+07	1.35989e+07	1.03912e+07	2.3051e+06	3.00329e+06	698308	2.00223e+06	1.65493e+06	1.284e+06	2.48943e+06	1.80945e+06	1.09216e+06	2.65056e+06	2.87406e+06	2.20559e+06	7.09634e+06	1.73884e+07	5.69641e+07	6.97264e+07	4.82257e+07	1.12171e+07	6.16257e+06	1.03429e+08	2.68073e+07	8.76097e+06	5.29939e+07	138110	2.15623e+06	7.41268e+06	4.10505e+07	78084.4	864203	471144	1.09053e+06	759924	925228	100863	769397
High	P31146	Coronin-1A OS=Homo sapiens OX=9606 GN=CORO1A PE=1 SV=4	2.8846e+06	9.10435e+06	3.80595e+06	5.26497e+06	5.94646e+06	8.2926e+06	4.44799e+06	6.22902e+06	3.84412e+06	3.99827e+06	5.66355e+06	4.50198e+06	5.33536e+06	5.7416e+06	8.00967e+06	6.36221e+06	3.94321e+06	3.26584e+06	2.36483e+06	3.1913e+06	1.54969e+06	4.74685e+06	3.47508e+06	3.25721e+06	1.09321e+07	9.44422e+07	5.66135e+07	2.33886e+08	6.03107e+07	4.37665e+07	4.14468e+07	8.25819e+06	2.90075e+07	1.02784e+08	2.77961e+07	1.75929e+07	6.07024e+07	5.23928e+07	5.23735e+07	1.68303e+06	2.00057e+06	1.8418e+06	1.03561e+06	1.24682e+06	1.14122e+06	1.71342e+06	1.79606e+06
High	P18124	60S ribosomal protein L7 OS=Homo sapiens OX=9606 GN=RPL7 PE=1 SV=1	7.26701e+06	9.27694e+06	7.89572e+06	8.14656e+06	1.52563e+07	2.21265e+07	1.32212e+07	1.6868e+07	1.77464e+07	2.04078e+07	2.26709e+07	2.02751e+07	8.50634e+06	9.15448e+06	4.14109e+06	7.2673e+06	5.88928e+06	6.1674e+06	6.99005e+06	6.34891e+06	4.39891e+06	7.99323e+06	7.08948e+06	6.49387e+06	3.43412e+06	7.94645e+07	1.23549e+08	1.59604e+08	1.12584e+08	6.63982e+07	6.85319e+07	6.16749e+07	4.40468e+07	6.20053e+07	9.07995e+07	1.18197e+07	3.34265e+07	1.85795e+07	6.80725e+07	1.12434e+06	957860	1.0411e+06	2.26552e+06	1.77974e+06	2.02263e+06	357410	1.65361e+06
High	Q9Y2X3	Nucleolar protein 58 OS=Homo sapiens OX=9606 GN=NOP58 PE=1 SV=1	1.97044e+06	1.81868e+06	2.13659e+06	1.97524e+06	1.19071e+06	2.19708e+06	886757	1.42485e+06	1.49642e+06	1.62845e+06	2.28024e+06	1.8017e+06	6.44732e+06	3.31796e+06	2.61757e+06	4.12762e+06	1.15209e+06	5.52025e+06	691036	2.45446e+06	553672	593503	1.74441e+06	963860	7.5916e+06	2.38559e+07	2.57108e+07	4.80444e+07	2.31263e+07	3.17371e+07	1.50889e+07	2.07551e+07	8.59605e+06	2.48771e+07	8.20017e+06	7.64704e+06	3.19526e+07	5.97063e+06	1.86511e+07	925939	774168	850054	1.13494e+06	514527	824733	1.32842e+06	432076
High	Q9NTK5	Obg-like ATPase 1 OS=Homo sapiens OX=9606 GN=OLA1 PE=1 SV=2	3.16088e+06	5.06224e+06	5.78709e+06	4.67007e+06	4.62252e+06	5.23801e+06	6.6823e+06	5.51427e+06	5.40807e+06	7.32724e+06	1.04326e+07	7.72263e+06	2.72883e+06	1.6676e+06	1.55665e+06	1.98436e+06	3.19287e+06	3.05495e+06	2.00687e+06	2.75156e+06	2.80871e+06	5.14604e+06	4.59549e+06	4.18341e+06	1.29879e+07	1.67264e+07	3.06261e+07	3.0908e+07	2.2455e+07	1.34544e+07	4.8806e+06	8.86365e+07	4.21839e+07	2.63734e+07	5.64462e+07	2.79617e+06	7.19428e+06	2.37045e+06	2.30509e+07	1.10958e+06	3.0421e+06	2.07584e+06	1.83329e+06	734706	1.284e+06	460105	1.36188e+06
High	Q02241	Kinesin-like protein KIF23 OS=Homo sapiens OX=9606 GN=KIF23 PE=1 SV=3	6.49409e+06	2.07701e+07	1.24061e+07	1.32234e+07	2.50841e+07	2.06604e+07	4.23537e+07	2.9366e+07	1.59401e+07	2.18938e+07	2.56736e+07	2.11691e+07	9.56253e+06	5.92979e+06	3.79645e+06	6.42959e+06	8.37493e+06	1.29664e+07	1.25898e+07	1.13104e+07	9.97226e+06	1.26686e+07	1.79084e+07	1.35164e+07	7.06804e+06	4.43726e+07	7.83442e+07	1.21702e+08	6.05953e+07	6.23849e+07	2.87331e+07	8.2462e+07	3.68072e+07	6.9483e+07	8.46919e+07	2.05399e+07	3.74824e+07	2.23661e+07	7.71355e+07	3.01589e+06	6.3158e+06	4.66585e+06	4.29992e+06	2.74406e+06	3.52199e+06	1.49406e+06	4.53081e+06
High	P09651	Heterogeneous nuclear ribonucleoprotein A1 OS=Homo sapiens OX=9606 GN=HNRNPA1 PE=1 SV=5	649013	1.14717e+06	2.29774e+06	1.36464e+06	1.52397e+06	2.30379e+06	1.9415e+06	1.92309e+06	9.30087e+06	1.37785e+07	1.99433e+07	1.43409e+07	1.23729e+06	3.15476e+06	1.3509e+06	1.91432e+06	6.05822e+06	1.73e+06	6.0309e+06	4.60638e+06	4.5551e+06	4.03611e+06	6.49127e+06	5.02749e+06	7.13238e+06	15024206	4.04099e+07	3.24173e+07	3.01136e+07	1.25007e+07	5.23934e+06	1.10593e+08	6.83637e+07	2.18042e+07	6.6162e+07	1.556e+06	2.39824e+06	1.1871e+07	2.1131e+07	322049	2.13057e+06	1.22631e+06	844489	1.10854e+06	976516	342050	589293
High	Q13148	TAR DNA-binding protein 43 OS=Homo sapiens OX=9606 GN=TARDBP PE=1 SV=1	923972	554198	1.27032e+06	916164	363474	348220	170704	294133	560174	711945	1.03044e+06	767520	615446	350930	615380	527252	569449	106694	320150	332097	288767	1.13809e+06	611134	679330	501738	1.8027e+07	3.46836e+07	3.27062e+07	3.48735e+07	2.03623e+07	6.51124e+06	2.46336e+07	1.11418e+07	1.94766e+07	2.79943e+07	2.56769e+06	5.43241e+06	2.93367e+06	2.26008e+07	2.31283e+06	1.16927e+06	1.74105e+06	780510	2.08829e+06	1.4344e+06	1.75827e+06	1.07372e+06
High	O94788	Retinal dehydrogenase 2 OS=Homo sapiens OX=9606 GN=ALDH1A2 PE=1 SV=3	3.0383e+06	5.18194e+06	4.87853e+06	4.36626e+06	4.99715e+06	4.23228e+06	5.66437e+06	4.9646e+06	1.9011e+06	3.96813e+06	4.85656e+06	3.57526e+06	5.66743e+06	2.31103e+06	2.53178e+06	3.50341e+06	2.00401e+06	1.82501e+06	1.75634e+06	1.86179e+06	1.38548e+06	986280	3.20216e+06	1.85797e+06	5.34997e+06	2.96399e+06	3.34754e+06	3.56675e+06	5.98596e+06	2.12926e+06	7.58182e+06	7.22297e+06	3.18679e+06	2.57023e+06	4314901	4.79569e+06	4.67035e+06	2.24453e+06	2.12747e+06	1.88854e+06	3.88032e+06	2.88443e+06	2.35906e+06	1.99937e+06	2.17921e+06	1.57456e+06	2.40929e+06
High	P61224	Ras-related protein Rap-1b OS=Homo sapiens OX=9606 GN=RAP1B PE=1 SV=1	1.48749e+08	2.27142e+08	1.3723e+08	1.7104e+08	3.78447e+08	2.84472e+08	3.10194e+08	3.24371e+08	1.35979e+08	1.32595e+08	1.23333e+08	1.30636e+08	2.18606e+08	1.47403e+08	2.08732e+08	1.9158e+08	1.38449e+08	1.01588e+08	8.3779e+07	1.07938e+08	7.80248e+07	1.49385e+08	6.95161e+07	9.89755e+07	1.88944e+07	6.03938e+07	8.38944e+07	1.08151e+08	7.86575e+07	98412680	6.69837e+07	9.34327e+07	5.71175e+07	8.58618e+07	7.31504e+07	9.71716e+07	1.1692e+08	2.60487e+07	4.0308e+07	1.97625e+07	4.65232e+07	3.31428e+07	2.46958e+07	1.3384e+07	1.90399e+07	7.68877e+06	1.80413e+07
High	P02786	Transferrin receptor protein 1 OS=Homo sapiens OX=9606 GN=TFRC PE=1 SV=2	3.71326e+07	3.97398e+07	2.79792e+07	3.49505e+07	6.30014e+07	4.73234e+07	5.46595e+07	5.49948e+07	2.01402e+07	3.03998e+07	3.83057e+07	2.96152e+07	1.18796e+07	7.33571e+06	8.12285e+06	9.11273e+06	1.09579e+07	7.33362e+06	7.36445e+06	8.55197e+06	5.78728e+06	7.48798e+06	8.71565e+06	7.3303e+06	6.71157e+06	2.50299e+06	1.0592e+07	1.11837e+07	6.87141e+06	7.89764e+06	7112455	5.71813e+07	1.56262e+07	4.97104e+06	6.74741e+06	9.12308e+06	1.38074e+07	1.61589e+07	7.06969e+06	8.32881e+06	1.59568e+07	1.21428e+07	2.48084e+07	1.59514e+07	2.03799e+07	1.37902e+07	1.85182e+07
High	O00487	26S proteasome non-ATPase regulatory subunit 14 OS=Homo sapiens OX=9606 GN=PSMD14 PE=1 SV=1	2.16085e+06	1409376	3.69752e+06	2.42258e+06	2.73198e+06	1.93556e+06	3.01676e+06	2.56144e+06	4.22571e+06	7.38059e+06	7.58188e+06	6.39606e+06	2.19934e+06	2.91224e+06	2.90252e+06	2.67137e+06	1.6983e+06	711107	748842	1.05275e+06	1.47438e+06	2.52351e+06	2.73805e+06	2.24531e+06	7.95342e+06	4.37498e+07	5.05046e+07	7.83074e+07	5.94934e+07	5.47394e+07	3.06057e+07	6.9992e+07	4.1157e+07	4.97444e+07	6.19605e+07	1.01008e+07	2.52617e+07	8.49371e+06	3.90328e+07	1.28988e+06	723358	1.00662e+06	1.12123e+06	1.98603e+06	1.55363e+06	494965	488173
High	O60610	Protein diaphanous homolog 1 OS=Homo sapiens OX=9606 GN=DIAPH1 PE=1 SV=2	971028	1.8283e+06	542776	1.11403e+06	853453	423782	2.52878e+06	1.26867e+06	5.18272e+06	7.5869e+06	6.91369e+06	6.5611e+06	2.2062e+06	1.76906e+06	624057	1.5331e+06	1.88489e+06	678713	1.61791e+06	1.39384e+06	850890	1.69195e+06	1.55441e+06	1.36575e+06	1.70219e+06	4.94666e+06	2.2137e+06	2.18125e+07	2.06458e+06	6.26411e+06	6.65564e+06	3.13401e+07	3.25009e+07	1.08092e+07	1.20475e+07	2.4089e+06	3.35026e+06	6.87286e+06	9.59195e+06	1.56332e+06	3.58018e+06	2.57175e+06	230718	310949	270833	188882	944334
High	O43242	26S proteasome non-ATPase regulatory subunit 3 OS=Homo sapiens OX=9606 GN=PSMD3 PE=1 SV=2	2.00152e+06	2.49241e+06	1.9885e+06	2.16081e+06	2.7124e+06	2.75058e+06	2.43114e+06	2.63137e+06	4.75731e+06	4.15994e+06	3.96815e+06	4.29513e+06	4.51973e+07	1.813e+07	2.04934e+07	2.79402e+07	825747	1.62249e+06	614957	1.02107e+06	2.63546e+06	4.04079e+06	3.90573e+06	3.52733e+06	5.05438e+06	2.242e+07	2.69809e+07	3.85707e+07	2.47142e+07	2.5486e+07	5.41662e+07	3.05564e+07	2.02418e+07	2.71941e+07	3.2509e+07	1.1746e+07	3.51197e+07	1.08975e+07	2.19867e+07	8.52975e+06	7.70878e+06	8.11926e+06	7.64873e+06	6.61775e+06	7.13324e+06	7938975	6.81223e+06
High	P34913	Bifunctional epoxide hydrolase 2 OS=Homo sapiens OX=9606 GN=EPHX2 PE=1 SV=2	3.38963e+06	6.5725e+06	5.49398e+06	5.15204e+06	1.11258e+07	1.07416e+07	7.96672e+06	9.9447e+06	5.97035e+06	7.5179e+06	5.0981e+06	6.19545e+06	7.76949e+06	7.00673e+06	4.48536e+06	6.42053e+06	8.99876e+06	6.84432e+06	5.60071e+06	7.14793e+06	1.01226e+07	8.06084e+06	6.72173e+06	8.30171e+06	1.91662e+06	2.01289e+07	8.6527e+07	3.89147e+07	1.71612e+07	9.59425e+06	7.26597e+06	1.02145e+07	1.80781e+06	1.05852e+07	6.1154e+06	3.82417e+06	3.45443e+06	1.08063e+06	1.3922e+07	997635	1.11498e+06	1.05631e+06	881826	354243	618035	550602	700797
High	O94973	AP-2 complex subunit alpha-2 OS=Homo sapiens OX=9606 GN=AP2A2 PE=1 SV=2	428193	1.36224e+06	1236613	1.00902e+06	2.46217e+06	1.70547e+06	2.44725e+06	2.20496e+06	0	457903	1.21642e+06	558107	3.1612e+06	1.84722e+06	3.06965e+06	2.69269e+06	1.40009e+06	388734	1.16371e+06	984177	436594	873125	243456	517725	1.79343e+07	2.39251e+07	2.58198e+07	3.61492e+07	2.40671e+07	2.50061e+07	1.10149e+07	3.93974e+07	1.59124e+07	2.71062e+07	1.59913e+07	1.23909e+07	1.62435e+07	5.52572e+06	1.63215e+07	1.52623e+06	1.77215e+06	1.64919e+06	987237	1.85591e+06	1.42157e+06	927032	1.02255e+06
High	P12004	Proliferating cell nuclear antigen OS=Homo sapiens OX=9606 GN=PCNA PE=1 SV=1	4.05861e+06	4.20043e+06	3.46513e+06	3.90806e+06	2.77522e+06	2.12953e+06	2.26697e+06	2.39057e+06	1.50948e+07	1.78577e+07	2.00495e+07	1.76673e+07	7.39453e+06	3.23143e+06	3.47681e+06	4.70092e+06	6.24511e+06	4.71256e+06	5.22692e+06	5.39486e+06	2.13154e+06	2.0635e+06	3.39369e+06	2.52957e+06	2.88578e+06	3.62599e+07	3.71063e+07	6.30282e+07	6.78101e+07	2.10151e+07	9.80935e+06	2.41034e+08	9.63609e+07	2.60367e+07	1.53237e+08	3.44004e+06	7.55197e+06	2.46513e+07	2.18672e+07	1.05025e+06	2.76078e+06	1.90551e+06	955656	1.07122e+06	1.01344e+06	1.10928e+06	1.43279e+06
High	P10643	Complement component C7 OS=Homo sapiens OX=9606 GN=C7 PE=1 SV=2	355209	282839	1.06396e+06	567338	350246	860645	1.9924e+06	1.06776e+06	1.19715e+06	1.88859e+06	1.35604e+06	1.4806e+06	1.48342e+06	972377	1.62928e+06	1.36169e+06	1.03169e+06	1.08338e+06	530671	881916	749292	1.3588e+06	493730	867273	2.26704e+07	7.72556e+06	5.31363e+06	3.44968e+06	6.01824e+06	1.52728e+07	8.63793e+06	5.69677e+06	1.08348e+07	4.40646e+06	5.08653e+06	1.01333e+07	1.68366e+07	2.12534e+07	6.85791e+06	4.4276e+06	2.10733e+06	3.26747e+06	2.63641e+06	2.83961e+06	2.73801e+06	2.99733e+06	2.68826e+06
High	Q13630	GDP-L-fucose synthase OS=Homo sapiens OX=9606 GN=TSTA3 PE=1 SV=1	1.4191e+06	3.78595e+06	3.5802e+06	2.92842e+06	980605	1.0788e+06	1.87189e+06	1.31043e+06	8.35665e+06	9.36568e+06	7.99209e+06	8.57147e+06	969548	99414.5	0	356321	383923	536572	381776	434090	1.00827e+06	3.28544e+06	4.86177e+06	3.05183e+06	2.62751e+06	3.32147e+07	4.16034e+07	7.3313e+07	5.86273e+07	1.85174e+07	1.50776e+07	6.1087e+07	4.83805e+07	3.35385e+07	3.91722e+07	1.14789e+07	1.94156e+07	7.47332e+06	1.99098e+07	797567	755578	776573	359560	504341	431951	684521	372976
High	Q01995	Transgelin OS=Homo sapiens OX=9606 GN=TAGLN PE=1 SV=4	3.47814e+06	7.42982e+06	5.18754e+06	5.36516e+06	9.26509e+06	1.05793e+07	8592917	9.47912e+06	4.85016e+07	2.52655e+07	3.13181e+07	3.50284e+07	6.09546e+06	4.73168e+06	6.26739e+06	5.69818e+06	4.76131e+06	4.17508e+06	3.04861e+06	3.995e+06	3.57744e+06	6.00579e+06	3.70616e+06	4.4298e+06	3.31999e+07	5.48776e+07	2.64966e+07	3.04865e+07	3.09553e+07	5.2535e+07	7.61973e+07	1.49172e+07	2.06265e+07	3.08314e+07	4.32577e+07	9.06129e+06	1.93592e+07	1.12349e+07	7.74141e+07	1.8826e+06	3.82123e+06	2.85191e+06	2.21371e+06	1.67144e+06	1.94258e+06	914928	1.70814e+06
High	P35222	Catenin beta-1 OS=Homo sapiens OX=9606 GN=CTNNB1 PE=1 SV=1	1.45302e+07	2.13772e+07	1.70563e+07	1.76546e+07	2.04178e+07	1.75985e+07	2.56743e+07	2.12302e+07	4.3206e+06	9.70055e+06	1.12962e+07	8.4391e+06	7.65137e+06	2.95867e+06	3.22561e+06	4.61188e+06	3.65296e+06	1.94789e+06	1.26726e+06	2.28937e+06	977195	3.67903e+06	5.87617e+06	3.5108e+06	1.38992e+07	1.41097e+07	1.40238e+07	6.35675e+06	1.45241e+07	1.35246e+07	1.75536e+07	1.37864e+07	9.29168e+06	4.51742e+06	6.61869e+06	3.48301e+06	2.75233e+07	4.81924e+06	2.38673e+07	3.3842e+06	1.44445e+07	8.91433e+06	4.67121e+06	5.22869e+06	4.94995e+06	2.30667e+06	4.75244e+06
High	Q7L576	Cytoplasmic FMR1-interacting protein 1 OS=Homo sapiens OX=9606 GN=CYFIP1 PE=1 SV=1	4.7279e+06	6.05652e+06	5.29993e+06	5.36145e+06	1.32362e+07	9.44195e+06	9.21719e+06	1.06318e+07	6.69078e+06	8.4784e+06	8.75497e+06	7.97472e+06	6.35721e+06	3.1997e+06	4.83853e+06	4.79848e+06	6.50413e+06	5.4337e+06	4.0362e+06	5.32468e+06	4.18009e+06	4.80282e+06	3.44136e+06	4.14143e+06	3.53217e+07	6.19167e+07	2.72091e+07	3.84301e+07	2.67516e+07	3.97511e+07	1.16677e+08	34996522	1.46176e+07	1.88591e+07	8.79126e+06	1.08831e+07	2.26885e+07	8.23668e+06	2.18542e+07	2.44955e+06	4.45327e+06	3.45141e+06	4.2861e+06	1.85868e+06	3.07239e+06	2.09637e+06	3.96098e+06
High	Q15063	Periostin OS=Homo sapiens OX=9606 GN=POSTN PE=1 SV=2	6.86445e+06	1.28856e+07	9.31331e+06	9.6878e+06	1.62932e+07	1.74814e+07	1.52131e+07	1.63292e+07	1.37059e+07	1.47335e+07	1.48147e+07	1.4418e+07	1.30869e+07	6.50127e+06	7.3679e+06	8.98535e+06	8.89539e+06	8.66361e+06	6.13183e+06	7.89694e+06	7.01485e+06	1.26472e+07	9.57449e+06	9.74551e+06	1.42734e+07	2.47958e+07	4.29681e+07	3.28385e+07	3.81265e+07	2.80762e+07	2.81235e+07	4.3037e+07	4.33744e+07	3.78727e+07	2.99732e+07	1.19018e+07	2.31595e+07	1.5104e+07	3.2004e+07	7.17118e+06	1.3308e+07	1.02396e+07	8.97709e+06	7.8611e+06	8.4191e+06	10340896	8.76917e+06
High	Q13435	Splicing factor 3B subunit 2 OS=Homo sapiens OX=9606 GN=SF3B2 PE=1 SV=2	1.33761e+06	2.72305e+06	2.33449e+06	2.13171e+06	2.6893e+06	2.16104e+06	4.9182e+06	3.25618e+06	3.53773e+06	4.77429e+06	3.57697e+06	3.963e+06	2.7731e+06	2.13012e+06	2.02432e+06	2.30918e+06	1.37423e+06	1.47338e+06	704271	1.18396e+06	1.03864e+06	2.51507e+06	1.14539e+06	1.56637e+06	1.75172e+06	3.83287e+06	3.12198e+06	6.25765e+06	6.24462e+06	3.1518e+06	3.25409e+06	5.0356e+07	5966954	8.09537e+06	1.12694e+07	4524147	220423	4.17965e+06	1.18881e+07	298598	1.23868e+06	768638	5.09523e+06	873190	2.98421e+06	474140	412543
High	P11172	Uridine 5'-monophosphate synthase OS=Homo sapiens OX=9606 GN=UMPS PE=1 SV=1	5.84195e+06	5.5024e+06	5.29091e+06	5.54509e+06	2.75839e+07	1.7735e+07	1.70917e+07	2.08035e+07	6.91853e+06	1.13051e+07	1.24491e+07	1.02242e+07	2083705	1.27307e+06	1.34602e+06	1.5676e+06	3.27819e+06	3.03779e+06	1.30239e+06	2.53946e+06	2.73783e+06	5.47864e+06	3.56995e+06	3.92881e+06	2.95824e+06	3.28495e+07	5.20869e+07	4.36328e+07	3.42041e+07	1.62838e+07	1.17731e+07	3.44212e+07	2.50545e+07	2.43426e+07	6.40092e+07	2.76869e+06	5.45663e+06	2.98614e+06	5.68445e+07	842509	1.23183e+06	1.03717e+06	270529	742086	506307	642287	626864
High	P0DP03	Immunoglobulin heavy variable 3-30-5 OS=Homo sapiens OX=9606 GN=IGHV3-30-5 PE=3 SV=1	1.14623e+06	2.63382e+06	2686095	2.15538e+06	3.39797e+06	3.73811e+06	3.17221e+06	3.4361e+06	1.4113e+06	2.70641e+06	1.59555e+06	1.90442e+06	2.75461e+06	1.90623e+06	2.14916e+06	2.27e+06	3.7814e+06	2.54174e+06	3.19379e+06	3.17231e+06	2.92948e+06	2.44665e+06	1.66714e+06	2.34776e+06	924760	2.73527e+06	3.12083e+06	3.09777e+06	2.37036e+06	1.04123e+06	2.98606e+06	1.14082e+07	877241	3.51297e+06	3.68829e+06	6.36869e+06	1.96966e+06	6.73659e+06	1.21693e+06	1.50462e+06	2.24437e+06	1.8745e+06	1.67273e+06	1.83738e+06	1.75505e+06	380659	547852
High	P36269	Glutathione hydrolase 5 proenzyme OS=Homo sapiens OX=9606 GN=GGT5 PE=1 SV=2	506504	609621	332256	482794	163463	505244	329190	332632	1.2282e+06	770529	433167	810631	0	2.00524e+06	1.24821e+06	1.08448e+06	1.52399e+06	203390	1.14556e+06	957646	1.92267e+06	99218.1	290730	770873	5.54627e+06	2.35131e+07	4.61257e+06	9.02036e+06	5.59738e+06	1.05367e+07	8.34815e+06	2.76766e+06	3.07998e+06	3.91941e+06	2.67847e+06	4.41668e+06	16755146	3.16287e+06	1.5582e+06	1.63515e+06	3.86427e+06	2.74971e+06	1.37338e+06	990115	1.18175e+06	123383	1.39455e+06
High	Q04637	Eukaryotic translation initiation factor 4 gamma 1 OS=Homo sapiens OX=9606 GN=EIF4G1 PE=1 SV=4	1.62515e+06	2.02836e+06	1.32843e+06	1.66065e+06	3.70532e+06	4.77316e+06	3.95624e+06	4.14491e+06	3.21405e+06	4.86334e+06	6.85179e+06	4.97639e+06	1.80919e+06	3.12632e+06	1.93397e+06	2.28983e+06	2.78546e+06	984336	2.09957e+06	1.95646e+06	3.39923e+06	2.17219e+06	2.16964e+06	2.58036e+06	1.0997e+06	1.53156e+07	2.37026e+07	2.76367e+07	2.30989e+07	1.65587e+07	3.70889e+06	8.61218e+07	4.57276e+07	1.51528e+07	2.42576e+07	2.20745e+06	1.30003e+06	5.96015e+06	2.91756e+07	1.12316e+06	9.9311e+06	5.52713e+06	5.93742e+06	3.2323e+06	4.58486e+06	996932	1.82627e+06
High	P62979	Ubiquitin-40S ribosomal protein S27a OS=Homo sapiens OX=9606 GN=RPS27A PE=1 SV=2	2.54895e+07	5.23156e+07	4.71293e+07	4.16448e+07	2.97006e+07	1.69227e+07	3.10399e+07	2.58877e+07	9.69449e+06	1.12725e+07	1.74615e+07	1.28095e+07	1.24385e+07	1.53693e+07	2.14999e+07	1.64359e+07	2.67792e+07	1.83536e+07	2.2829e+07	2.26539e+07	1.71885e+07	1.90218e+07	2.10416e+07	1.90839e+07	2.36665e+07	1.40946e+07	3.89509e+07	1.12934e+07	1.06981e+07	1.57881e+07	1.01933e+07	8.19178e+06	3.76536e+07	5.29939e+06	8.62597e+06	1.0831e+07	1.42937e+07	2.23881e+07	2.15978e+07	1.39679e+07	2.76213e+07	2.07946e+07	1.27928e+07	8.79267e+06	1.07927e+07	9.56128e+06	2.80534e+07
High	Q86YQ8	Copine-8 OS=Homo sapiens OX=9606 GN=CPNE8 PE=1 SV=2	2.16236e+07	4.64603e+07	4.2568e+07	3.6884e+07	1.27748e+07	1.29247e+07	7.97955e+06	1.12263e+07	2.35603e+06	1.21225e+07	8.97013e+06	7.81621e+06	4.6742e+06	6.96322e+06	5.34103e+06	5.65949e+06	4.97712e+06	1.23514e+07	2.91255e+06	6.74702e+06	2.50053e+06	4.53193e+06	3.00074e+06	3.3444e+06	698615	6.86812e+06	1.09464e+07	4.25275e+06	5.30928e+06	4.34642e+06	4.63778e+08	6.69645e+06	5.3838e+06	3.19719e+06	4.30887e+06	1.90779e+06	3.25659e+06	6.41438e+06	4.56108e+06	782016	692821	737419	2.17276e+06	774590	1.47367e+06	814968	2.46084e+06
High	P61981	14-3-3 protein gamma OS=Homo sapiens OX=9606 GN=YWHAG PE=1 SV=2	9.77331e+06	1.86468e+07	1.50925e+07	1.45042e+07	2.43878e+07	1.84753e+07	3.04007e+07	2.44213e+07	1.00807e+07	1.76159e+07	1.60876e+07	1.45947e+07	9.70578e+06	3.03076e+06	3.57702e+06	5.43785e+06	7.47594e+06	6.36558e+06	4.86252e+06	6.23468e+06	3.192e+06	5.56684e+06	5.65128e+06	4.80337e+06	4.31859e+07	3.13832e+07	2.6593e+07	3.11e+07	2.07719e+07	2.31781e+07	2.88744e+07	1.58437e+07	3.48282e+07	4.07874e+07	2.208e+07	2.48039e+07	6.91915e+07	5.30212e+07	2.7119e+07	3.09112e+06	3.73477e+06	3.41295e+06	3.70932e+06	3.70889e+06	3.70911e+06	2.51669e+06	3.10496e+06
High	P04843	Dolichyl-diphosphooligosaccharide--protein glycosyltransferase subunit 1 OS=Homo sapiens OX=9606 GN=RPN1 PE=1 SV=1	2.8374e+06	2.4762e+06	1.90449e+06	2.40603e+06	7.00494e+06	1.11915e+07	1.9955e+06	6.73066e+06	4.27677e+06	5.46417e+06	7.82892e+06	5.85662e+06	217022	777414	612391	535609	635218	245644	352951	411271	104831	748418	1.21045e+06	687899	1.69877e+06	6.21991e+06	1.12295e+07	6.84501e+06	8.40294e+06	1.87461e+07	1.83921e+07	1.76649e+06	1.3795e+06	1608288	3.15295e+06	1.68849e+07	2.31651e+07	3.19968e+06	1.04296e+06	2.59864e+06	1.31471e+07	7.87286e+06	6.40935e+06	6.03034e+06	6.21984e+06	2.3221e+06	3.47921e+06
High	P49747	Cartilage oligomeric matrix protein OS=Homo sapiens OX=9606 GN=COMP PE=1 SV=2	3.72272e+06	6.17825e+06	5.22447e+06	5.04181e+06	6518110	5.06826e+06	6.27249e+06	5.95295e+06	1.45815e+07	8.8281e+06	8.26572e+06	1.05584e+07	7.53075e+06	6.10556e+06	4.96967e+06	6.20199e+06	1.0324e+07	1.27893e+07	6.50797e+06	9.87376e+06	5.97937e+06	4.07315e+06	3.86958e+06	4.6407e+06	1.25558e+07	6.64507e+06	9.14177e+06	7.04977e+06	8355845	5.75644e+06	5.23394e+06	1.3054e+07	1.91586e+07	124053968	1.96473e+07	2.35938e+06	2.63873e+06	5.40438e+06	7.48162e+07	226533	2.04129e+06	1.13391e+06	1.94163e+06	1.22771e+06	1.58467e+06	816356	902509
High	Q9NUU7	ATP-dependent RNA helicase DDX19A OS=Homo sapiens OX=9606 GN=DDX19A PE=1 SV=1	425418	917089	1.13999e+06	827499	1.79233e+06	1.43515e+06	260809	1.16276e+06	598903	1.04915e+06	760681	802913	753880	833170	238395	608482	83717.5	313499	0	132405	355764	281223	570597	402528	2.55695e+06	2.05509e+07	3.264e+07	3.62457e+07	3.02293e+07	1.49429e+07	2400601	2.58478e+07	2.27773e+07	1.58925e+07	1.49284e+07	1.46617e+06	8.55899e+06	1.79004e+06	2.1979e+07	581442	1.84525e+06	1.21335e+06	625136	883649	754392	784688	2.29859e+06
High	Q9UJ70	N-acetyl-D-glucosamine kinase OS=Homo sapiens OX=9606 GN=NAGK PE=1 SV=4	4.27691e+06	6.78464e+06	4.04099e+06	5.03418e+06	8.74969e+06	7.13589e+06	7.11485e+06	7.66681e+06	5.15634e+06	4.69083e+06	6.30736e+06	5.38484e+06	7.70858e+06	5.02269e+06	5.40811e+06	6.04646e+06	4.56634e+06	2.77471e+06	2.90141e+06	3.41415e+06	4.03659e+06	4.79587e+06	2.13014e+06	3.6542e+06	2.93954e+06	1.8677e+07	19668502	3.02975e+07	1.64791e+07	2.46956e+07	3.42739e+07	1.29055e+06	1.74101e+07	2.86508e+07	6.36948e+06	2.02879e+06	7.97687e+06	1.16834e+06	6.87073e+06	875918	680754	778336	304257	145267	224762	223013	582474
High	Q99959	Plakophilin-2 OS=Homo sapiens OX=9606 GN=PKP2 PE=1 SV=2	4.00729e+06	2.49795e+06	2.93416e+06	3.14647e+06	3.81709e+06	2.40896e+06	2.29889e+06	2.84165e+06	1.6449e+06	2.58136e+06	3.73873e+06	2.655e+06	1.10272e+06	671896	1.90117e+06	1.22526e+06	2.02094e+06	1.22748e+06	666090	1.30484e+06	659929	280810	1.63602e+06	858921	1.65909e+06	9.55037e+06	6.8442e+06	5.97164e+06	2.47e+06	2.8272e+06	9.77664e+06	3.2724e+07	6.96849e+06	1.03661e+06	634380	963585	2.14119e+06	6.87122e+06	2.50487e+07	1.2332e+06	5.68849e+06	3.46085e+06	2.35363e+06	1.09901e+06	1.72632e+06	170275	2.09709e+06
High	P61020	Ras-related protein Rab-5B OS=Homo sapiens OX=9606 GN=RAB5B PE=1 SV=1	1.58349e+07	2.34551e+07	1.61016e+07	1.84639e+07	2.28984e+07	2.60754e+07	2.22125e+07	2.37288e+07	1.39184e+07	1.83132e+07	2.1519e+07	1.79169e+07	10733124	6.78184e+06	9.13987e+06	8.88494e+06	9.43197e+06	9.10559e+06	7.97364e+06	8.83707e+06	6.85449e+06	1.29765e+07	1.19117e+07	1.05809e+07	10336146	6.05364e+07	9.25351e+07	1.16319e+08	8.20182e+07	7.54615e+07	3.96353e+07	1.10857e+08	7.38907e+07	7.55501e+07	6.20919e+07	3.43902e+07	6.96423e+07	16742615	4.34712e+07	3.70831e+06	7.6766e+06	5.69246e+06	7.01995e+06	5.34045e+06	6.1802e+06	1.89642e+06	4.24456e+06
High	Q14258	E3 ubiquitin/ISG15 ligase TRIM25 OS=Homo sapiens OX=9606 GN=TRIM25 PE=1 SV=2	3.36833e+06	4.80804e+06	3.38766e+06	3.85468e+06	4.64667e+06	3.0324e+06	4.77636e+06	4.15181e+06	2.77779e+06	5.68342e+06	3.49013e+06	3.98378e+06	3.42209e+06	2.21629e+06	1.74698e+06	2.46178e+06	2.52523e+06	1.96839e+06	1.54173e+06	2.01178e+06	2.50352e+06	2.35083e+06	3.33295e+06	2.7291e+06	2.48693e+06	1.60139e+07	2.53482e+07	3.8887e+07	2.10439e+07	1.40421e+07	1.38239e+07	1.93854e+07	2.90149e+07	1.46085e+07	1.18766e+07	1.53735e+06	7.40816e+06	2.16087e+06	9.86979e+06	2.0684e+06	2.44511e+06	2.25676e+06	3.32946e+06	1.5203e+06	2.42488e+06	1.79586e+06	1.67007e+06
High	Q969P0	Immunoglobulin superfamily member 8 OS=Homo sapiens OX=9606 GN=IGSF8 PE=1 SV=1	9.7777e+06	1.80192e+07	2.02909e+07	1.60292e+07	3.67659e+07	1.8112e+07	4.37519e+07	3.28766e+07	5.68098e+06	6.77169e+06	1.01151e+07	7.52259e+06	7.94301e+06	8.57331e+06	7.34589e+06	7.95407e+06	3.58523e+06	3.42424e+06	2.61949e+06	3.20965e+06	4.44736e+06	7.08442e+06	5.42226e+06	5.65135e+06	2.40032e+07	1.22423e+07	6.63377e+06	5.90665e+06	7.02335e+06	9.07706e+06	9.5828e+06	1.09691e+07	1.0873e+07	5.94175e+06	1.85945e+07	7.93466e+06	2.23314e+07	1.23468e+07	2.96064e+07	3.73596e+06	4.05472e+06	3.89534e+06	4.20241e+06	2.58645e+06	3.39443e+06	7.0944e+06	1.46108e+07
High	P28066	Proteasome subunit alpha type-5 OS=Homo sapiens OX=9606 GN=PSMA5 PE=1 SV=3	3.72607e+06	3.13404e+06	2.56195e+06	3.14069e+06	5.22365e+06	2.60597e+06	3.8361e+06	3.88857e+06	6.76817e+06	7.50674e+06	8.83763e+06	7.70418e+06	5.06319e+06	4.58412e+06	3.45393e+06	4.36708e+06	2.55838e+06	3.41101e+06	2.83623e+06	2.9352e+06	5221819	4.31835e+06	5.05256e+06	4.86424e+06	1.27295e+07	3.56358e+07	3.13681e+07	3.24755e+07	3.36375e+07	5.78809e+07	2.13948e+08	146935231	4.4423e+07	5.43837e+07	3.77991e+07	6.50637e+07	1.15225e+07	1.40997e+08	6.16832e+07	2.2764e+06	1.63193e+06	1.95417e+06	1.41122e+06	1.41299e+06	1.4121e+06	1.53412e+06	959890
High	O15144	Actin-related protein 2/3 complex subunit 2 OS=Homo sapiens OX=9606 GN=ARPC2 PE=1 SV=1	3.08672e+06	4.9139e+06	6.54447e+06	4.84836e+06	4.2375e+06	4.77448e+06	4.71733e+06	4.57644e+06	2.29534e+06	5.94827e+06	7.35187e+06	5.1985e+06	2.85011e+06	3.11924e+06	3.47894e+06	3.14943e+06	2.39435e+06	3.74689e+06	3.2258e+06	3.12235e+06	3.60476e+06	3.84079e+06	6.16223e+06	4.53593e+06	2.35747e+07	2.99948e+07	8.92012e+06	2.89515e+07	1.75612e+07	4.39946e+07	3.7146e+07	1.74755e+07	3.91913e+07	3.80911e+07	3.57835e+07	2.34034e+07	2.81674e+07	2.25576e+07	2.41661e+07	1.98129e+06	5.45497e+06	3.71813e+06	3.7e+06	3.39812e+06	3.54906e+06	1.11935e+06	2.45263e+06
High	P33993	DNA replication licensing factor MCM7 OS=Homo sapiens OX=9606 GN=MCM7 PE=1 SV=4	3.2376e+06	2.85376e+06	2.79817e+06	2.96318e+06	1.76288e+06	2.17004e+06	1.12126e+06	1.68473e+06	4.83013e+06	6.08803e+06	6.63688e+06	5.85168e+06	3.21614e+06	323716	275599	1.27182e+06	0	1.90877e+06	2.80472e+06	1.57116e+06	655812	1.85885e+06	1.03106e+06	1.18191e+06	210086	1407212	6.54365e+06	2.27217e+07	7.67048e+06	2.00822e+06	8.17918e+06	2.35615e+07	2.06327e+07	5.7308e+06	2.56428e+07	3.24893e+06	1.1096e+07	1.04561e+07	8.34052e+06	285122	338483	311803	276674	105081	190878	475662	877673
High	Q14166	Tubulin--tyrosine ligase-like protein 12 OS=Homo sapiens OX=9606 GN=TTLL12 PE=1 SV=2	5.10508e+06	8.09275e+06	6.32322e+06	6.50702e+06	1.24772e+07	9.04918e+06	1.12791e+07	1.09351e+07	9.45472e+06	1.03385e+07	8.44887e+06	9.41402e+06	7.61098e+06	4.78552e+06	6.48713e+06	6.29454e+06	5.2762e+06	4.82373e+06	3.25637e+06	4.4521e+06	4.42749e+06	3.01104e+06	3.23995e+06	3.5595e+06	1.84632e+06	1.68651e+07	4.78404e+07	43040683	2.83574e+07	1.41341e+07	6.5369e+06	3.38929e+07	8074576	1.57494e+07	1.49438e+07	1.20299e+06	5.49022e+06	685569	1.86123e+07	5.54853e+07	6.64558e+07	6.09706e+07	5.079e+07	5.93907e+07	5.50903e+07	6.53249e+07	6.09158e+07
High	P02549	Spectrin alpha chain, erythrocytic 1 OS=Homo sapiens OX=9606 GN=SPTA1 PE=1 SV=5	958982	2.73835e+06	1.44162e+06	1.71298e+06	3.01728e+06	3.01723e+06	3.97226e+06	3.33559e+06	2.08671e+06	4.3136e+06	4.29751e+06	3.56594e+06	4.36964e+06	3.29263e+06	5.68666e+06	4.44964e+06	2.69266e+06	916432	1.12879e+06	1.57929e+06	1.10208e+06	1.91901e+06	2.03714e+06	1.68608e+06	1.93276e+06	9.1845e+06	1.28794e+07	1.03804e+07	1.15246e+07	8.436e+06	6.30578e+06	2.67596e+07	1.05597e+07	6.32657e+06	1.33306e+07	9.57707e+06	7.46664e+06	3.53028e+06	1.10467e+07	692239	826032	759136	809659	317082	563370	86765.9	316249
High	P27824	Calnexin OS=Homo sapiens OX=9606 GN=CANX PE=1 SV=2	2.47922e+06	5.50681e+06	8.57514e+06	5.52039e+06	6.5614e+06	1.2925e+07	5.76762e+06	8.41799e+06	5.22287e+06	1.49201e+07	1.78329e+07	1.26586e+07	6.37332e+06	3.61943e+06	4.05276e+06	4.68184e+06	2.21911e+06	1.16099e+06	1.64124e+06	1.67378e+06	2.03799e+06	3.82406e+06	3.08315e+06	2.98173e+06	6.43104e+06	1.64666e+07	2.42378e+07	2.60381e+07	1.70111e+07	2.29814e+07	3.02005e+07	4.66101e+07	1.37796e+07	2.20541e+07	1.86761e+07	2.10139e+07	2.76246e+07	4.85744e+06	1.84812e+07	8.03926e+06	1.9384e+07	1.37116e+07	1.36686e+07	1.14838e+07	1.25762e+07	5.77162e+06	7.06844e+06
High	P07203	Glutathione peroxidase 1 OS=Homo sapiens OX=9606 GN=GPX1 PE=1 SV=4	938569	823807	828666	863680	807082	218154	274377	433204	585575	959616	390445	645212	1.55357e+06	1.2003e+06	1.8542e+06	1.53602e+06	1.05607e+06	525346	586415	722611	284623	673646	281887	413385	3.46568e+06	6.26568e+07	70340658	1.20035e+08	7.82219e+07	6.37923e+07	4.34647e+07	5.21647e+07	3.04427e+07	6.84953e+07	7.34071e+07	3.78273e+07	6.96525e+07	1.23695e+07	3.39711e+07	601283	848335	724809	82582.6	276573	179578	721645	431939
High	P62269	40S ribosomal protein S18 OS=Homo sapiens OX=9606 GN=RPS18 PE=1 SV=3	6.28198e+06	7.1803e+06	5.97034e+06	6.47754e+06	1.15503e+07	1.38564e+07	1.05459e+07	1.19842e+07	2.03466e+07	3.0362e+07	2.47903e+07	2.51663e+07	7.17996e+06	5.74797e+06	3.01437e+06	5.3141e+06	6.32771e+06	5.92826e+06	5.47888e+06	5.91161e+06	5.40288e+06	7.73524e+06	7.0904e+06	6.74284e+06	2.53416e+06	4.27083e+07	8.79137e+07	2.09513e+08	8.74524e+07	53500951	1.03031e+07	1.16237e+08	7.14536e+07	5.02482e+07	1.00413e+08	8.75937e+06	1.84355e+07	4.17563e+07	8.80781e+07	1.94939e+06	4597545	3.27347e+06	3.42243e+06	2.448e+06	2.93521e+06	1.39125e+06	3.1663e+06
High	P29692	Elongation factor 1-delta OS=Homo sapiens OX=9606 GN=EEF1D PE=1 SV=5	7.20096e+06	1.33331e+07	8.93086e+06	9.82164e+06	7.27613e+06	6.54652e+06	7.55409e+06	7.12558e+06	2.81493e+07	3.98053e+07	3.82768e+07	3.54105e+07	2.11994e+07	1.09556e+07	5.8716e+06	1.26756e+07	4.72214e+06	4.35057e+06	5.31694e+06	4.79655e+06	8.56796e+06	1.24563e+07	2.1611e+07	1.42117e+07	2.25692e+07	4.89188e+07	4.06462e+07	6.5815e+07	5.74167e+07	2.95801e+07	1.14242e+07	1.35715e+08	1.64632e+08	4.37288e+07	185077880	4.18116e+06	7.68841e+06	2.14654e+07	7.97698e+07	282102	1.14612e+06	714109	885793	658929	772361	80113.3	808997
High	Q13308	Inactive tyrosine-protein kinase 7 OS=Homo sapiens OX=9606 GN=PTK7 PE=1 SV=2	2.37374e+06	4.84234e+06	5.58632e+06	4.26747e+06	1.14048e+07	5.45586e+06	1.23492e+07	9.73662e+06	3.59361e+06	5.24694e+06	6.37105e+06	5.07053e+06	6.36838e+06	2.53781e+06	2.72475e+06	3.87698e+06	868182	968082	3.27607e+06	1.70411e+06	1.1801e+06	956232	1.00248e+06	1.04627e+06	2.03711e+07	2.75205e+07	5.7328e+07	1.14108e+07	4.27292e+07	2.47343e+07	4.51047e+06	2.21821e+07	1.24905e+07	3.83469e+07	2.61217e+07	5.27575e+06	2.50744e+07	7.31414e+06	2.50958e+07	2.23475e+06	1.49139e+07	8.57433e+06	5.34363e+06	5.45764e+06	5.40063e+06	2.46099e+06	4.62766e+06
High	P16422	Epithelial cell adhesion molecule OS=Homo sapiens OX=9606 GN=EPCAM PE=1 SV=2	4.91645e+07	5.46866e+07	5.3586e+07	5.2479e+07	3.36838e+07	1.97434e+07	3.40419e+07	2.91564e+07	4.92246e+06	8.52719e+06	9.66953e+06	7.70639e+06	414075	1.27374e+06	1.71477e+06	1.1342e+06	1.13265e+07	9.60344e+06	1.00801e+07	1.03367e+07	4.45327e+06	7.27937e+06	1.15298e+07	7.75416e+06	4.42132e+06	2.34098e+06	5.32942e+06	1.19589e+06	1.22232e+06	1.13546e+06	2.58172e+06	5.01676e+07	6.36936e+06	539553	621135	51938.4	1.17993e+06	2.90339e+06	1.25749e+07	267016	611596	439306	263731	450855	357293	398557	570025
High	P49720	Proteasome subunit beta type-3 OS=Homo sapiens OX=9606 GN=PSMB3 PE=1 SV=2	3.39237e+06	1.65365e+06	3.42657e+06	2.8242e+06	3.61229e+06	2.04995e+06	3.43865e+06	3.03363e+06	5.55772e+06	6.06741e+06	4.87084e+06	5.49866e+06	1.11782e+07	5.9504e+06	3.96546e+06	7031364	2.27026e+06	2.44472e+06	2.56805e+06	2.42768e+06	2.98444e+06	3.05392e+06	3.79247e+06	3.27694e+06	6.04967e+06	1.2094e+07	5.54043e+06	2.94447e+06	1.0155e+07	3.39452e+07	3.97548e+07	9.97607e+07	2.59035e+07	3.64229e+07	1.61159e+07	5.99912e+07	3.18549e+06	1.1004e+08	4.51281e+07	904147	421767	662957	366823	276406	321614	417882	861528
High	P22392	Nucleoside diphosphate kinase B OS=Homo sapiens OX=9606 GN=NME2 PE=1 SV=1	2.15014e+07	2.69098e+07	2.32262e+07	2.38791e+07	3.04642e+07	3.3536e+07	4.18029e+07	3.52677e+07	2.41124e+07	3.31506e+07	4.02464e+07	3.25031e+07	3.03748e+07	1.02912e+07	7.79654e+06	1.61542e+07	8.20841e+06	1.08039e+07	1.01365e+07	9.71625e+06	7.24083e+06	1.82713e+07	3.9095e+07	2.15357e+07	7.99638e+06	1.96034e+07	1.29705e+07	6.76301e+07	1.92792e+07	2.61847e+07	2.08971e+07	5.93118e+07	2.2972e+07	1.54155e+07	4.3455e+07	1.61403e+07	2.03248e+07	12379839	27829049	4.39461e+06	1.64878e+07	1.04412e+07	7.83253e+06	4.02409e+06	5.92831e+06	1.96714e+06	4.9274e+06
High	P61019	Ras-related protein Rab-2A OS=Homo sapiens OX=9606 GN=RAB2A PE=1 SV=1	8.64074e+06	1.22705e+07	9.15264e+06	1.00213e+07	7.53257e+06	5.89462e+06	7.73933e+06	7.05551e+06	1.02617e+07	1.26106e+07	1.64085e+07	1.30936e+07	3.93855e+06	3.06817e+06	5.1364e+06	4.04771e+06	2.66019e+06	2.13004e+06	2.10973e+06	2.29998e+06	2.98501e+06	5.3683e+06	5.65497e+06	4.66943e+06	5.87893e+06	3.26505e+07	4.26694e+07	5.00606e+07	4.02171e+07	60314841	3.20676e+07	6.1707e+07	4.54973e+07	3.65821e+07	2.84921e+07	1.17198e+07	5.46634e+07	1.69792e+07	2.9727e+07	1.74084e+06	2.37949e+06	2.06017e+06	1.91258e+06	1.97996e+06	1.94627e+06	1.11093e+06	1.35964e+06
High	P78347	General transcription factor II-I OS=Homo sapiens OX=9606 GN=GTF2I PE=1 SV=2	2.39198e+06	1.72853e+06	2.21213e+06	2.11088e+06	2.54177e+06	1.71145e+06	1.50509e+06	1.91943e+06	719111	1.61603e+06	1.30248e+06	1.21254e+06	2.69598e+06	271609	1.63247e+06	1.53335e+06	1.02311e+06	1.23015e+06	492712	915324	479891	1.73805e+06	884449	1.03413e+06	5.08595e+06	6.69268e+06	6.89121e+06	1.648e+07	1.12771e+07	3.40039e+06	4.7857e+06	1.58246e+07	2.28992e+07	5.69001e+06	3.68388e+07	1.27388e+06	2.70039e+06	3.46723e+06	3.09989e+07	1.85677e+06	736704	1.29673e+06	447187	2.24905e+06	1.34812e+06	825584	2.59011e+06
High	P46783	40S ribosomal protein S10 OS=Homo sapiens OX=9606 GN=RPS10 PE=1 SV=1	2.4186e+06	1.9744e+06	1.95547e+06	2.11616e+06	3.23556e+06	3.70736e+06	3.61993e+06	3.52095e+06	5.20422e+06	8.2647e+06	9.03738e+06	7.5021e+06	2.73697e+06	4.10576e+06	2.39173e+06	3.07815e+06	3.22034e+06	2.75315e+06	2.66211e+06	2.87853e+06	4.29091e+06	4.53006e+06	5.32205e+06	4.71434e+06	694909	1.3488e+07	3.18822e+07	4.52925e+07	2.83617e+07	1.14229e+07	5.22151e+06	2.03683e+07	1.46208e+07	1.33414e+07	3.58237e+07	990572	4.34384e+06	5.72545e+06	2.26625e+07	2.71906e+06	5.76457e+06	4.24182e+06	4.75295e+06	1.39667e+06	3.07481e+06	1.48929e+06	3.9415e+06
High	P62136	Serine/threonine-protein phosphatase PP1-alpha catalytic subunit OS=Homo sapiens OX=9606 GN=PPP1CA PE=1 SV=1	1.02933e+07	1.30054e+07	1.1503e+07	1.16006e+07	1.32424e+07	1.02007e+07	1.268e+07	1.20411e+07	7.19742e+06	1.03678e+07	1.2168e+07	9.91109e+06	1.28083e+07	9.83723e+06	8.78877e+06	1.04781e+07	8.84106e+06	5.01257e+06	8.00966e+06	7.28776e+06	1.21866e+07	7.20665e+06	8.11061e+06	9.16795e+06	7.64173e+06	3.95746e+07	6.697e+07	7.41199e+07	6.29972e+07	4.12162e+07	7.42639e+07	4.83783e+07	3.83656e+07	5.85334e+07	3.91638e+07	1.19698e+07	2.98589e+07	1.40028e+07	3.81573e+07	3.72406e+06	1.04461e+07	7.0851e+06	5.16846e+06	3.45162e+06	4.31004e+06	1.17004e+06	4.43534e+06
High	P17931	Galectin-3 OS=Homo sapiens OX=9606 GN=LGALS3 PE=1 SV=5	2.39482e+06	3.67258e+06	2.92493e+06	2.99744e+06	8.16754e+06	6.65235e+06	7.41967e+06	7.41319e+06	7.25088e+06	1.53674e+07	1.13852e+07	1.13345e+07	4.30151e+06	3.88038e+06	4.68515e+06	4.28901e+06	5.36969e+06	1.46125e+06	2.8442e+06	3.22505e+06	3.91357e+06	4.20071e+06	3.93523e+06	4.0165e+06	1.47026e+07	3.83321e+07	7.24763e+07	3.09904e+07	6.62039e+07	4.09395e+07	3.27347e+07	2.70243e+07	6.27906e+07	3.9693e+07	1.65529e+07	5.60645e+07	5.66486e+07	2.35057e+07	4.70102e+07	1.01548e+06	7.07038e+06	4.04293e+06	4.02827e+06	1.91967e+06	2.97397e+06	977177	1.89437e+06
High	P07858	Cathepsin B OS=Homo sapiens OX=9606 GN=CTSB PE=1 SV=3	1.10227e+06	896464	1.34517e+06	1.11463e+06	3.45899e+06	1.82417e+06	1.01848e+06	2.10055e+06	1.86253e+06	1.81212e+06	1.47748e+06	1.71738e+06	3.64716e+06	1.32768e+06	1.1143e+06	2.02971e+06	2.0018e+06	1.45354e+06	895896	1.45041e+06	2.83337e+06	1.04181e+06	723278	1.53282e+06	2.69902e+06	2.20615e+07	7.6162e+06	4.11908e+07	3.2597e+07	6.03735e+07	25033288	4.37319e+06	1.28401e+07	1.11961e+08	15298481	9.47684e+06	2.54859e+07	11110076	1.87711e+07	3.72653e+06	2.32526e+06	3.0259e+06	1.30695e+06	1.07813e+06	1.19254e+06	6.04504e+06	1.95158e+06
High	P51911	Calponin-1 OS=Homo sapiens OX=9606 GN=CNN1 PE=1 SV=2	2.29036e+06	3.37041e+06	5.33516e+06	3.66531e+06	4597445	4.45612e+06	2.43544e+06	3.82967e+06	3.75432e+06	4.06192e+06	1.69522e+06	3.17049e+06	4.99036e+06	3.94676e+06	3.91323e+06	4.28345e+06	3.28722e+06	2.83345e+06	1.25107e+06	2.45725e+06	2.73463e+06	3.7071e+06	2.91822e+06	3.11999e+06	1.16152e+06	5.15047e+06	5.27091e+06	8.98724e+06	3.57707e+06	8.08516e+06	11704922	1.22272e+07	3.96451e+06	6.23178e+06	3.35515e+07	3.6903e+06	5.07736e+06	5.12061e+06	2.73217e+07	2.90173e+06	1.95807e+06	2.4299e+06	2.61235e+06	3.46028e+06	3.03631e+06	3.07335e+06	2.34281e+06
High	P29317	Ephrin type-A receptor 2 OS=Homo sapiens OX=9606 GN=EPHA2 PE=1 SV=2	6.06697e+06	4.7103e+06	4.42479e+06	5.06735e+06	3.15992e+07	3.43913e+07	3.44844e+07	3.34916e+07	1.28144e+06	945942	3.94764e+06	2.05834e+06	5.11499e+06	3.07114e+06	2.33176e+06	3.50596e+06	1.57581e+06	1.19331e+06	1.1806e+06	1.31657e+06	376307	1.1316e+06	1.86516e+06	1.12436e+06	3.0571e+06	4.97171e+06	4.91484e+06	2.85744e+06	4.48051e+06	3.15264e+06	6.02586e+06	4.47337e+06	2.24805e+06	1.87932e+06	3.30498e+06	306287	1.86144e+06	982046	3.1838e+06	2.02285e+07	4.08667e+07	3.05476e+07	2.52655e+07	2.9027e+07	2.71463e+07	2.96016e+07	2.18797e+07
High	P46459	Vesicle-fusing ATPase OS=Homo sapiens OX=9606 GN=NSF PE=1 SV=3	8.24219e+06	1.1946e+07	9.08201e+06	9.75674e+06	1.39373e+07	1.03061e+07	1.16065e+07	1.19499e+07	7.9163e+06	9.84394e+06	1.21076e+07	9.95593e+06	9.96893e+06	4.50667e+06	5.42718e+06	6.63426e+06	4.23329e+06	5.16885e+06	3.08841e+06	4.16352e+06	3.39104e+06	8.60792e+06	6.33306e+06	6.11067e+06	1.91906e+07	3.984e+07	4.31945e+07	6.43483e+07	4.3042e+07	3.56803e+07	1.62991e+07	5.29724e+07	3.38932e+07	4.44816e+07	2.88096e+07	1.66008e+07	2.22225e+07	6.35948e+06	3.98207e+07	1.13221e+06	5.07875e+06	3.10548e+06	2.38002e+06	2.87004e+06	2.62503e+06	1.28644e+06	2.47195e+06
High	P30481	HLA class I histocompatibility antigen, B-44 alpha chain OS=Homo sapiens OX=9606 GN=HLA-B PE=1 SV=1	1.573e+07	2.31269e+07	2.45507e+07	2.11359e+07	1.28024e+07	6.38142e+06	18416374	1.25334e+07	7.29704e+06	1.34122e+07	1.28364e+07	1.11819e+07	1.18286e+07	1.62682e+07	1.8469e+07	1.55219e+07	1.35982e+07	1.3344e+07	1.10611e+07	1.26678e+07	10938768	1.90838e+07	9.01243e+06	1.30117e+07	4.58911e+06	9.67692e+06	3.16852e+06	4.57497e+07	6.5084e+06	8.73319e+06	8.70449e+06	4.97096e+06	5.35713e+07	1.15691e+07	5.56015e+06	4.20733e+06	1.85152e+07	1.09029e+07	4.00874e+06	5.46792e+06	6.95341e+06	6.21067e+06	5.2527e+06	3.9232e+06	4.58795e+06	5.33917e+06	8.19728e+06
High	P11717	Cation-independent mannose-6-phosphate receptor OS=Homo sapiens OX=9606 GN=IGF2R PE=1 SV=3	3.59925e+07	1.93957e+07	2.431e+07	2.65661e+07	2.90689e+07	1.73443e+07	1.27441e+07	1.97191e+07	6.97676e+07	5.40264e+07	1.14804e+07	4.50914e+07	9.80989e+07	6.95176e+07	3.95751e+07	6.90638e+07	9.99042e+07	6.8254e+07	5.41234e+07	7.40938e+07	9.2862e+07	5.30163e+07	1.94473e+07	5.51085e+07	4.233e+06	4.15117e+06	4.96567e+06	5.82592e+06	1.93505e+06	7.78456e+06	2.13319e+07	8.8223e+06	1.80442e+07	1.76723e+06	5.71667e+06	5.1485e+06	9.77834e+06	2.94981e+06	1.53856e+07	6.01746e+07	5.32766e+07	5.67256e+07	2.92971e+07	3.38099e+07	3.15535e+07	5.67012e+07	3.3188e+07
High	Q03135	Caveolin-1 OS=Homo sapiens OX=9606 GN=CAV1 PE=1 SV=4	1.94915e+06	4.02593e+06	2.35827e+06	2.77778e+06	1.07684e+06	581026	1.54196e+06	1.06661e+06	510371	1.243e+06	1.1571e+06	970158	4.6533e+06	1.96485e+06	2.86257e+06	3.16024e+06	2.41027e+06	560918	1.78208e+06	1.58442e+06	1.13473e+06	328607	488294	650544	9.53344e+06	4811519	2.5968e+06	4.76045e+06	4.94761e+06	7.20212e+06	2.80471e+06	5.03866e+06	3.26217e+06	6.56494e+06	1.65622e+06	2.6469e+07	7.79956e+07	1.73671e+06	4.81989e+06	10957575	7.31424e+06	9.13591e+06	5.2658e+06	7.44172e+06	6.35376e+06	6.59393e+06	6.03704e+06
High	P32119	Peroxiredoxin-2 OS=Homo sapiens OX=9606 GN=PRDX2 PE=1 SV=5	5.08516e+06	7.28697e+06	5.12038e+06	5.83084e+06	2.24783e+06	2.31634e+06	1.59014e+06	2.05144e+06	2.01133e+07	2.74735e+07	2.9897e+07	2.5828e+07	3.62322e+06	2.42577e+06	1.46547e+06	2.50482e+06	3.14029e+06	3.02727e+06	3.28683e+06	3.15146e+06	3.66902e+06	4.74341e+06	7.0233e+06	5.14524e+06	9.44656e+06	1.34443e+07	2.55205e+07	1.10029e+07	3.08688e+07	1.68879e+07	1.68762e+07	1.05396e+07	3.01884e+07	6.21954e+06	1.97118e+07	2.11182e+07	3.24463e+07	1.4026e+07	8.5596e+06	572897	3.60645e+06	2.08967e+06	2.41251e+06	1.28585e+06	1.84918e+06	269883	1.14711e+06
High	Q14839	Chromodomain-helicase-DNA-binding protein 4 OS=Homo sapiens OX=9606 GN=CHD4 PE=1 SV=2	453354	846499	881458	727104	626751	1.34725e+06	731716	901904	457843	828856	1.31852e+06	868406	795985	53028.1	251168	366727	142621	442324	137857	240934	39617.8	695313	661402	465444	892935	4.35869e+06	8.89607e+06	1.78894e+07	1.3564e+07	7.55537e+06	4.74489e+06	2.33285e+07	8.72871e+06	5.5313e+06	2.22102e+07	425661	1.8075e+06	1.11029e+06	1.27536e+07	1.0368e+07	315525	5.34179e+06	337739	757365	547552	386124	700587
High	O75608	Acyl-protein thioesterase 1 OS=Homo sapiens OX=9606 GN=LYPLA1 PE=1 SV=1	3.32737e+06	5.56476e+06	4.49895e+06	4.46369e+06	3.3578e+06	3.23526e+06	2.04988e+06	2.88098e+06	3.02686e+06	4.56387e+06	4.10992e+06	3.90022e+06	1.03483e+06	718831	671173	808279	674952	1.05676e+06	533006	754907	897633	1.15751e+06	1.392e+06	1.14905e+06	1.76149e+06	2.10594e+07	2.95197e+07	7.26931e+07	3.93266e+07	1.84155e+07	1.53048e+07	1.61268e+08	2.84591e+07	3.28061e+07	1.97941e+07	4.77548e+06	1.87165e+07	5.22115e+06	3.93266e+07	177374	389297	283336	588434	331450	459942	223888	420834
High	O60547	GDP-mannose 4,6 dehydratase OS=Homo sapiens OX=9606 GN=GMDS PE=1 SV=1	757302	1.14907e+06	776248	894208	1.18796e+06	519253	1.0576e+06	921605	1.28024e+06	2.50722e+06	2.64949e+06	2.14565e+06	104701	548281	460706	371230	438966	619350	344938	467751	599550	478563	452268	510127	1.36211e+06	8.52861e+06	6.25798e+06	2.0958e+07	5.65376e+06	6.88452e+06	1.60145e+06	5.17824e+07	8.30687e+06	6.30191e+06	5.90985e+06	702586	2.59642e+06	201652	1.25065e+07	596210	788240	692225	1.58686e+06	770123	1.17849e+06	745208	1.01315e+06
High	P46781	40S ribosomal protein S9 OS=Homo sapiens OX=9606 GN=RPS9 PE=1 SV=3	7.2466e+06	3.94131e+06	5.21989e+06	5.46926e+06	7.89371e+06	1.21851e+07	5.93873e+06	8.67251e+06	1.57296e+07	2.07672e+07	1.9814e+07	1.87702e+07	3.83531e+06	3.3966e+06	783508	2.67181e+06	1.82075e+06	3.46775e+06	2.65243e+06	2.64698e+06	1.56901e+06	5.31619e+06	4.03896e+06	3.64139e+06	1.52294e+06	1.87642e+07	2.35141e+07	6.57703e+07	2.2687e+07	2.64993e+07	3.39329e+07	2.23031e+07	1.55957e+07	1.46549e+07	1.78319e+07	2.62842e+06	1.59927e+07	1.32037e+07	1.9057e+07	95498.3	384689	240094	1.71431e+06	250709	982511	190216	851935
High	Q9ULC4	Malignant T-cell-amplified sequence 1 OS=Homo sapiens OX=9606 GN=MCTS1 PE=1 SV=1	5.25113e+06	1511115	2.94323e+06	3.23516e+06	2.94443e+06	4.168e+06	2.80198e+06	3.30481e+06	1.26305e+07	7.33527e+06	2.40155e+06	7.45577e+06	1.16748e+07	4.01275e+06	3.33415e+06	6.34055e+06	6.69446e+06	3.9306e+06	2.78823e+06	4.4711e+06	5.89494e+06	4.10764e+06	2.02527e+06	4.00928e+06	852430	1.34012e+07	1.87791e+07	1.84951e+07	1.70831e+07	8.40509e+06	4.11055e+06	8.24529e+07	2.00611e+07	1.60098e+07	2.00743e+07	3.47134e+06	5.53879e+06	1.34328e+06	1.75311e+07	4.01981e+06	2.70923e+06	3.36452e+06	2.51051e+06	1.56535e+06	2.03793e+06	2.81142e+06	3.70963e+06
High	P43652	Afamin OS=Homo sapiens OX=9606 GN=AFM PE=1 SV=1	483244	1.21532e+06	995215	897928	1.09328e+06	678741	1.58024e+06	1.11742e+06	919721	593814	1.26001e+06	924514	536273	116956	458922	370717	1.33583e+06	47811.3	1.44945e+06	944362	890866	285436	781960	652754	1.40438e+06	2271785	6.4947e+06	2.83045e+06	6.47708e+06	2.81776e+06	5.62942e+06	3.37637e+06	3.31845e+06	2.70172e+06	859834	2.8282e+07	3.01723e+06	1.08098e+07	3.23909e+06	1.98895e+06	2.07142e+06	2.03019e+06	1.90519e+06	1.64012e+06	1.77266e+06	1.12568e+06	1.80588e+06
High	P20774	Mimecan OS=Homo sapiens OX=9606 GN=OGN PE=1 SV=1	1.58483e+06	1.26674e+06	2.59082e+06	1.81413e+06	1.99117e+06	1.37136e+06	1.66123e+06	1.67459e+06	499006	631989	1.41629e+06	849093	1.33085e+06	1.38456e+06	1.07585e+06	1.26375e+06	724692	883233	1.001e+06	869640	770285	786662	270736	609228	3.59094e+06	3.08757e+06	1.93983e+07	1.55471e+07	1.30322e+07	6.88387e+07	2.21772e+08	1.69312e+06	3.21017e+06	6.9324e+06	6.3772e+06	5.24466e+06	9.54325e+06	331936	1.08236e+06	89949.7	123228	106589	76256	224030	150143	143145	81008.4
High	Q5VYK3	Proteasome adapter and scaffold protein ECM29 OS=Homo sapiens OX=9606 GN=ECPAS PE=1 SV=2	530493	541687	477649	516610	1.45091e+06	826849	648265	975343	494275	400860	400391	431842	527993	950436	235530	571320	303243	469083	189869	320732	926459	2.19039e+06	196687	1.10451e+06	4.15696e+06	8.08143e+07	1.0537e+08	2.29119e+07	4.67518e+07	7.36921e+07	1.17248e+08	2.22538e+07	1.01076e+07	1.16646e+07	1.96288e+07	1.40475e+07	1.41298e+07	1.09644e+07	1.77998e+07	408206	524324	466265	4.5102e+06	5.2448e+06	4.8775e+06	706239	5.96373e+06
High	P49257	Protein ERGIC-53 OS=Homo sapiens OX=9606 GN=LMAN1 PE=1 SV=2	1.26555e+06	3.19105e+06	2.40018e+06	2.28559e+06	3.45758e+06	2.51109e+06	2.86369e+06	2.94412e+06	1.77029e+06	885087	1.8747e+06	1.51002e+06	6.26399e+06	3.46807e+06	2.78091e+06	4.17099e+06	1.61259e+06	513360	1.54672e+06	1.22422e+06	475694	750765	1.05625e+06	760901	4.67217e+06	11342681	1.49218e+07	4.16805e+07	1.12697e+07	1.8532e+07	2.05011e+07	8.40886e+06	2.118e+06	7.24494e+06	7.26944e+06	1.94962e+07	3.01752e+07	7.0259e+06	8.29768e+06	2.72276e+06	1.14409e+07	7.08182e+06	8.13466e+06	7.53113e+06	7.83289e+06	1.86996e+06	3.00365e+06
High	Q16822	Phosphoenolpyruvate carboxykinase [GTP], mitochondrial OS=Homo sapiens OX=9606 GN=PCK2 PE=1 SV=4	1.06039e+06	2.25467e+06	1.93535e+06	1.75014e+06	2.22685e+06	2.49316e+06	2.19445e+06	2.30482e+06	1.378e+06	1.32796e+06	1.2362e+06	1.31406e+06	623568	1.23364e+06	1.41507e+06	1.09076e+06	1.59814e+06	1.39919e+06	575881	1.19107e+06	1.12205e+06	1.8791e+06	1.31662e+06	1.43926e+06	2.9456e+06	1.46352e+07	2.04086e+07	1.04443e+07	7.96474e+06	9.63763e+06	2.58081e+07	7.97366e+06	2.98925e+06	6.56026e+06	2199289	2.61646e+06	7.23936e+06	887230	4.0527e+06	257956	769361	513659	372147	458621	415384	478509	194176
High	P55209	Nucleosome assembly protein 1-like 1 OS=Homo sapiens OX=9606 GN=NAP1L1 PE=1 SV=1	6.16913e+06	7.00656e+06	7.17607e+06	6.78392e+06	9.3817e+06	5.08833e+06	9.83986e+06	8.1033e+06	5.86124e+06	1.00636e+07	7.82449e+06	7.91644e+06	5.18476e+06	3.26381e+06	3.25008e+06	3.89955e+06	3.09592e+06	3.06897e+06	3.32059e+06	3.16183e+06	3.94167e+06	4.96754e+06	5.76474e+06	4.89132e+06	2.36435e+06	2.01265e+07	3.96619e+07	3.10139e+07	3.13771e+07	11668937	1.52007e+07	7.28906e+07	1.88572e+07	2.46438e+07	1.72323e+08	7.60552e+06	9972592	7.62321e+06	2.25194e+07	208614	2.40887e+06	1.30874e+06	1.22326e+06	799836	1.01155e+06	456864	1.18061e+06
High	Q63ZY3	KN motif and ankyrin repeat domain-containing protein 2 OS=Homo sapiens OX=9606 GN=KANK2 PE=1 SV=1	8.26769e+06	1.23664e+07	6.80324e+06	9.14578e+06	2.09219e+07	9.59263e+06	1.25463e+07	1.43536e+07	9.37655e+06	8.44283e+06	6443460	8.08761e+06	1.79218e+07	1.67222e+07	1.55219e+07	1.6722e+07	1.81183e+07	1.10798e+07	9.31092e+06	1.28363e+07	1.99518e+07	2.19501e+07	8.95251e+06	1.69515e+07	1.27734e+06	7.88996e+06	1.79896e+07	1.58543e+07	2.08022e+07	1.92744e+07	1.93589e+06	2.16895e+06	8.93745e+06	1.24356e+07	4.27578e+06	3.60804e+06	6.31015e+06	12104987	3.46837e+06	2.07614e+07	7.33207e+06	1.40467e+07	7.81721e+06	7.94467e+06	7.88094e+06	9.18439e+06	8.91749e+06
[truncated: 355 more rows]
[truncated: 7 more columns]

## Sheet: edgeR Analysis
UniProt ID	Description	CL_OV_OVCAR2_av	CL_OV_OVCAR3_avg	CL_OV_OVCAR4_avg	CL_OV_OVCAR8_avg	CL_OV_PEO1_avg	CL_OV_PEO4_avg	TE_OV1	TE_OV2	TE_OV3	TE_OV4	TE_OV5	TE_OV6	TE_OV7	TE_OV8	TE_OV9	TE_OM1	TE_OM2	TE_OM3	TE_OM4	TE_OM5	TE_OM6	CL_FT_FT240_avg	CL_FT_FT246_avg	CL_FT_FT282_avg	TE_FT1	TE_FT2	TE_FT3	TE_FT4	TE_FT5	TE_FT6	logFC_gr1/gr2	logFC_gr2/gr1	padj_gr1/gr2	padj_gr2/gr1
[truncated: 985 more rows]

[truncated: 1 more sheets: qprot Analysis]
