# Supplementary material for: Lineage specific extracellular vesicle-associated protein biomarkers for the early detection of high grade serous ovarian cancer
Source: Sci Rep. 2023 Oct 26;13:18341. doi: 10.1038/s41598-023-44050-5 (PMC10603107; doi:10.1038/s41598-023-44050-5)
Supplement: Supplementary file 4 — Supplementary Information 4. [file 41598_2023_44050_MOESM4_ESM.xlsx]

## Sheet: 5211 SwissProt transmembrane
List of Swiss Prot reviewed transmembrane proteins.
Entry	Entry name	Status	Protein names	Gene names
Q8NCK7	MOT11_HUMAN	reviewed	Monocarboxylate transporter 11 (MCT 11) (Solute carrier family 16 member 11)	SLC16A11 MCT11
Q9HD23	MRS2_HUMAN	reviewed	Magnesium transporter MRS2 homolog, mitochondrial (MRS2-like protein)	MRS2 HPT MRS2L
Q86VF5	MOGT3_HUMAN	reviewed	2-acylglycerol O-acyltransferase 3 (EC 2.3.1.20) (EC 2.3.1.22) (Acyl-CoA:monoacylglycerol acyltransferase 3) (MGAT3) (Diacylglycerol O-acyltransferase candidate 7) (hDC7) (Diacylglycerol acyltransferase 2-like protein 7) (Monoacylglycerol O-acyltransferase 3)	MOGAT3 DC7 DGAT2L7 UNQ9383/PRO34208
Q13724	MOGS_HUMAN	reviewed	Mannosyl-oligosaccharide glucosidase (EC 3.2.1.106) (Processing A-glucosidase I)	MOGS GCS1
Q8NH64	O51A7_HUMAN	reviewed	Olfactory receptor 51A7 (Olfactory receptor OR11-27)	OR51A7
Q96DL1	NXPE2_HUMAN	reviewed	NXPE family member 2 (Protein FAM55B)	NXPE2 FAM55B
Q86VZ1	P2RY8_HUMAN	reviewed	P2Y purinoceptor 8 (P2Y8)	P2RY8
Q8NE79	POPD1_HUMAN	reviewed	Blood vessel epicardial substance (hBVES) (Popeye domain-containing protein 1) (Popeye protein 1)	BVES POP1 POPDC1
P21453	S1PR1_HUMAN	reviewed	Sphingosine 1-phosphate receptor 1 (S1P receptor 1) (S1P1) (Endothelial differentiation G-protein coupled receptor 1) (Sphingosine 1-phosphate receptor Edg-1) (S1P receptor Edg-1) (CD antigen CD363)	S1PR1 CHEDG1 EDG1
O95977	S1PR4_HUMAN	reviewed	Sphingosine 1-phosphate receptor 4 (S1P receptor 4) (S1P4) (Endothelial differentiation G-protein coupled receptor 6) (Sphingosine 1-phosphate receptor Edg-6) (S1P receptor Edg-6)	S1PR4 EDG6
Q14D33	RTP5_HUMAN	reviewed	Receptor-transporting protein 5 (3CxxC-type zinc finger protein 5) (CXXC-type zinc finger protein 11)	RTP5 C2orf85 CXXC11 Z3CXXC5
P18405	S5A1_HUMAN	reviewed	3-oxo-5-alpha-steroid 4-dehydrogenase 1 (EC 1.3.1.22) (SR type 1) (Steroid 5-alpha-reductase 1) (S5AR 1)	SRD5A1
Q9Y6R1	S4A4_HUMAN	reviewed	Electrogenic sodium bicarbonate cotransporter 1 (Sodium bicarbonate cotransporter) (Na(+)/HCO3(-) cotransporter) (Solute carrier family 4 member 4) (kNBC1)	SLC4A4 NBC NBC1 NBCE1
P35498	SCN1A_HUMAN	reviewed	Sodium channel protein type 1 subunit alpha (Sodium channel protein brain I subunit alpha) (Sodium channel protein type I subunit alpha) (Voltage-gated sodium channel subunit alpha Nav1.1)	SCN1A NAC1 SCN1
Q9Y6X1	SERP1_HUMAN	reviewed	Stress-associated endoplasmic reticulum protein 1 (Ribosome-attached membrane protein 4)	SERP1 RAMP4
Q9NPE6	SPAG4_HUMAN	reviewed	Sperm-associated antigen 4 protein (Outer dense fiber-associated protein SPAG4) (SUN domain-containing protein 4)	SPAG4 SUN4
G3V0H7	SO1B7_HUMAN	reviewed	Putative solute carrier organic anion transporter family member 1B7 (Liver-specific organic anion transporter 3) (LST-3)	SLCO1B7 LST3 LST3TM12
Q4ZJI4	SL9B1_HUMAN	reviewed	Sodium/hydrogen exchanger 9B1 (Na(+)/H(+) exchanger-like domain-containing protein 1) (NHE domain-containing protein 1) (Sodium/hydrogen exchanger-like domain-containing protein 1) (Solute carrier family 9, subfamily B member 1)	SLC9B1 NHA1 NHEDC1
Q9UNP4	SIAT9_HUMAN	reviewed	Lactosylceramide alpha-2,3-sialyltransferase (EC 2.4.99.9) (CMP-NeuAc:lactosylceramide alpha-2,3-sialyltransferase) (GM3 synthase) (Ganglioside GM3 synthase) (ST3Gal V) (ST3GalV) (Sialyltransferase 9)	ST3GAL5 SIAT9 UNQ2510/PRO5998
B4DS77	SHSA9_HUMAN	reviewed	Protein shisa-9	SHISA9
P30872	SSR1_HUMAN	reviewed	Somatostatin receptor type 1 (SS-1-R) (SS1-R) (SS1R) (SRIF-2)	SSTR1
P32745	SSR3_HUMAN	reviewed	Somatostatin receptor type 3 (SS-3-R) (SS3-R) (SS3R) (SSR-28)	SSTR3
Q5T9Z0	TEDM1_HUMAN	reviewed	Transmembrane epididymal protein 1 (Human epididymis-specific protein 9) (He9)	TEDDM1 HE9
Q86W33	TPRA1_HUMAN	reviewed	Transmembrane protein adipocyte-associated 1 (Integral membrane protein GPR175) (Transmembrane protein 227)	TPRA1 GPR175 TMEM227 PP6566
O95259	KCNH1_HUMAN	reviewed	Potassium voltage-gated channel subfamily H member 1 (Ether-a-go-go potassium channel 1) (EAG channel 1) (h-eag) (hEAG1) (Voltage-gated potassium channel subunit Kv10.1)	KCNH1 EAG EAG1
O43300	LRRT2_HUMAN	reviewed	Leucine-rich repeat transmembrane neuronal protein 2 (Leucine-rich repeat neuronal 2 protein)	LRRTM2 KIAA0416 LRRN2
Q7Z6M3	MILR1_HUMAN	reviewed	Allergin-1 (Allergy inhibitory receptor 1) (Mast cell antigen 32) (MCA-32) (Mast cell immunoglobulin-like receptor 1)	MILR1 C17orf60 MCA32
O14880	MGST3_HUMAN	reviewed	Microsomal glutathione S-transferase 3 (Microsomal GST-3) (Glutathione peroxidase MGST3) (EC 1.11.1.-) (LTC4 synthase MGST3) (EC 4.4.1.20) (Microsomal glutathione S-transferase III) (Microsomal GST-III)	MGST3
Q8NHS3	MFSD8_HUMAN	reviewed	Major facilitator superfamily domain-containing protein 8 (Ceroid-lipofuscinosis neuronal protein 7)	MFSD8 CLN7
Q8NGF4	O5AP2_HUMAN	reviewed	Olfactory receptor 5AP2	OR5AP2
Q8NGZ9	O2T10_HUMAN	reviewed	Olfactory receptor 2T10 (Olfactory receptor OR1-64)	OR2T10
Q86WC4	OSTM1_HUMAN	reviewed	Osteopetrosis-associated transmembrane protein 1 (Chloride channel 7 beta subunit)	OSTM1 GL HSPC019 UNQ6098/PRO21201
Q96RD7	PANX1_HUMAN	reviewed	Pannexin-1	PANX1 MRS1 UNQ2529/PRO6028
Q9UN66	PCDB8_HUMAN	reviewed	Protocadherin beta-8 (PCDH-beta-8) (Protocadherin-3I)	PCDHB8 PCDH3I
Q9Y5E7	PCDB2_HUMAN	reviewed	Protocadherin beta-2 (PCDH-beta-2)	PCDHB2
Q9Y5E5	PCDB4_HUMAN	reviewed	Protocadherin beta-4 (PCDH-beta-4)	PCDHB4
O15547	P2RX6_HUMAN	reviewed	P2X purinoceptor 6 (P2X6) (ATP receptor) (P2XM) (Purinergic receptor) (Purinergic receptor P2X-like 1)	P2RX6 P2RXL1 P2X6
Q8TEQ8	PIGO_HUMAN	reviewed	GPI ethanolamine phosphate transferase 3 (EC 2.-.-.-) (Phosphatidylinositol-glycan biosynthesis class O protein) (PIG-O)	PIGO UNQ632/PRO1249
Q5VU36	S31A5_HUMAN	reviewed	Spermatogenesis-associated protein 31A5 (Protein FAM75A5)	SPATA31A5 FAM75A5
A0A1B0GUW6	SPEM3_HUMAN	reviewed	Uncharacterized protein SPEM3	SPEM3
O94991	SLIK5_HUMAN	reviewed	SLIT and NTRK-like protein 5 (Leucine-rich repeat-containing protein 11)	SLITRK5 KIAA0918 LRRC11
Q0P670	SPEM2_HUMAN	reviewed	Uncharacterized protein SPEM2	SPEM2 C17orf74
Q9BWM7	SFXN3_HUMAN	reviewed	Sideroflexin-3	SFXN3
B8ZZ34	SHSA8_HUMAN	reviewed	Protein shisa-8 (Shisa family member 8)	SHISA8 C22orf17
Q8TDW4	ST7L_HUMAN	reviewed	Suppressor of tumorigenicity 7 protein-like (ST7-related protein)	ST7L ST7R
Q9NRC1	ST7_HUMAN	reviewed	Suppressor of tumorigenicity 7 protein (Protein FAM4A1) (Protein HELG)	ST7 FAM4A1 HELG RAY1
Q96JX3	SRAC1_HUMAN	reviewed	Protein SERAC1 (Serine active site-containing protein 1)	SERAC1
Q9UKZ4	TEN1_HUMAN	reviewed	Teneurin-1 (Ten-1) (Protein Odd Oz/ten-m homolog 1) (Tenascin-M1) (Ten-m1) (Teneurin transmembrane protein 1) [Cleaved into: Ten-1 intracellular domain (IDten-1) (Ten-1 ICD); Teneurin C-terminal-associated peptide (TCPA-1) (Ten-1 extracellular domain) (Ten-1 ECD)]	TENM1 ODZ1 TNM1
Q8WWU5	TCP11_HUMAN	reviewed	T-complex protein 11 homolog	TCP11
Q96NL1	TMM74_HUMAN	reviewed	Transmembrane protein 74	TMEM74
Q9BZD7	TMG3_HUMAN	reviewed	Transmembrane gamma-carboxyglutamic acid protein 3 (Proline-rich gamma-carboxyglutamic acid protein 3) (Proline-rich Gla protein 3)	PRRG3 PRGP3 TMG3
P0DTU4	TRBR2_HUMAN	reviewed	T cell receptor beta chain MC.7.G5 (TR beta chain TRBV25-1*01J2S3*01C2*01) (MC.7.G5 TRB)	TRB
Q9Y275	TN13B_HUMAN	reviewed	Tumor necrosis factor ligand superfamily member 13B (B lymphocyte stimulator) (BLyS) (B-cell-activating factor) (BAFF) (Dendritic cell-derived TNF-like molecule) (TNF- and APOL-related leukocyte expressed ligand 1) (TALL-1) (CD antigen CD257) [Cleaved into: Tumor necrosis factor ligand superfamily member 13b, membrane form; Tumor necrosis factor ligand superfamily member 13b, soluble form]	TNFSF13B BAFF BLYS TALL1 TNFSF20 ZTNF4 UNQ401/PRO738
Q5BJD5	TM41B_HUMAN	reviewed	Transmembrane protein 41B (Protein stasimon)	TMEM41B KIAA0033
Q8NCS4	TM35B_HUMAN	reviewed	Transmembrane protein 35B (ZMYM6 neighbor protein)	TMEM35B ZMYM6NB
Q8N661	TM86B_HUMAN	reviewed	Lysoplasmalogenase (EC 3.3.2.2) (Transmembrane protein 86B)	TMEM86B
Q9NPI0	TM138_HUMAN	reviewed	Transmembrane protein 138	TMEM138 HSPC196 HSPC198
Q86T03	PP4P1_HUMAN	reviewed	Type 1 phosphatidylinositol 4,5-bisphosphate 4-phosphatase (Type 1 PtdIns-4,5-P2 4-Ptase) (EC 3.1.3.78) (PtdIns-4,5-P2 4-Ptase I) (Transmembrane protein 55B)	PIP4P1 C14orf9 TMEM55B
P23942	PRPH2_HUMAN	reviewed	Peripherin-2 (Retinal degeneration slow protein) (Tetraspanin-22) (Tspan-22)	PRPH2 PRPH RDS TSPAN22
P48651	PTSS1_HUMAN	reviewed	Phosphatidylserine synthase 1 (PSS-1) (PtdSer synthase 1) (EC 2.7.8.29) (Serine-exchange enzyme I)	PTDSS1 KIAA0024 PSSA
P49810	PSN2_HUMAN	reviewed	Presenilin-2 (PS-2) (EC 3.4.23.-) (AD3LP) (AD5) (E5-1) (STM-2) [Cleaved into: Presenilin-2 NTF subunit; Presenilin-2 CTF subunit]	PSEN2 AD4 PS2 PSNL2 STM2
P28827	PTPRM_HUMAN	reviewed	Receptor-type tyrosine-protein phosphatase mu (Protein-tyrosine phosphatase mu) (R-PTP-mu) (EC 3.1.3.48)	PTPRM PTPRL1
P15151	PVR_HUMAN	reviewed	Poliovirus receptor (Nectin-like protein 5) (NECL-5) (CD antigen CD155)	PVR PVS
Q9Y644	RFNG_HUMAN	reviewed	Beta-1,3-N-acetylglucosaminyltransferase radical fringe (EC 2.4.1.222) (O-fucosylpeptide 3-beta-N-acetylglucosaminyltransferase)	RFNG
L0R6Q1	S35U4_HUMAN	reviewed	SLC35A4 upstream open reading frame protein	SLC35A4
P0CK97	S35E2_HUMAN	reviewed	Solute carrier family 35 member E2A	SLC35E2A SLC35E2
Q9UHW9	S12A6_HUMAN	reviewed	Solute carrier family 12 member 6 (Electroneutral potassium-chloride cotransporter 3) (K-Cl cotransporter 3)	SLC12A6 KCC3
Q9Y267	S22AE_HUMAN	reviewed	Solute carrier family 22 member 14 (Organic cation transporter-like 4) (ORCTL-4)	SLC22A14 OCTL2 ORCTL4
Q8N4F4	S22AO_HUMAN	reviewed	Steroid transmembrane transporter SLC22A24 (Solute carrier family 22 member 24)	SLC22A24
Q9BZJ4	S2539_HUMAN	reviewed	Solute carrier family 25 member 39	SLC25A39 CGI-69 PRO2163
Q13433	S39A6_HUMAN	reviewed	Zinc transporter ZIP6 (Estrogen-regulated protein LIV-1) (Solute carrier family 39 member 6) (Zrt- and Irt-like protein 6) (ZIP-6)	SLC39A6 LIV1 ZIP6
Q96LT4	SAMD8_HUMAN	reviewed	Sphingomyelin synthase-related protein 1 (SMSr) (EC 2.7.8.-) (Ceramide phosphoethanolamine synthase) (CPE synthase) (Sterile alpha motif domain-containing protein 8) (SAM domain-containing protein 8)	SAMD8
Q9BY50	SC11C_HUMAN	reviewed	Signal peptidase complex catalytic subunit SEC11C (EC 3.4.21.89) (Microsomal signal peptidase 21 kDa subunit) (SPase 21 kDa subunit) (SEC11 homolog C) (SEC11-like protein 3) (SPC21)	SEC11C SEC11L3 SPC21 SPCS4C
O15127	SCAM2_HUMAN	reviewed	Secretory carrier-associated membrane protein 2 (Secretory carrier membrane protein 2)	SCAMP2
O75880	SCO1_HUMAN	reviewed	Protein SCO1 homolog, mitochondrial	SCO1 SCOD1
Q9UJ37	SIA7B_HUMAN	reviewed	Alpha-N-acetylgalactosaminide alpha-2,6-sialyltransferase 2 (EC 2.4.99.3) (GalNAc alpha-2,6-sialyltransferase II) (ST6GalNAc II) (ST6GalNAcII) (SThM) (Sialyltransferase 7B) (SIAT7-B)	ST6GALNAC2 SIAT7B SIATL1 STHM
Q86VZ5	SMS1_HUMAN	reviewed	Phosphatidylcholine:ceramide cholinephosphotransferase 1 (EC 2.7.8.27) (Medulla oblongata-derived protein) (Protein Mob) (Sphingomyelin synthase 1) (Transmembrane protein 23)	SGMS1 MOB SMS1 TMEM23
P48764	SL9A3_HUMAN	reviewed	Sodium/hydrogen exchanger 3 (Na(+)/H(+) exchanger 3) (NHE-3) (Solute carrier family 9 member 3)	SLC9A3 NHE3
Q9Y2E8	SL9A8_HUMAN	reviewed	Sodium/hydrogen exchanger 8 (Na(+)/H(+) exchanger 8) (NHE-8) (Solute carrier family 9 member 8)	SLC9A8 KIAA0939 NHE8
O95470	SGPL1_HUMAN	reviewed	Sphingosine-1-phosphate lyase 1 (S1PL) (SP-lyase 1) (SPL 1) (hSPL) (EC 4.1.2.27) (Sphingosine-1-phosphate aldolase)	SGPL1 KIAA1252
K7EJ46	SIM22_HUMAN	reviewed	Small integral membrane protein 22 (Cancer-associated small integral membrane open reading frame 1)	SMIM22 CASIMO1
Q9BRV3	SWET1_HUMAN	reviewed	Sugar transporter SWEET1 (HsSWEET1) (RAG1-activating protein 1) (Solute carrier family 50 member 1) (Stromal cell protein)	SLC50A1 RAG1AP1 SCP
Q92537	SUSD6_HUMAN	reviewed	Sushi domain-containing protein 6 (Drug-activated gene overexpressed protein)	SUSD6 DRAGO KIAA0247
P46977	STT3A_HUMAN	reviewed	Dolichyl-diphosphooligosaccharide--protein glycosyltransferase subunit STT3A (Oligosaccharyl transferase subunit STT3A) (STT3-A) (EC 2.4.99.18) (B5) (Integral membrane protein 1) (Transmembrane protein TMC)	STT3A ITM1 TMC
O15400	STX7_HUMAN	reviewed	Syntaxin-7	STX7
Q8IUH8	SPP2C_HUMAN	reviewed	Signal peptide peptidase-like 2C (SPP-like 2C) (SPPL2c) (EC 3.4.23.-) (Intramembrane protease 5) (IMP-5)	SPPL2C IMP5
O94901	SUN1_HUMAN	reviewed	SUN domain-containing protein 1 (Protein unc-84 homolog A) (Sad1/unc-84 protein-like 1)	SUN1 KIAA0810 UNC84A
A6NMZ5	O4C45_HUMAN	reviewed	Olfactory receptor 4C45	OR4C45
Q8NGJ6	O51A4_HUMAN	reviewed	Olfactory receptor 51A4	OR51A4
Q8NH90	O5AK2_HUMAN	reviewed	Olfactory receptor 5AK2	OR5AK2
Q3KNS1	PTHD3_HUMAN	reviewed	Patched domain-containing protein 3 (Patched-related protein)	PTCHD3 PTR
O75783	RHBL1_HUMAN	reviewed	Rhomboid-related protein 1 (RRP) (EC 3.4.21.105) (Rhomboid-like protein 1)	RHBDL1 RHBDL
Q8NC24	RELL2_HUMAN	reviewed	RELT-like protein 2	RELL2 C5orf16 UNQ9423/PRO34565
Q9NS64	RPRM_HUMAN	reviewed	Protein reprimo	RPRM
Q9NQQ7	S35C2_HUMAN	reviewed	Solute carrier family 35 member C2 (Ovarian cancer-overexpressed gene 1 protein)	SLC35C2 C20orf5 OVCOV1 CGI-15
Q8IWB4	S31A7_HUMAN	reviewed	Spermatogenesis-associated protein 31A7 (Protein FAM75A7)	SPATA31A7 FAM75A4 FAM75A7 SPATA31A4
O95197	RTN3_HUMAN	reviewed	Reticulon-3 (Homolog of ASY protein) (HAP) (Neuroendocrine-specific protein-like 2) (NSP-like protein 2) (Neuroendocrine-specific protein-like II) (NSP-like protein II) (NSPLII)	RTN3 ASYIP NSPL2
Q9BZD2	S29A3_HUMAN	reviewed	Equilibrative nucleoside transporter 3 (hENT3) (Solute carrier family 29 member 3)	SLC29A3 ENT3 UNQ717/PRO1380
P48029	SC6A8_HUMAN	reviewed	Sodium- and chloride-dependent creatine transporter 1 (CT1) (Creatine transporter 1) (Solute carrier family 6 member 8)	SLC6A8
P23975	SC6A2_HUMAN	reviewed	Sodium-dependent noradrenaline transporter (Norepinephrine transporter) (NET) (Solute carrier family 6 member 2)	SLC6A2 NAT1 NET1 SLC6A5
Q86VE9	SERC5_HUMAN	reviewed	Serine incorporator 5	SERINC5 C5orf12
Q15005	SPCS2_HUMAN	reviewed	Signal peptidase complex subunit 2 (EC 3.4.-.-) (Microsomal signal peptidase 25 kDa subunit) (SPase 25 kDa subunit)	SPCS2 KIAA0102 SPC25
Q6ZMC9	SIG15_HUMAN	reviewed	Sialic acid-binding Ig-like lectin 15 (Siglec-15) (CD33 antigen-like 3)	SIGLEC15 CD33L3
Q3KNW5	SOAT_HUMAN	reviewed	Solute carrier family 10 member 6 (Sodium-dependent organic anion transporter)	SLC10A6 SOAT
Q9H2Y9	SO5A1_HUMAN	reviewed	Solute carrier organic anion transporter family member 5A1 (Organic anion transporter polypeptide-related protein 4) (OATP-RP4) (OATPRP4) (Solute carrier family 21 member 15)	SLCO5A1 OATP5A1 SLC21A15
A4D0T7	SIM30_HUMAN	reviewed	Small integral membrane protein 30	SMIM30
Q9Y3P8	SIT1_HUMAN	reviewed	Signaling threshold-regulating transmembrane adapter 1 (SHP2-interacting transmembrane adapter protein) (Suppression-inducing transmembrane adapter 1) (gp30/40)	SIT1 SIT
Q7RTT9	S29A4_HUMAN	reviewed	Equilibrative nucleoside transporter 4 (hENT4) (Plasma membrane monoamine transporter) (Solute carrier family 29 member 4)	SLC29A4 ENT4 PMAT PSEC0113
Q9H1N7	S35B3_HUMAN	reviewed	Adenosine 3'-phospho 5'-phosphosulfate transporter 2 (3'-phosphoadenosine 5'-phosphosulfate transporter) (PAPS transporter 2) (Solute carrier family 35 member B3)	SLC35B3 C6orf196 PAPST2 CGI-19
Q2M3R5	S35G1_HUMAN	reviewed	Solute carrier family 35 member G1 (Partner of STIM1) (Transmembrane protein 20)	SLC35G1 C10orf60 POST TMEM20
A6NKG5	RTL1_HUMAN	reviewed	Retrotransposon-like protein 1 (Mammalian retrotransposon derived protein 1) (Paternally expressed gene 11 protein) (Retrotransposon-derived protein PEG11)	RTL1 MAR1 MART1 PEG11
Q99500	S1PR3_HUMAN	reviewed	Sphingosine 1-phosphate receptor 3 (S1P receptor 3) (S1P3) (Endothelial differentiation G-protein coupled receptor 3) (Sphingosine 1-phosphate receptor Edg-3) (S1P receptor Edg-3)	S1PR3 EDG3
Q5M8T2	S35D3_HUMAN	reviewed	Solute carrier family 35 member D3 (Fringe connection-like protein 1)	SLC35D3 FRCL1
O43761	SNG3_HUMAN	reviewed	Synaptogyrin-3	SYNGR3
Q9NYZ4	SIGL8_HUMAN	reviewed	Sialic acid-binding Ig-like lectin 8 (Siglec-8) (Sialoadhesin family member 2) (SAF-2)	SIGLEC8 SAF2
P58511	SI11A_HUMAN	reviewed	Small integral membrane protein 11A	SMIM11A C21orf51 FAM165B SMIM11
Q92673	SORL_HUMAN	reviewed	Sortilin-related receptor (Low-density lipoprotein receptor relative with 11 ligand-binding repeats) (LDLR relative with 11 ligand-binding repeats) (LR11) (SorLA-1) (Sorting protein-related receptor containing LDLR class A repeats) (SorLA)	SORL1 C11orf32
Q8TCY0	SI11B_HUMAN	reviewed	Small integral membrane protein 11B	SMIM11B
O43556	SGCE_HUMAN	reviewed	Epsilon-sarcoglycan (Epsilon-SG)	SGCE ESG UNQ433/PRO840
O60279	SUSD5_HUMAN	reviewed	Sushi domain-containing protein 5	SUSD5 KIAA0527
O95772	STR3N_HUMAN	reviewed	STARD3 N-terminal-like protein (MLN64 N-terminal domain homolog)	STARD3NL MENTHO UNQ855/PRO1864
Q9NY15	STAB1_HUMAN	reviewed	Stabilin-1 (Fasciclin, EGF-like, laminin-type EGF-like and link domain-containing scavenger receptor 1) (FEEL-1) (MS-1 antigen)	STAB1 FEEL1 KIAA0246
Q969W0	SPTSA_HUMAN	reviewed	Serine palmitoyltransferase small subunit A (Small subunit of serine palmitoyltransferase A) (ssSPTa)	SPTSSA C14orf147 SSSPTA
Q9UIW2	PLXA1_HUMAN	reviewed	Plexin-A1 (Semaphorin receptor NOV)	PLXNA1 NOV PLXN1
Q2VWP7	PRTG_HUMAN	reviewed	Protogenin (Protein Shen-Dan)	PRTG
Q86WA9	S2611_HUMAN	reviewed	Sodium-independent sulfate anion transporter (Solute carrier family 26 member 11)	SLC26A11
Q5H9E4	S2553_HUMAN	reviewed	Solute carrier family 25 member 53 (Mitochondrial carrier triple repeat protein 6)	SLC25A53 MCART6
P50443	S26A2_HUMAN	reviewed	Sulfate transporter (Diastrophic dysplasia protein) (Solute carrier family 26 member 2)	SLC26A2 DTD DTDST
P0C7Q5	S35G4_HUMAN	reviewed	Putative solute carrier family 35 member G4 (Acyl-malonyl-condensing enzyme 1-like protein 1)	SLC35G4 AMAC1L1 SLC35G4P
A6NKX4	S22AV_HUMAN	reviewed	Putative solute carrier family 22 member 31	SLC22A31
Q9Y6M7	S4A7_HUMAN	reviewed	Sodium bicarbonate cotransporter 3 (Electroneutral Na/HCO(3) cotransporter) (Sodium bicarbonate cotransporter 2) (Sodium bicarbonate cotransporter 2b) (Bicarbonate transporter) (Solute carrier family 4 member 7)	SLC4A7 BT NBC2 NBC2B NBC3 NBCn1 SBC2 SLC4A6
Q8IVJ1	S41A1_HUMAN	reviewed	Solute carrier family 41 member 1	SLC41A1
P47872	SCTR_HUMAN	reviewed	Secretin receptor (SCT-R)	SCTR
Q9BRL7	SC22C_HUMAN	reviewed	Vesicle-trafficking protein SEC22c (SEC22 vesicle-trafficking protein homolog C) (SEC22 vesicle-trafficking protein-like 3)	SEC22C SEC22L3 UNQ459/PRO784
Q6NUK1	SCMC1_HUMAN	reviewed	Calcium-binding mitochondrial carrier protein SCaMC-1 (Mitochondrial ATP-Mg/Pi carrier protein 1) (Mitochondrial Ca(2+)-dependent solute carrier protein 1) (Small calcium-binding mitochondrial carrier protein 1) (Solute carrier family 25 member 24)	SLC25A24 APC1 MCSC1 SCAMC1
Q96BY9	SARAF_HUMAN	reviewed	Store-operated calcium entry-associated regulatory factor (SARAF) (SOCE-associated regulatory factor) (HBV X-transactivated gene 3 protein) (HBV XAg-transactivated protein 3) (Protein FOAP-7) (Transmembrane protein 66)	SARAF TMEM66 XTP3 HSPC035 NPD003 PSEC0019 UNQ1967/PRO4499
P31431	SDC4_HUMAN	reviewed	Syndecan-4 (SYND4) (Amphiglycan) (Ryudocan core protein)	SDC4
P62341	SELT_HUMAN	reviewed	Thioredoxin reductase-like selenoprotein T (SelT) (EC 1.8.1.9)	SELENOT SELT UNQ150/PRO176
O95473	SNG4_HUMAN	reviewed	Synaptogyrin-4	SYNGR4
Q9H156	SLIK2_HUMAN	reviewed	SLIT and NTRK-like protein 2	SLITRK2 CXorf2 KIAA1854 SLITL1 UNQ9197/PRO34756
Q9UQ90	SPG7_HUMAN	reviewed	Paraplegin (EC 3.4.24.-) (Cell matrix adhesion regulator) (Spastic paraplegia 7 protein)	SPG7 CAR CMAR PGN
Q969X2	SIA7F_HUMAN	reviewed	Alpha-N-acetylgalactosaminide alpha-2,6-sialyltransferase 6 (EC 2.4.99.-) (GalNAc alpha-2,6-sialyltransferase VI) (ST6GalNAc VI) (ST6GalNAcVI) (hST6GalNAc VI) (Sialyltransferase 7F) (SIAT7-F)	ST6GALNAC6 SIAT7F UNQ708/PRO1359
Q92186	SIA8B_HUMAN	reviewed	Alpha-2,8-sialyltransferase 8B (EC 2.4.99.-) (Sialyltransferase 8B) (SIAT8-B) (Sialyltransferase St8Sia II) (ST8SiaII) (Sialyltransferase X) (STX)	ST8SIA2 SIAT8B STX
Q9BQ49	SMIM7_HUMAN	reviewed	Small integral membrane protein 7	SMIM7 C19orf42
Q86T20	SIM29_HUMAN	reviewed	Small integral membrane protein 29 (Protein LBH)	SMIM29 C6orf1 LBH
Q4G0T1	SRCRM_HUMAN	reviewed	Scavenger receptor cysteine-rich domain-containing protein SCART1
Q8WWQ8	STAB2_HUMAN	reviewed	Stabilin-2 (FAS1 EGF-like and X-link domain-containing adhesion molecule 2) (Fasciclin, EGF-like, laminin-type EGF-like and link domain-containing scavenger receptor 2) (FEEL-2) (Hyaluronan receptor for endocytosis) [Cleaved into: 190 kDa form stabilin-2 (190 kDa hyaluronan receptor for endocytosis)]	STAB2 FEEL2 FELL FEX2 HARE
O43752	STX6_HUMAN	reviewed	Syntaxin-6	STX6
P61266	STX1B_HUMAN	reviewed	Syntaxin-1B (Syntaxin-1B1) (Syntaxin-1B2)	STX1B STX1B1 STX1B2
Q9H741	SPRNG_HUMAN	reviewed	SREBP regulating gene protein (SREBF pathway regulator in Golgi 1)	SPRING1 C12orf49 SPRING
Q6XYQ8	SYT10_HUMAN	reviewed	Synaptotagmin-10 (Synaptotagmin X) (SytX)	SYT10
A6NJY4	T238L_HUMAN	reviewed	Transmembrane protein 238-like	TMEM238L
Q9UP52	TFR2_HUMAN	reviewed	Transferrin receptor protein 2 (TfR2)	TFR2
Q9P0U1	TOM7_HUMAN	reviewed	Mitochondrial import receptor subunit TOM7 homolog (Translocase of outer membrane 7 kDa subunit homolog)	TOMM7 TOM7 TOMM07 AD-014
Q96HE8	TMM80_HUMAN	reviewed	Transmembrane protein 80	TMEM80
O14668	TMG1_HUMAN	reviewed	Transmembrane gamma-carboxyglutamic acid protein 1 (Proline-rich gamma-carboxyglutamic acid protein 1) (Proline-rich Gla protein 1)	PRRG1 PRGP1 TMG1
Q8WW62	TMED6_HUMAN	reviewed	Transmembrane emp24 domain-containing protein 6 (p24 family protein gamma-5) (p24gamma5)	TMED6 UNQ9146/PRO34237
Q8N4H5	TOM5_HUMAN	reviewed	Mitochondrial import receptor subunit TOM5 homolog	TOMM5 C9orf105 TOM5
O96008	TOM40_HUMAN	reviewed	Mitochondrial import receptor subunit TOM40 homolog (Protein Haymaker) (Translocase of outer membrane 40 kDa subunit homolog) (p38.5)	TOMM40 C19orf1 PEREC1 TOM40
P0DTU3	TRAR2_HUMAN	reviewed	T cell receptor alpha chain MC.7.G5 (MC.7.G5 TRA) (TR alpha chain TRAV38-2DV8*01J31*01C*01)	TRA
Q96JJ7	TMX3_HUMAN	reviewed	Protein disulfide-isomerase TMX3 (EC 5.3.4.1) (Thioredoxin domain-containing protein 10) (Thioredoxin-related transmembrane protein 3)	TMX3 KIAA1830 TXNDC10
Q8TBM7	TM254_HUMAN	reviewed	Transmembrane protein 254	TMEM254 C10orf57
Q7RTX1	TS1R1_HUMAN	reviewed	Taste receptor type 1 member 1 (G-protein coupled receptor 70)	TAS1R1 GPR70 T1R1 TR1 GM148
Q8NGF3	O51D1_HUMAN	reviewed	Olfactory receptor 51D1 (Olfactory receptor OR11-14)	OR51D1
Q8NGS8	O13C5_HUMAN	reviewed	Olfactory receptor 13C5 (Olfactory receptor OR9-11)	OR13C5
Q8NGE3	O10P1_HUMAN	reviewed	Olfactory receptor 10P1 (Olfactory receptor 10P2) (Olfactory receptor 10P3) (Olfactory receptor OR12-7)	OR10P1 OR10P1P OR10P2P OR10P3P
Q8NGT2	O13J1_HUMAN	reviewed	Olfactory receptor 13J1 (Olfactory receptor OR9-2)	OR13J1
Q5TZ20	OR2G6_HUMAN	reviewed	Olfactory receptor 2G6	OR2G6
Q8NGR8	OR1L8_HUMAN	reviewed	Olfactory receptor 1L8 (Olfactory receptor OR9-24)	OR1L8
Q96R84	OR1F2_HUMAN	reviewed	Putative olfactory receptor 1F2 (OLFmf2)	OR1F2P OR1F2
Q8NGB6	OR4M2_HUMAN	reviewed	Olfactory receptor 4M2 (Olfactory receptor OR15-3)	OR4M2
A3KFT3	OR2M5_HUMAN	reviewed	Olfactory receptor 2M5	OR2M5 OR2M5P
Q8N138	ORML3_HUMAN	reviewed	ORM1-like protein 3	ORMDL3
Q8NGG7	OR8A1_HUMAN	reviewed	Olfactory receptor 8A1 (OST025) (Olfactory receptor OR11-318)	OR8A1
Q96JQ0	PCD16_HUMAN	reviewed	Protocadherin-16 (Cadherin-19) (Cadherin-25) (Fibroblast cadherin-1) (Protein dachsous homolog 1)	DCHS1 CDH19 CDH25 FIB1 KIAA1773 PCDH16
Q15070	OXA1L_HUMAN	reviewed	Mitochondrial inner membrane protein OXA1L (Hsa) (OXA1Hs) (Oxidase assembly 1-like protein) (OXA1-like protein)	OXA1L
P04843	RPN1_HUMAN	reviewed	Dolichyl-diphosphooligosaccharide--protein glycosyltransferase subunit 1 (Dolichyl-diphosphooligosaccharide--protein glycosyltransferase 67 kDa subunit) (Ribophorin I) (RPN-I) (Ribophorin-1)	RPN1
P08922	ROS1_HUMAN	reviewed	Proto-oncogene tyrosine-protein kinase ROS (EC 2.7.10.1) (Proto-oncogene c-Ros) (Proto-oncogene c-Ros-1) (Receptor tyrosine kinase c-ros oncogene 1) (c-Ros receptor tyrosine kinase)	ROS1 MCF3 ROS
Q92736	RYR2_HUMAN	reviewed	Ryanodine receptor 2 (RYR-2) (RyR2) (hRYR-2) (Cardiac muscle ryanodine receptor) (Cardiac muscle ryanodine receptor-calcium release channel) (Type 2 ryanodine receptor)	RYR2
Q969S0	S35B4_HUMAN	reviewed	UDP-xylose and UDP-N-acetylglucosamine transporter (Solute carrier family 35 member B4) (YEA4 homolog)	SLC35B4 YEA4 PSEC0055
Q495N2	S36A3_HUMAN	reviewed	Proton-coupled amino acid transporter 3 (Proton/amino acid transporter 3) (Solute carrier family 36 member 3) (Tramdorin-2)	SLC36A3 PAT3 TRAMD2
Q8IXU6	S35F2_HUMAN	reviewed	Solute carrier family 35 member F2	SLC35F2
Q8TBE7	S35G2_HUMAN	reviewed	Solute carrier family 35 member G2 (Transmembrane protein 22)	SLC35G2 TMEM22
Q86VW1	S22AG_HUMAN	reviewed	Solute carrier family 22 member 16 (Carnitine transporter 2) (CT2) (Fly-like putative transporter 2) (FLIPT2) (Flipt 2) (Organic cation transporter OKB1) (Organic cation/carnitine transporter 6)	SLC22A16 OCT6
Q9H015	S22A4_HUMAN	reviewed	Solute carrier family 22 member 4 (Ergothioneine transporter) (ET transporter) (Organic cation/carnitine transporter 1)	SLC22A4 ETT OCTN1 UT2H
Q9BSK2	S2533_HUMAN	reviewed	Solute carrier family 25 member 33 (Bone marrow stromal cell mitochondrial carrier protein) (BMSC-MCP) (HuBMSC-MCP) (Protein PNC1)	SLC25A33
Q86VL8	S47A2_HUMAN	reviewed	Multidrug and toxin extrusion protein 2 (MATE-2) (hMATE-2) (Kidney-specific H(+)/organic cation antiporter) (Solute carrier family 47 member 2)	SLC47A2 MATE2
Q9NTJ5	SAC1_HUMAN	reviewed	Phosphatidylinositol-3-phosphatase SAC1 (EC 3.1.3.64) (Phosphatidylinositol-4-phosphate phosphatase) (Suppressor of actin mutations 1-like protein)	SACM1L KIAA0851 SAC1
Q13530	SERC3_HUMAN	reviewed	Serine incorporator 3 (Tumor differentially expressed protein 1)	SERINC3 DIFF33 TDE1 SBBI99
Q86UG4	SO6A1_HUMAN	reviewed	Solute carrier organic anion transporter family member 6A1 (Cancer/testis antigen 48) (CT48) (Gonad-specific transporter) (GST) (Organic anion-transporting polypeptide 6A1) (Organic anion-transporting polypeptide I) (OATP-I) (Solute carrier family 21 member 19)	SLCO6A1 OATP6A1 SLC21A19
Q8NHU3	SMS2_HUMAN	reviewed	Phosphatidylcholine:ceramide cholinephosphotransferase 2 (EC 2.7.8.27) (Sphingomyelin synthase 2)	SGMS2 SMS2
P15907	SIAT1_HUMAN	reviewed	Beta-galactoside alpha-2,6-sialyltransferase 1 (Alpha 2,6-ST 1) (EC 2.4.99.1) (B-cell antigen CD75) (CMP-N-acetylneuraminate-beta-galactosamide-alpha-2,6-sialyltransferase 1) (ST6Gal I) (ST6GalI) (Sialyltransferase 1)	ST6GAL1 SIAT1
Q16586	SGCA_HUMAN	reviewed	Alpha-sarcoglycan (Alpha-SG) (50 kDa dystrophin-associated glycoprotein) (50DAG) (Adhalin) (Dystroglycan-2)	SGCA ADL DAG2
A6NGB0	T191C_HUMAN	reviewed	Transmembrane protein 191C	TMEM191C
P59551	T2R60_HUMAN	reviewed	Taste receptor type 2 member 60 (T2R60) (Taste receptor type 2 member 56) (T2R56)	TAS2R60
Q495A1	TIGIT_HUMAN	reviewed	T-cell immunoreceptor with Ig and ITIM domains (V-set and immunoglobulin domain-containing protein 9) (V-set and transmembrane domain-containing protein 3)	TIGIT VSIG9 VSTM3
Q969K7	TMM54_HUMAN	reviewed	Transmembrane protein 54 (Beta-casein-like protein) (Protein CAC-1)	TMEM54 BCLP CAC1
O75844	FACE1_HUMAN	reviewed	CAAX prenyl protease 1 homolog (EC 3.4.24.84) (Farnesylated proteins-converting enzyme 1) (FACE-1) (Prenyl protein-specific endoprotease 1) (Zinc metalloproteinase Ste24 homolog)	ZMPSTE24 FACE1 STE24
A6NFU0	F187A_HUMAN	reviewed	Ig-like V-type domain-containing protein FAM187A	FAM187A
O94905	ERLN2_HUMAN	reviewed	Erlin-2 (Endoplasmic reticulum lipid raft-associated protein 2) (Stomatin-prohibitin-flotillin-HflC/K domain-containing protein 2) (SPFH domain-containing protein 2)	ERLIN2 C8orf2 SPFH2 UNQ2441/PRO5003/PRO9924
Q9UBU6	FA8A1_HUMAN	reviewed	Protein FAM8A1 (Autosomal highly conserved protein)	FAM8A1 AHCP
Q9H0X4	F234A_HUMAN	reviewed	Protein FAM234A (Protein ITFG3)	FAM234A C16orf9 ITFG3
A2RU67	F234B_HUMAN	reviewed	Protein FAM234B	FAM234B KIAA1467
Q6UW88	EPGN_HUMAN	reviewed	Epigen (Epithelial mitogen) (EPG)	EPGN UNQ3072/PRO9904
P22083	FUT4_HUMAN	reviewed	Alpha-(1,3)-fucosyltransferase 4 (EC 2.4.1.-) (ELAM-1 ligand fucosyltransferase) (Fucosyltransferase 4) (Fucosyltransferase IV) (Fuc-TIV) (FucT-IV) (Galactoside 3-L-fucosyltransferase)	FUT4 ELFT FCT3A
Q9BRQ8	FSP1_HUMAN	reviewed	Ferroptosis suppressor protein 1 (FSP1) (EC 1.6.5.-) (Apoptosis-inducing factor homologous mitochondrion-associated inducer of death) (AMID) (p53-responsive gene 3 protein)	AIFM2 AMID PRG3
Q86SF2	GALT7_HUMAN	reviewed	N-acetylgalactosaminyltransferase 7 (EC 2.4.1.41) (Polypeptide GalNAc transferase 7) (GalNAc-T7) (pp-GaNTase 7) (Protein-UDP acetylgalactosaminyltransferase 7) (UDP-GalNAc:polypeptide N-acetylgalactosaminyltransferase 7)	GALNT7
Q10472	GALT1_HUMAN	reviewed	Polypeptide N-acetylgalactosaminyltransferase 1 (EC 2.4.1.41) (Polypeptide GalNAc transferase 1) (GalNAc-T1) (pp-GaNTase 1) (Protein-UDP acetylgalactosaminyltransferase 1) (UDP-GalNAc:polypeptide N-acetylgalactosaminyltransferase 1) [Cleaved into: Polypeptide N-acetylgalactosaminyltransferase 1 soluble form]	GALNT1
Q9UJ14	GGT7_HUMAN	reviewed	Glutathione hydrolase 7 (EC 3.4.19.13) (Gamma-glutamyltransferase 7) (GGT 7) (EC 2.3.2.2) (Gamma-glutamyltransferase-like 3) (Gamma-glutamyltransferase-like 5) (Gamma-glutamyltranspeptidase 7) [Cleaved into: Glutathione hydrolase 7 heavy chain; Glutathione hydrolase 7 light chain]	GGT7 GGTL3 GGTL5
Q16445	GBRA6_HUMAN	reviewed	Gamma-aminobutyric acid receptor subunit alpha-6 (GABA(A) receptor subunit alpha-6)	GABRA6
Q8WWB7	GLMP_HUMAN	reviewed	Glycosylated lysosomal membrane protein (Lysosomal protein NCU-G1)	GLMP C1orf85 PSEC0030 UNQ2553/PRO6182
P07359	GP1BA_HUMAN	reviewed	Platelet glycoprotein Ib alpha chain (GP-Ib alpha) (GPIb-alpha) (GPIbA) (Glycoprotein Ibalpha) (Antigen CD42b-alpha) (CD antigen CD42b) [Cleaved into: Glycocalicin]	GP1BA
Q14956	GPNMB_HUMAN	reviewed	Transmembrane glycoprotein NMB (Hematopoietic growth factor inducible neurokinin-1 type)	GPNMB HGFIN NMB UNQ1725/PRO9925
Q5UAW9	GP157_HUMAN	reviewed	G-protein coupled receptor 157	GPR157
P38484	INGR2_HUMAN	reviewed	Interferon gamma receptor 2 (IFN-gamma receptor 2) (IFN-gamma-R2) (Interferon gamma receptor accessory factor 1) (AF-1) (Interferon gamma receptor beta-chain) (IFN-gamma-R-beta) (Interferon gamma transducer 1)	IFNGR2 IFNGT1
P26006	ITA3_HUMAN	reviewed	Integrin alpha-3 (CD49 antigen-like family member C) (FRP-2) (Galactoprotein B3) (GAPB3) (VLA-3 subunit alpha) (CD antigen CD49c) [Cleaved into: Integrin alpha-3 heavy chain; Integrin alpha-3 light chain]	ITGA3 MSK18
Q8IYV9	IZUM1_HUMAN	reviewed	Izumo sperm-egg fusion protein 1 (Oocyte binding/fusion factor) (OBF) (Sperm-specific protein izumo)	IZUMO1
Q8TBQ9	KISHA_HUMAN	reviewed	Protein kish-A (Transmembrane protein 167) (Transmembrane protein 167A)	TMEM167A TMEM167
Q14952	KI2S3_HUMAN	reviewed	Killer cell immunoglobulin-like receptor 2DS3 (MHC class I NK cell receptor) (Natural killer-associated transcript 7) (NKAT-7)	KIR2DS3 NKAT7
Q9NPI9	KCJ16_HUMAN	reviewed	Inward rectifier potassium channel 16 (Inward rectifier K(+) channel Kir5.1) (Potassium channel, inwardly rectifying subfamily J member 16)	KCNJ16
Q15842	KCNJ8_HUMAN	reviewed	ATP-sensitive inward rectifier potassium channel 8 (Inward rectifier K(+) channel Kir6.1) (Potassium channel, inwardly rectifying subfamily J member 8) (uKATP-1)	KCNJ8
O75387	LAT3_HUMAN	reviewed	Large neutral amino acids transporter small subunit 3 (L-type amino acid transporter 3) (Prostate cancer overexpressed gene 1 protein) (Solute carrier family 43 member 1)	SLC43A1 LAT3 PB39 POV1
Q86VZ4	LRP11_HUMAN	reviewed	Low-density lipoprotein receptor-related protein 11 (LRP-11)	LRP11
Q8N386	LRC25_HUMAN	reviewed	Leucine-rich repeat-containing protein 25 (Monocyte and plasmacytoid-activated protein)	LRRC25 MAPA UNQ6169/PRO20174
Q8N7C0	LRC52_HUMAN	reviewed	Leucine-rich repeat-containing protein 52 (BK channel auxiliary gamma subunit LRRC52)	LRRC52
Q01453	PMP22_HUMAN	reviewed	Peripheral myelin protein 22 (PMP-22) (Growth arrest-specific protein 3) (GAS-3)	PMP22 GAS3
Q04941	PLP2_HUMAN	reviewed	Proteolipid protein 2 (Differentiation-dependent protein A4) (Intestinal membrane A4 protein)	PLP2 A4
Q8TBF5	PIGX_HUMAN	reviewed	Phosphatidylinositol-glycan biosynthesis class X protein (PIG-X)	PIGX
Q8TEB7	RN128_HUMAN	reviewed	E3 ubiquitin-protein ligase RNF128 (EC 2.3.2.27) (Gene related to anergy in lymphocytes protein) (GRAIL) (RING finger protein 128) (RING-type E3 ubiquitin transferase RNF128)	RNF128
Q6ZMZ0	RN19B_HUMAN	reviewed	E3 ubiquitin-protein ligase RNF19B (EC 2.3.2.31) (IBR domain-containing protein 3) (Natural killer lytic-associated molecule) (RING finger protein 19B)	RNF19B IBRDC3 NKLAM
Q9BY78	RNF26_HUMAN	reviewed	E3 ubiquitin-protein ligase RNF26 (EC 2.3.2.27) (RING finger protein 26)	RNF26
Q96EX2	RNFT2_HUMAN	reviewed	RING finger and transmembrane domain-containing protein 2 (Transmembrane protein 118)	RNFT2 TMEM118
Q6ZUB1	S31E1_HUMAN	reviewed	Spermatogenesis-associated protein 31E1 (Protein FAM75E1)	SPATA31E1 C9orf79 FAM75E1
Q9NTN3	S35D1_HUMAN	reviewed	UDP-glucuronic acid/UDP-N-acetylgalactosamine transporter (UDP-GlcA/UDP-GalNAc transporter) (Solute carrier family 35 member D1) (UDP-galactose transporter-related protein 7) (UGTrel7)	SLC35D1 KIAA0260 UGTREL7
Q9BZW2	S13A1_HUMAN	reviewed	Solute carrier family 13 member 1 (Renal sodium/sulfate cotransporter) (Na(+)/sulfate cotransporter) (hNaSi-1)	SLC13A1 NAS1 NASI1
Q9NSD5	S6A13_HUMAN	reviewed	Sodium- and chloride-dependent GABA transporter 2 (GAT-2) (Solute carrier family 6 member 13)	SLC6A13 GAT2
Q6ZMH5	S39A5_HUMAN	reviewed	Zinc transporter ZIP5 (Solute carrier family 39 member 5) (Zrt- and Irt-like protein 5) (ZIP-5)	SLC39A5 ZIP5
Q9C0K1	S39A8_HUMAN	reviewed	Metal cation symporter ZIP8 (BCG-induced integral membrane protein in monocyte clone 103 protein) (LIV-1 subfamily of ZIP zinc transporter 6) (LZT-Hs6) (Solute carrier family 39 member 8) (Zrt- and Irt-like protein 8) (ZIP-8)	SLC39A8 BIGM103 ZIP8 PP3105
Q9HAB3	S52A2_HUMAN	reviewed	Solute carrier family 52, riboflavin transporter, member 2 (Porcine endogenous retrovirus A receptor 1) (PERV-A receptor 1) (Protein GPR172A) (Riboflavin transporter 3) (hRFT3)	SLC52A2 GPR172A PAR1 RFT3
O15126	SCAM1_HUMAN	reviewed	Secretory carrier-associated membrane protein 1 (Secretory carrier membrane protein 1)	SCAMP1 SCAMP
O95754	SEM4F_HUMAN	reviewed	Semaphorin-4F (Semaphorin-M) (Sema M) (Semaphorin-W) (Sema W)	SEMA4F SEMAM SEMAW
Q12884	SEPR_HUMAN	reviewed	Prolyl endopeptidase FAP (EC 3.4.21.26) (170 kDa melanoma membrane-bound gelatinase) (Dipeptidyl peptidase FAP) (EC 3.4.14.5) (Fibroblast activation protein alpha) (FAPalpha) (Gelatine degradation protease FAP) (EC 3.4.21.-) (Integral membrane serine protease) (Post-proline cleaving enzyme) (Serine integral membrane protease) (SIMP) (Surface-expressed protease) (Seprase) [Cleaved into: Antiplasmi…	FAP
Q14524	SCN5A_HUMAN	reviewed	Sodium channel protein type 5 subunit alpha (Sodium channel protein cardiac muscle subunit alpha) (Sodium channel protein type V subunit alpha) (Voltage-gated sodium channel subunit alpha Nav1.5) (hH1)	SCN5A
O43173	SIA8C_HUMAN	reviewed	Sia-alpha-2,3-Gal-beta-1,4-GlcNAc-R:alpha 2,8-sialyltransferase (EC 2.4.99.-) (Alpha-2,8-sialyltransferase 8C) (Alpha-2,8-sialyltransferase III) (ST8 alpha-N-acetyl-neuraminide alpha-2,8-sialyltransferase 3) (Sialyltransferase 8C) (SIAT8-C) (Sialyltransferase St8Sia III) (ST8SiaIII)	ST8SIA3 SIAT8C
Q13291	SLAF1_HUMAN	reviewed	Signaling lymphocytic activation molecule (CDw150) (IPO-3) (SLAM family member 1) (CD antigen CD150)	SLAMF1 SLAM
A0A1B0GW64	SIM33_HUMAN	reviewed	Small integral membrane protein 33	SMIM33
P43307	SSRA_HUMAN	reviewed	Translocon-associated protein subunit alpha (TRAP-alpha) (Signal sequence receptor subunit alpha) (SSR-alpha)	SSR1 TRAPA PSEC0262
Q9P1P4	TAAR3_HUMAN	reviewed	Putative trace amine-associated receptor 3 (TaR-3) (Trace amine receptor 3) (hTaar3) (G-protein coupled receptor 57)	TAAR3P GPR57 TAAR3
Q8IV01	SYT12_HUMAN	reviewed	Synaptotagmin-12 (Synaptotagmin XII) (SytXII)	SYT12
Q8NBV8	SYT8_HUMAN	reviewed	Synaptotagmin-8 (Synaptotagmin VIII) (SytVIII)	SYT8
Q9BVX2	T106C_HUMAN	reviewed	Transmembrane protein 106C (Endoplasmic reticulum membrane protein overexpressed in cancer)	TMEM106C EMOC
P09758	TACD2_HUMAN	reviewed	Tumor-associated calcium signal transducer 2 (Cell surface glycoprotein Trop-2) (Membrane component chromosome 1 surface marker 1) (Pancreatic carcinoma marker protein GA733-1)	TACSTD2 GA733-1 M1S1 TROP2
Q8IW70	T151B_HUMAN	reviewed	Transmembrane protein 151B (Transmembrane protein 193)	TMEM151B C6orf137 TMEM193
P59541	T2R30_HUMAN	reviewed	Taste receptor type 2 member 30 (T2R30) (Taste receptor type 2 member 47) (T2R47)	TAS2R30 TAS2R47
Q5H8A4	PIGG_HUMAN	reviewed	GPI ethanolamine phosphate transferase 2 (EC 2.-.-.-) (GPI7 homolog) (hGPI7) (Phosphatidylinositol-glycan biosynthesis class G protein) (PIG-G)	PIGG GPI7 UNQ1930/PRO4405
O00391	QSOX1_HUMAN	reviewed	Sulfhydryl oxidase 1 (hQSOX) (EC 1.8.3.2) (Quiescin Q6)	QSOX1 QSCN6 UNQ2520/PRO6013
Q6P5S7	RNK_HUMAN	reviewed	Ribonuclease kappa (RNase K) (RNase kappa) (EC 3.1.-.-)	RNASEK
Q6ZQQ2	S31D1_HUMAN	reviewed	Spermatogenesis-associated protein 31D1 (Protein FAM75D1)	SPATA31D1 FAM75D1
Q5TZJ5	S31A1_HUMAN	reviewed	Spermatogenesis-associated protein 31A1 (Protein FAM75A1)	SPATA31A1 C9orf36 FAM75A1 FAM75A2 SPATA31A2
P0C7Q6	S35G6_HUMAN	reviewed	Solute carrier family 35 member G6 (Acyl-malonyl-condensing enzyme 1-like protein 3) (Transmembrane protein 21B)	SLC35G6 AMAC1L3 TMEM21B
Q9NQC3	RTN4_HUMAN	reviewed	Reticulon-4 (Foocen) (Neurite outgrowth inhibitor) (Nogo protein) (Neuroendocrine-specific protein) (NSP) (Neuroendocrine-specific protein C homolog) (RTN-x) (Reticulon-5)	RTN4 KIAA0886 NOGO My043 SP1507
Q8TBP6	S2540_HUMAN	reviewed	Solute carrier family 25 member 40 (Mitochondrial carrier family protein)	SLC25A40 MCFP
Q86SK9	SCD5_HUMAN	reviewed	Stearoyl-CoA desaturase 5 (EC 1.14.19.1) (Acyl-CoA-desaturase 4) (HSCD5) (Stearoyl-CoA 9-desaturase) (Stearoyl-CoA desaturase 2)	SCD5 ACOD4 SCD2 SCD4
Q8N1S5	S39AB_HUMAN	reviewed	Zinc transporter ZIP11 (Solute carrier family 39 member 11) (Zrt- and Irt-like protein 11) (ZIP-11)	SLC39A11 C17orf26 ZIP11
Q9UMX9	S45A2_HUMAN	reviewed	Membrane-associated transporter protein (Melanoma antigen AIM1) (Protein AIM-1) (Solute carrier family 45 member 2)	SLC45A2 AIM1 MATP
O75396	SC22B_HUMAN	reviewed	Vesicle-trafficking protein SEC22b (ER-Golgi SNARE of 24 kDa) (ERS-24) (ERS24) (SEC22 vesicle-trafficking protein homolog B) (SEC22 vesicle-trafficking protein-like 1)	SEC22B SEC22L1
Q8WVN6	SCTM1_HUMAN	reviewed	Secreted and transmembrane protein 1 (Protein K-12)	SECTM1 K12
Q5TF21	SOGA3_HUMAN	reviewed	Protein SOGA3	SOGA3 C6orf174
Q6IA17	SIGIR_HUMAN	reviewed	Single Ig IL-1-related receptor (Single Ig IL-1R-related molecule) (Single immunoglobulin domain-containing IL1R-related protein) (Toll/interleukin-1 receptor 8) (TIR8)	SIGIRR UNQ301/PRO342
Q8N4L4	SPEM1_HUMAN	reviewed	Spermatid maturation protein 1	SPEM1 C17orf83
Q8IW52	SLIK4_HUMAN	reviewed	SLIT and NTRK-like protein 4	SLITRK4
Q9NYB5	SO1C1_HUMAN	reviewed	Solute carrier organic anion transporter family member 1C1 (Organic anion transporter F) (OATP-F) (Organic anion transporter polypeptide-related protein 5) (OAT-RP-5) (OATPRP5) (Organic anion-transporting polypeptide 14) (OATP-14) (Solute carrier family 21 member 14) (Thyroxine transporter)	SLCO1C1 OATP14 OATP1C1 OATPF SLC21A14
Q11201	SIA4A_HUMAN	reviewed	CMP-N-acetylneuraminate-beta-galactosamide-alpha-2,3-sialyltransferase 1 (Alpha 2,3-ST 1) (Beta-galactoside alpha-2,3-sialyltransferase 1) (EC 2.4.99.4) (Gal-NAc6S) (Gal-beta-1,3-GalNAc-alpha-2,3-sialyltransferase) (Monosialoganglioside sialyltransferase) (EC 2.4.99.2) (SIATFL) (ST3Gal I) (ST3GalI) (ST3GalA.1) (ST3O) (Sialyltransferase 4A) (SIAT4-A)	ST3GAL1 SIAT4 SIAT4A
Q9NRQ5	SMCO4_HUMAN	reviewed	Single-pass membrane and coiled-coil domain-containing protein 4 (Protein FN5)	SMCO4 C11orf75 FN5
Q96E16	SMI19_HUMAN	reviewed	Small integral membrane protein 19	SMIM19 C8orf40
Q9H5K3	SG196_HUMAN	reviewed	Protein O-mannose kinase (POMK) (EC 2.7.1.183) (Protein kinase-like protein SgK196) (Sugen kinase 196)	POMK SGK196
Q9BZL3	SMIM3_HUMAN	reviewed	Small integral membrane protein 3 (NGF-induced differentiation clone 67 protein) (Small membrane protein NID67)	SMIM3 C5orf62 NID67
Q9H3R2	MUC13_HUMAN	reviewed	Mucin-13 (MUC-13) (Down-regulated in colon cancer 1)	MUC13 DRCC1 RECC UNQ6194/PRO20221
O14931	NCTR3_HUMAN	reviewed	Natural cytotoxicity triggering receptor 3 (Activating natural killer receptor p30) (Natural killer cell p30-related protein) (NK-p30) (NKp30) (CD antigen CD337)	NCR3 1C7 LY117
A0A1B0GTQ4	MYMX_HUMAN	reviewed	Protein myomixer (Microprotein inducer of fusion) (Protein minion) (hMINION)	MYMX
Q9UHE5	NAT8_HUMAN	reviewed	N-acetyltransferase 8 (EC 2.3.1.-) (Acetyltransferase 2) (ATase2) (Camello-like protein 1) (Cysteinyl-conjugate N-acetyltransferase) (CCNAT) (EC 2.3.1.80)	NAT8 CML1 GLA TSC501
Q8NC67	NETO2_HUMAN	reviewed	Neuropilin and tolloid-like protein 2 (Brain-specific transmembrane protein containing 2 CUB and 1 LDL-receptor class A domains protein 2)	NETO2 BTCL2 UNQ1926/PRO4401
Q6NVV3	NIPA3_HUMAN	reviewed	Magnesium transporter NIPA3 (NIPA-like protein 1) (Non-imprinted in Prader-Willi/Angelman syndrome region protein 3)	NIPAL1 NIPA3 NPAL1
O00476	NPT4_HUMAN	reviewed	Sodium-dependent phosphate transport protein 4 (Na(+)/PI cotransporter 4) (Sodium/phosphate cotransporter 4) (Solute carrier family 17 member 3)	SLC17A3 NPT4
Q9H255	O51E2_HUMAN	reviewed	Olfactory receptor 51E2 (HPRAJ) (Olfactory receptor OR11-16) (Prostate-specific G-protein coupled receptor)	OR51E2 PSGR
Q6IFG1	O52E8_HUMAN	reviewed	Olfactory receptor 52E8 (Olfactory receptor OR11-54)	OR52E8
Q8NH74	O10A6_HUMAN	reviewed	Olfactory receptor 10A6 (Olfactory receptor OR11-96)	OR10A6
Q8NH21	OR4F5_HUMAN	reviewed	Olfactory receptor 4F5	OR4F5
Q8WZA6	OR1E3_HUMAN	reviewed	Olfactory receptor 1E3 (Olfactory receptor 17-210) (OR17-210) (Olfactory receptor OR17-7)	OR1E3 OR1E3P
Q9NZP0	OR6C3_HUMAN	reviewed	Olfactory receptor 6C3 (HSA8)	OR6C3
Q8NGM9	OR8D4_HUMAN	reviewed	Olfactory receptor 8D4 (Olfactory receptor OR11-275)	OR8D4
Q8NGE1	OR6C4_HUMAN	reviewed	Olfactory receptor 6C4 (Olfactory receptor OR12-10)	OR6C4
Q8NGU4	OR2I1_HUMAN	reviewed	Putative olfactory receptor 2I1 (Putative olfactory receptor 2I2) (Putative olfactory receptor 2I3) (Putative olfactory receptor 2I4)	OR2I1P OR2I2 OR2I3P OR2I4P
O95047	OR2A4_HUMAN	reviewed	Olfactory receptor 2A4 (Olfactory receptor 2A10) (Olfactory receptor OR6-37)	OR2A4 OR2A10
Q8NGT1	OR2K2_HUMAN	reviewed	Olfactory receptor 2K2 (HTPCRH06) (Olfactory receptor OR9-17)	OR2K2 OR2AR1P
Q9Y3N9	OR2W1_HUMAN	reviewed	Olfactory receptor 2W1 (Hs6M1-15) (Olfactory receptor OR6-13)	OR2W1
Q7Z3T1	OR2W3_HUMAN	reviewed	Olfactory receptor 2W3 (Olfactory receptor 2W8) (Olfactory receptor OR1-49)	OR2W3 OR2W3P OR2W8P
P0DI80	SMIM6_HUMAN	reviewed	Small integral membrane protein 6	SMIM6 C17orf110
A0A1B0GU29	SIM28_HUMAN	reviewed	Small integral membrane protein 28	SMIM28
B2RUZ4	SMIM1_HUMAN	reviewed	Small integral membrane protein 1 (Vel blood group antigen)	SMIM1
Q5T2D2	TRML2_HUMAN	reviewed	Trem-like transcript 2 protein (TLT-2) (Triggering receptor expressed on myeloid cells-like protein 2)	TREML2 C6orf76 TLT2 UNQ6268/PRO20473
P59534	T2R39_HUMAN	reviewed	Taste receptor type 2 member 39 (T2R39) (Taste receptor type 2 member 57) (T2R57)	TAS2R39
Q9H7F4	T185B_HUMAN	reviewed	Transmembrane protein 185B (Protein FAM11B)	TMEM185B FAM11B
Q86X19	TMM17_HUMAN	reviewed	Transmembrane protein 17	TMEM17
Q7Z410	TMPS9_HUMAN	reviewed	Transmembrane protease serine 9 (EC 3.4.21.-) (Polyserase-I) (Polyserine protease 1) (Polyserase-1) [Cleaved into: Serase-1; Serase-2; Serase-3]	TMPRSS9
Q9Y2Y6	TMM98_HUMAN	reviewed	Transmembrane protein 98 (Protein TADA1)	TMEM98 UNQ536/PRO1079
Q8N4L2	PP4P2_HUMAN	reviewed	Type 2 phosphatidylinositol 4,5-bisphosphate 4-phosphatase (Type 2 PtdIns-4,5-P2 4-Ptase) (EC 3.1.3.78) (PtdIns-4,5-P2 4-Ptase II) (Transmembrane protein 55A)	PIP4P2 TMEM55A
Q96HA9	PX11C_HUMAN	reviewed	Peroxisomal membrane protein 11C (Peroxin-11C) (Peroxisomal biogenesis factor 11C) (Protein PEX11 homolog gamma) (PEX11-gamma)	PEX11G PEX11C
Q9UIG8	SO3A1_HUMAN	reviewed	Solute carrier organic anion transporter family member 3A1 (OATP3A1) (Organic anion transporter polypeptide-related protein 3) (OATP-RP3) (OATPRP3) (Organic anion-transporting polypeptide D) (OATP-D) (PGE1 transporter) (Sodium-independent organic anion transporter D) (Solute carrier family 21 member 11)	SLCO3A1 OATP3A1 OATPD SLC21A11
Q14BN4	SLMAP_HUMAN	reviewed	Sarcolemmal membrane-associated protein (Sarcolemmal-associated protein)	SLMAP KIAA1601 SLAP UNQ1847/PRO3577
Q9H4F1	SIA7D_HUMAN	reviewed	Alpha-N-acetyl-neuraminyl-2,3-beta-galactosyl-1,3-N-acetyl-galactosaminide alpha-2,6-sialyltransferase (EC 2.4.99.7) (NeuAc-alpha-2,3-Gal-beta-1,3-GalNAc-alpha-2,6-sialyltransferase) (ST6GalNAc IV) (ST6GalNAcIV) (Sialyltransferase 3C) (SIAT3-C) (Sialyltransferase 7D) (SIAT7-D)	ST6GALNAC4 SIAT3C SIAT7D
O75908	SOAT2_HUMAN	reviewed	Sterol O-acyltransferase 2 (EC 2.3.1.26) (Acyl-coenzyme A:cholesterol acyltransferase 2) (ACAT-2) (Cholesterol acyltransferase 2)	SOAT2 ACACT2 ACAT2
Q14940	SL9A5_HUMAN	reviewed	Sodium/hydrogen exchanger 5 (Na(+)/H(+) exchanger 5) (NHE-5) (Solute carrier family 9 member 5)	SLC9A5 NHE5
A0A1B0GVY4	SIM31_HUMAN	reviewed	Small integral membrane protein 31	SMIM31
P30874	SSR2_HUMAN	reviewed	Somatostatin receptor type 2 (SS-2-R) (SS2-R) (SS2R) (SRIF-1)	SSTR2
Q9NYW6	TA2R3_HUMAN	reviewed	Taste receptor type 2 member 3 (T2R3)	TAS2R3
Q8WVE7	T170A_HUMAN	reviewed	Transmembrane protein 170A	TMEM170A TMEM170
O60507	TPST1_HUMAN	reviewed	Protein-tyrosine sulfotransferase 1 (EC 2.8.2.20) (Tyrosylprotein sulfotransferase 1) (TPST-1)	TPST1
Q2T9K0	TMM44_HUMAN	reviewed	Transmembrane protein 44	TMEM44
Q9NR97	TLR8_HUMAN	reviewed	Toll-like receptor 8 (CD antigen CD288)	TLR8 UNQ249/PRO286
P23510	TNFL4_HUMAN	reviewed	Tumor necrosis factor ligand superfamily member 4 (Glycoprotein Gp34) (OX40 ligand) (OX40L) (TAX transcriptionally-activated glycoprotein 1) (CD antigen CD252)	TNFSF4 TXGP1
Q06643	TNFC_HUMAN	reviewed	Lymphotoxin-beta (LT-beta) (Tumor necrosis factor C) (TNF-C) (Tumor necrosis factor ligand superfamily member 3)	LTB TNFC TNFSF3
Q9NV29	TM100_HUMAN	reviewed	Transmembrane protein 100	TMEM100
Q7Z402	TMC7_HUMAN	reviewed	Transmembrane channel-like protein 7	TMC7
Q9BVT8	TMUB1_HUMAN	reviewed	Transmembrane and ubiquitin-like domain-containing protein 1 (Dendritic cell-derived ubiquitin-like protein) (DULP) (Hepatocyte odd protein shuttling protein) (Ubiquitin-like protein SB144) [Cleaved into: iHOPS]	TMUB1 C7orf21 DULP HOPS SB144 UNQ763/PRO1555
Q8IU68	TMC8_HUMAN	reviewed	Transmembrane channel-like protein 8 (Epidermodysplasia verruciformis protein 2)	TMC8 EVER2 EVIN2
Q9BX84	TRPM6_HUMAN	reviewed	Transient receptor potential cation channel subfamily M member 6 (EC 2.7.11.1) (Channel kinase 2) (Melastatin-related TRP cation channel 6)	TRPM6 CHAK2
A6NH52	TV23A_HUMAN	reviewed	Golgi apparatus membrane protein TVP23 homolog A	TVP23A FAM18A
P35503	UD13_HUMAN	reviewed	UDP-glucuronosyltransferase 1A3 (UGT1A3) (EC 2.4.1.17) (UDP-glucuronosyltransferase 1-3) (UDPGT 1-3) (UGT1*3) (UGT1-03) (UGT1.3) (UDP-glucuronosyltransferase 1-C) (UGT-1C) (UGT1C) (UDP-glucuronosyltransferase 1A isoform 3)	UGT1A3 GNT1 UGT1
Q7Z412	PEX26_HUMAN	reviewed	Peroxisome assembly protein 26 (Peroxin-26)	PEX26
Q9NRZ5	PLCD_HUMAN	reviewed	1-acyl-sn-glycerol-3-phosphate acyltransferase delta (EC 2.3.1.51) (1-acylglycerol-3-phosphate O-acyltransferase 4) (1-AGP acyltransferase 4) (1-AGPAT 4) (Lysophosphatidic acid acyltransferase delta) (LPAAT-delta)	AGPAT4 UNQ499/PRO1016
O75915	PRAF3_HUMAN	reviewed	PRA1 family protein 3 (ADP-ribosylation factor-like protein 6-interacting protein 5) (ARL-6-interacting protein 5) (Aip-5) (Cytoskeleton-related vitamin A-responsive protein) (Dermal papilla-derived protein 11) (GTRAP3-18) (Glutamate transporter EAAC1-interacting protein) (JM5) (Prenylated Rab acceptor protein 2) (Protein JWa) (Putative MAPK-activating protein PM27)	ARL6IP5 DERP11 JWA PRA2 PRAF3 HSPC127
P18433	PTPRA_HUMAN	reviewed	Receptor-type tyrosine-protein phosphatase alpha (Protein-tyrosine phosphatase alpha) (R-PTP-alpha) (EC 3.1.3.48)	PTPRA PTPA PTPRL2
O75324	SNN_HUMAN	reviewed	Stannin (AG8_1)	SNN
Q9Y274	SIA10_HUMAN	reviewed	Type 2 lactosamine alpha-2,3-sialyltransferase (EC 2.4.99.-) (CMP-NeuAc:beta-galactoside alpha-2,3-sialyltransferase VI) (ST3Gal VI) (ST3GalVI) (Sialyltransferase 10)	ST3GAL6 SIAT10
P61647	SIA8F_HUMAN	reviewed	Alpha-2,8-sialyltransferase 8F (EC 2.4.99.-) (Sialyltransferase 8F) (SIAT8-F) (Sialyltransferase St8Sia VI) (ST8SiaVI)	ST8SIA6 SIAT8F
Q96NB2	SFXN2_HUMAN	reviewed	Sideroflexin-2	SFXN2
Q96L08	SUSD3_HUMAN	reviewed	Sushi domain-containing protein 3	SUSD3 UNQ9387/PRO34275
Q86TL2	STIMA_HUMAN	reviewed	Store-operated calcium entry regulator STIMATE (STIM-activating enhancer encoded by TMEM110) (Transmembrane protein 110)	STIMATE TMEM110
P32856	STX2_HUMAN	reviewed	Syntaxin-2 (Epimorphin)	STX2 EPIM STX2A STX2B STX2C
Q9P246	STIM2_HUMAN	reviewed	Stromal interaction molecule 2	STIM2 KIAA1482
Q8WWF3	SSMM1_HUMAN	reviewed	Serine-rich single-pass membrane protein 1	SSMEM1 C7orf45
Q8TCT6	SPPL3_HUMAN	reviewed	Signal peptide peptidase-like 3 (SPP-like 3) (EC 3.4.23.-) (Intramembrane protease 2) (IMP-2) (Presenilin homologous protein 1) (PSH1) (Presenilin-like protein 4)	SPPL3 IMP2 PSL4
Q96CP7	TLCD1_HUMAN	reviewed	TLC domain-containing protein 1 (Calfacilitin)	TLCD1
Q12767	TMM94_HUMAN	reviewed	Transmembrane protein 94	TMEM94 KIAA0195
Q6UXU6	TMM92_HUMAN	reviewed	Transmembrane protein 92	TMEM92 UNQ5801/PRO19608
Q96DC7	TMCO6_HUMAN	reviewed	Transmembrane and coiled-coil domain-containing protein 6	TMCO6 PRO1580
A0PJW6	TM223_HUMAN	reviewed	Transmembrane protein 223	TMEM223
A0A0U1RQS6	TM275_HUMAN	reviewed	Transmembrane protein 275	TMEM275
Q9BRN9	TM2D3_HUMAN	reviewed	TM2 domain-containing protein 3 (Beta-amyloid-binding protein-like protein 2) (BBP-like protein 2)	TM2D3 BLP2
Q9NX00	TM160_HUMAN	reviewed	Transmembrane protein 160	TMEM160
A0A087WTH1	TM265_HUMAN	reviewed	Transmembrane protein 265	TMEM265
A0A1B0GTI8	TM272_HUMAN	reviewed	Transmembrane protein 272	TMEM272
Q9Y210	TRPC6_HUMAN	reviewed	Short transient receptor potential channel 6 (TrpC6) (Transient receptor protein 6) (TRP-6)	TRPC6 TRP6
P0C672	TSN19_HUMAN	reviewed	Tetraspanin-19 (Tspan-19)	TSPAN19
Q9Y3P4	RHBD3_HUMAN	reviewed	Rhomboid domain-containing protein 3	RHBDD3 C22orf3
Q96K19	RN170_HUMAN	reviewed	E3 ubiquitin-protein ligase RNF170 (EC 2.3.2.27) (Putative LAG1-interacting protein) (RING finger protein 170) (RING-type E3 ubiquitin transferase RNF170)	RNF170
P60602	ROMO1_HUMAN	reviewed	Reactive oxygen species modulator 1 (ROS modulator 1) (Epididymis tissue protein Li 175) (Glyrichin) (Mitochondrial targeting GxxxG motif protein) (MTGM) (Protein MGR2 homolog)	ROMO1 C20orf52
Q8NCC5	SPX3_HUMAN	reviewed	Sugar phosphate exchanger 3 (Solute carrier family 37 member 3)	SLC37A3 SPX3
Q9NUV7	SPTC3_HUMAN	reviewed	Serine palmitoyltransferase 3 (EC 2.3.1.50) (Long chain base biosynthesis protein 2b) (LCB2b) (Long chain base biosynthesis protein 3) (LCB 3) (Serine-palmitoyl-CoA transferase 3) (SPT 3)	SPTLC3 C20orf38 SPTLC2L
Q9NYW3	TA2R7_HUMAN	reviewed	Taste receptor type 2 member 7 (T2R7) (Taste receptor family B member 4) (TRB4)	TAS2R7
Q8WV15	T255B_HUMAN	reviewed	Transmembrane protein 255B (Protein FAM70B)	TMEM255B FAM70B
Q6ZUK4	TMM26_HUMAN	reviewed	Transmembrane protein 26	TMEM26
Q9NRS4	TMPS4_HUMAN	reviewed	Transmembrane protease serine 4 (EC 3.4.21.-) (Channel-activating protease 2) (CAPH2) (Membrane-type serine protease 2) (MT-SP2) [Cleaved into: Transmembrane protease serine 4 catalytic chain]	TMPRSS4 TMPRSS3 UNQ776/PRO1570
Q9HC21	TPC_HUMAN	reviewed	Mitochondrial thiamine pyrophosphate carrier (Mitochondrial uncoupling protein 1) (Solute carrier family 25 member 19)	SLC25A19 DNC MUP1
Q7Z7H5	TMED4_HUMAN	reviewed	Transmembrane emp24 domain-containing protein 4 (Endoplasmic reticulum stress-response protein 25) (ERS25) (GMP25iso) (Putative NF-kappa-B-activating protein 156) (p24 family protein alpha-3) (p24alpha3)	TMED4 ERS25
Q96B77	TM186_HUMAN	reviewed	Transmembrane protein 186	TMEM186 C16orf51
O00264	PGRC1_HUMAN	reviewed	Membrane-associated progesterone receptor component 1 (mPR) (Dap1) (IZA)	PGRMC1 HPR6.6 PGRMC
P53816	PLAT3_HUMAN	reviewed	Phospholipase A and acyltransferase 3 (EC 2.3.1.-) (EC 3.1.1.32) (EC 3.1.1.4) (Adipose-specific phospholipase A2) (AdPLA) (Group XVI phospholipase A1/A2) (H-rev 107 protein homolog) (H-REV107) (HREV107-1) (HRAS-like suppressor 1) (HRAS-like suppressor 3) (HRSL3) (HREV107-3) (Renal carcinoma antigen NY-REN-65)	PLAAT3 HRASLS3 HREV107 PLA2G16
O15260	SURF4_HUMAN	reviewed	Surfeit locus protein 4	SURF4 SURF-4
O14975	S27A2_HUMAN	reviewed	Very long-chain acyl-CoA synthetase (VLACS) (VLCS) (EC 6.2.1.-) (Arachidonate--CoA ligase) (EC 6.2.1.15) (Fatty acid transport protein 2) (FATP-2) (Fatty-acid-coenzyme A ligase, very long-chain 1) (Long-chain-fatty-acid--CoA ligase) (EC 6.2.1.3) (Phytanate--CoA ligase) (EC 6.2.1.24) (Solute carrier family 27 member 2) (THCA-CoA ligase) (EC 6.2.1.7) (Very long-chain-fatty-acid-CoA ligase)	SLC27A2 ACSVL1 FACVL1 FATP2 VLACS
Q6PCB7	S27A1_HUMAN	reviewed	Long-chain fatty acid transport protein 1 (FATP-1) (Fatty acid transport protein 1) (EC 6.2.1.15) (Solute carrier family 27 member 1)	SLC27A1 ACSVL5 FATP1
Q5VYP0	S31A3_HUMAN	reviewed	Spermatogenesis-associated protein 31A3 (Protein FAM75A3)	SPATA31A3 FAM75A3
Q96QD8	S38A2_HUMAN	reviewed	Sodium-coupled neutral amino acid transporter 2 (Amino acid transporter A2) (Protein 40-9-1) (Solute carrier family 38 member 2) (System A amino acid transporter 2) (System A transporter 1) (System N amino acid transporter 2)	SLC38A2 ATA2 KIAA1382 SAT2 SNAT2
Q9Y694	S22A7_HUMAN	reviewed	Solute carrier family 22 member 7 (Novel liver transporter) (Organic anion transporter 2) (hOAT2)	SLC22A7 NLT OAT2
Q9NRA2	S17A5_HUMAN	reviewed	Sialin (H(+)/nitrate cotransporter) (H(+)/sialic acid cotransporter) (AST) (Membrane glycoprotein HP59) (Solute carrier family 17 member 5) (Vesicular H(+)/Aspartate-glutamate cotransporter)	SLC17A5
Q8N755	S66A3_HUMAN	reviewed	Solute carrier family 66 member 3 (PQ-loop repeat-containing protein 3)	SLC66A3 C2orf22 PQLC3
Q8WUT9	S2543_HUMAN	reviewed	Solute carrier family 25 member 43	SLC25A43
Q9BY07	S4A5_HUMAN	reviewed	Electrogenic sodium bicarbonate cotransporter 4 (NBCe2) (Solute carrier family 4 member 5)	SLC4A5 NBC4
Q7Z3Q1	S46A3_HUMAN	reviewed	Solute carrier family 46 member 3	SLC46A3 FKSG16
Q58EX2	SDK2_HUMAN	reviewed	Protein sidekick-2	SDK2 KIAA1514
Q6UWF3	SCIMP_HUMAN	reviewed	SLP adapter and CSK-interacting membrane protein (SLP65/SLP76, Csk-interacting membrane protein)	SCIMP C17orf87 UNQ5783/PRO16090
Q8IVW8	SPNS2_HUMAN	reviewed	Protein spinster homolog 2	SPNS2
Q9H2V7	SPNS1_HUMAN	reviewed	Protein spinster homolog 1 (HSpin1) (Spinster-like protein 1)	SPNS1 SPIN1 PP20300
Q11203	SIAT6_HUMAN	reviewed	CMP-N-acetylneuraminate-beta-1,4-galactoside alpha-2,3-sialyltransferase (EC 2.4.99.6) (Beta-galactoside alpha-2,3-sialyltransferase 3) (Alpha 2,3-ST 3) (Gal beta-1,3(4) GlcNAc alpha-2,3 sialyltransferase) (N-acetyllactosaminide alpha-2,3-sialyltransferase) (ST3Gal III) (ST3GalIII) (ST3N) (Sialyltransferase 6)	ST3GAL3 SIAT6
P78324	SHPS1_HUMAN	reviewed	Tyrosine-protein phosphatase non-receptor type substrate 1 (SHP substrate 1) (SHPS-1) (Brain Ig-like molecule with tyrosine-based activation motifs) (Bit) (CD172 antigen-like family member A) (Inhibitory receptor SHPS-1) (Macrophage fusion receptor) (MyD-1 antigen) (Signal-regulatory protein alpha-1) (Sirp-alpha-1) (Signal-regulatory protein alpha-2) (Sirp-alpha-2) (Signal-regulatory protein alph…	SIRPA BIT MFR MYD1 PTPNS1 SHPS1 SIRP
O95210	STBD1_HUMAN	reviewed	Starch-binding domain-containing protein 1 (Genethonin-1) (Glycophagy cargo receptor STBD1)	STBD1 GENX-3414
Q9Y6I9	TX264_HUMAN	reviewed	Testis-expressed protein 264 (Putative secreted protein Zsig11)	TEX264 ZSIG11 UNQ337/PRO536
Q53R12	T4S20_HUMAN	reviewed	Transmembrane 4 L6 family member 20	TM4SF20 UNQ518/PRO994
Q96RJ0	TAAR1_HUMAN	reviewed	Trace amine-associated receptor 1 (TaR-1) (Trace amine receptor 1)	TAAR1 TA1 TAR1 TRAR1
Q8WZ04	TOMT_HUMAN	reviewed	Transmembrane O-methyltransferase (EC 2.1.1.6) (Catechol O-methyltransferase 2) (Protein LRTOMT2)	LRTOMT COMT2 TOMT PP7517
Q6GV28	TM225_HUMAN	reviewed	Transmembrane protein 225	TMEM225 PMP22CD
B4DJY2	TM233_HUMAN	reviewed	Transmembrane protein 233 (Dispanin subfamily B member 2) (DSPB2) (Interferon-induced transmembrane domain-containing protein D2)	TMEM233 IFITMD2
Q9H3N1	TMX1_HUMAN	reviewed	Thioredoxin-related transmembrane protein 1 (Thioredoxin domain-containing protein 1) (Transmembrane Trx-related protein)	TMX1 TMX TXNDC TXNDC1 PSEC0085 UNQ235/PRO268
Q9HCX4	TRPC7_HUMAN	reviewed	Short transient receptor potential channel 7 (TrpC7) (Transient receptor protein 7) (TRP-7) (hTRP7)	TRPC7 TRP7
Q9NYZ1	TV23B_HUMAN	reviewed	Golgi apparatus membrane protein TVP23 homolog B	TVP23B FAM18B FAM18B1 CGI-148 NPD008
P40126	TYRP2_HUMAN	reviewed	L-dopachrome tautomerase (DCT) (DT) (EC 5.3.3.12) (L-dopachrome Delta-isomerase) (Tyrosinase-related protein 2) (TRP-2) (TRP2)	DCT TYRP2
Q9Y5P1	O51B2_HUMAN	reviewed	Olfactory receptor 51B2 (Odorant receptor HOR5'beta3) (Olfactory receptor 51B1)	OR51B2 OR51B1P
Q8NGJ8	O51S1_HUMAN	reviewed	Olfactory receptor 51S1 (Olfactory receptor OR11-24)	OR51S1
Q02127	PYRD_HUMAN	reviewed	Dihydroorotate dehydrogenase (quinone), mitochondrial (DHOdehase) (EC 1.3.5.2) (Dihydroorotate oxidase)	DHODH
Q96LZ7	RMD2_HUMAN	reviewed	Regulator of microtubule dynamics protein 2 (RMD-2) (hRMD-2) (Protein FAM82A1)	RMDN2 FAM82A FAM82A1 BLOCK18 UNQ9371/PRO34163
P78382	S35A1_HUMAN	reviewed	CMP-sialic acid transporter (CMP-SA-Tr) (CMP-Sia-Tr) (Solute carrier family 35 member A1)	SLC35A1
Q9H3S1	SEM4A_HUMAN	reviewed	Semaphorin-4A (Semaphorin-B) (Sema B)	SEMA4A SEMAB SEMB UNQ783/PRO1317
Q15858	SCN9A_HUMAN	reviewed	Sodium channel protein type 9 subunit alpha (Neuroendocrine sodium channel) (hNE-Na) (Peripheral sodium channel 1) (PN1) (Sodium channel protein type IX subunit alpha) (Voltage-gated sodium channel subunit alpha Nav1.7)	SCN9A NENA
Q6ZMD2	SPNS3_HUMAN	reviewed	Protein spinster homolog 3	SPNS3
Q99720	SGMR1_HUMAN	reviewed	Sigma non-opioid intracellular receptor 1 (Aging-associated gene 8 protein) (SR31747-binding protein) (SR-BP) (Sigma 1-type opioid receptor) (SIG-1R) (Sigma1-receptor) (Sigma1R) (hSigmaR1)	SIGMAR1 OPRS1 SRBP AAG8
P0DPE8	SM34B_HUMAN	reviewed	Small integral membrane protein 34B	SMIM34B
Q6ZSJ9	SHSA6_HUMAN	reviewed	Protein shisa-6	SHISA6
O43613	OX1R_HUMAN	reviewed	Orexin receptor type 1 (Ox-1-R) (Ox1-R) (Ox1R) (Hypocretin receptor type 1)	HCRTR1
Q9H2H9	S38A1_HUMAN	reviewed	Sodium-coupled neutral amino acid transporter 1 (Amino acid transporter A1) (N-system amino acid transporter 2) (Solute carrier family 38 member 1) (System A amino acid transporter 1) (System N amino acid transporter 1)	SLC38A1 ATA1 NAT2 SAT1 SNAT1
Q9H228	S1PR5_HUMAN	reviewed	Sphingosine 1-phosphate receptor 5 (S1P receptor 5) (S1P5) (Endothelial differentiation G-protein-coupled receptor 8) (Sphingosine 1-phosphate receptor Edg-8) (S1P receptor Edg-8)	S1PR5 EDG8
A6NK97	S22AK_HUMAN	reviewed	Solute carrier family 22 member 20 (Organic anion transporter 6) (Solute carrier family 22 member 20 pseudogene)	SLC22A20P OAT6 SLC22A20
P48066	S6A11_HUMAN	reviewed	Sodium- and chloride-dependent GABA transporter 3 (GAT-3) (Solute carrier family 6 member 11)	SLC6A11 GABT3 GAT3
Q96CQ1	S2536_HUMAN	reviewed	Solute carrier family 25 member 36	SLC25A36
Q6P5W5	S39A4_HUMAN	reviewed	Zinc transporter ZIP4 (Solute carrier family 39 member 4) (Zrt- and Irt-like protein 4) (ZIP-4)	SLC39A4 ZIP4
Q92504	S39A7_HUMAN	reviewed	Zinc transporter SLC39A7 (Histidine-rich membrane protein Ke4) (Really interesting new gene 5 protein) (Solute carrier family 39 member 7) (Zrt-, Irt-like protein 7) (ZIP7)	SLC39A7 HKE4 RING5
Q8WUM9	S20A1_HUMAN	reviewed	Sodium-dependent phosphate transporter 1 (Gibbon ape leukemia virus receptor 1) (GLVR-1) (Leukemia virus receptor 1 homolog) (Phosphate transporter 1) (PiT-1) (Solute carrier family 20 member 1)	SLC20A1 GLVR1 PIT1
Q504Y0	S39AC_HUMAN	reviewed	Zinc transporter ZIP12 (LIV-1 subfamily of ZIP zinc transporter 8) (LZT-Hs8) (Solute carrier family 39 member 12) (Zrt- and Irt-like protein 12) (ZIP-12)	SLC39A12 ZIP12
Q8NBI5	S43A3_HUMAN	reviewed	Solute carrier family 43 member 3 (Protein FOAP-13)	SLC43A3 PSEC0252
Q96IW7	SC22A_HUMAN	reviewed	Vesicle-trafficking protein SEC22a (SEC22 vesicle-trafficking protein homolog A) (SEC22 vesicle-trafficking protein-like 2)	SEC22A SEC22L2
Q9GZV3	SC5A7_HUMAN	reviewed	High affinity choline transporter 1 (Hemicholinium-3-sensitive choline transporter) (CHT) (Solute carrier family 5 member 7)	SLC5A7 CHT1
Q5STR5	SIM40_HUMAN	reviewed	Small integral membrane protein 40	SMIM40
Q8TAQ9	SUN3_HUMAN	reviewed	SUN domain-containing protein 3 (Sad1/unc-84 domain-containing protein 1)	SUN3 SUNC1
Q6UWL2	SUSD1_HUMAN	reviewed	Sushi domain-containing protein 1	SUSD1 UNQ2438/PRO4999
Q86YL7	PDPN_HUMAN	reviewed	Podoplanin (Aggrus) (Glycoprotein 36) (Gp36) (PA2.26 antigen) (T1-alpha) (T1A) [Cleaved into: 29kDa cytosolic podoplanin intracellular domain (PICD)]	PDPN GP36 PSEC0003 PSEC0025
Q9BX97	PLVAP_HUMAN	reviewed	Plasmalemma vesicle-associated protein (Fenestrated endothelial-linked structure protein) (Plasmalemma vesicle protein 1) (PV-1)	PLVAP FELS PV1
O00237	RN103_HUMAN	reviewed	E3 ubiquitin-protein ligase RNF103 (EC 2.3.2.27) (KF-1) (hKF-1) (RING finger protein 103) (RING-type E3 ubiquitin transferase RNF103) (Zinc finger protein 103 homolog) (Zfp-103)	RNF103 ZFP103
Q04912	RON_HUMAN	reviewed	Macrophage-stimulating protein receptor (MSP receptor) (EC 2.7.10.1) (CDw136) (Protein-tyrosine kinase 8) (p185-Ron) (CD antigen CD136) [Cleaved into: Macrophage-stimulating protein receptor alpha chain; Macrophage-stimulating protein receptor beta chain]	MST1R PTK8 RON
Q9BXS9	S26A6_HUMAN	reviewed	Solute carrier family 26 member 6 (Anion exchange transporter) (Pendrin-like protein 1) (Pendrin-L1)	SLC26A6
Q8WXD0	RXFP2_HUMAN	reviewed	Relaxin receptor 2 (G-protein coupled receptor 106) (G-protein coupled receptor affecting testicular descent) (Leucine-rich repeat-containing G-protein coupled receptor 8) (Relaxin family peptide receptor 2)	RXFP2 GPR106 GREAT LGR8
Q9NY46	SCN3A_HUMAN	reviewed	Sodium channel protein type 3 subunit alpha (Sodium channel protein brain III subunit alpha) (Sodium channel protein type III subunit alpha) (Voltage-gated sodium channel subtype III) (Voltage-gated sodium channel subunit alpha Nav1.3)	SCN3A KIAA1356 NAC3
Q9Y286	SIGL7_HUMAN	reviewed	Sialic acid-binding Ig-like lectin 7 (Siglec-7) (Adhesion inhibitory receptor molecule 1) (AIRM-1) (CDw328) (D-siglec) (QA79 membrane protein) (p75) (CD antigen CD328)	SIGLEC7 AIRM1
P35610	SOAT1_HUMAN	reviewed	Sterol O-acyltransferase 1 (EC 2.3.1.26) (Acyl-coenzyme A:cholesterol acyltransferase 1) (ACAT-1) (Cholesterol acyltransferase 1)	SOAT1 ACACT ACACT1 ACAT ACAT1 SOAT STAT
Q587I9	SFT2C_HUMAN	reviewed	Vesicle transport protein SFT2C (SFT2 domain-containing protein 3)	SFT2D3
A8MWV9	SM34A_HUMAN	reviewed	Small integral membrane protein 34A	SMIM34A
A0A1B0GUW7	SIM27_HUMAN	reviewed	Small integral membrane protein 27 (TOPORS antisense RNA 1)	SMIM27 C9orf133 TOPORS-AS1
Q3SY77	UD3A2_HUMAN	reviewed	UDP-glucuronosyltransferase 3A2 (UDPGT 3A2) (EC 2.4.1.17)	UGT3A2 PSEC0073 UNQ842/PRO1780
Q9H813	PACC1_HUMAN	reviewed	Proton-activated chloride channel (PAC) (hPAC) (Acid-sensitive outwardly-rectifying anion channel) (ASOR) (Proton-activated outwardly rectifying anion channel) (PAORAC) (Transmembrane protein 206) (hTMEM206)	PACC1 C1orf75 TMEM206
Q9NRQ2	PLS4_HUMAN	reviewed	Phospholipid scramblase 4 (PL scramblase 4) (Ca(2+)-dependent phospholipid scramblase 4) (Cell growth-inhibiting gene 43 protein) (TRA1)	PLSCR4 GIG43
Q9NRZ7	PLCC_HUMAN	reviewed	1-acyl-sn-glycerol-3-phosphate acyltransferase gamma (EC 2.3.1.51) (1-acylglycerol-3-phosphate O-acyltransferase 3) (1-AGP acyltransferase 3) (1-AGPAT 3) (Lysophosphatidic acid acyltransferase gamma) (LPAAT-gamma)	AGPAT3 LPAAT3 UNQ759/PRO1490
Q7Z6L0	PRRT2_HUMAN	reviewed	Proline-rich transmembrane protein 2 (Dispanin subfamily B member 3) (DSPB3)	PRRT2
Q16647	PTGIS_HUMAN	reviewed	Prostacyclin synthase (EC 5.3.99.4) (Hydroperoxy icosatetraenoate dehydratase) (EC 4.2.1.152) (Prostaglandin I2 synthase)	PTGIS CYP8 CYP8A1
O14522	PTPRT_HUMAN	reviewed	Receptor-type tyrosine-protein phosphatase T (R-PTP-T) (EC 3.1.3.48) (Receptor-type tyrosine-protein phosphatase rho) (RPTP-rho)	PTPRT KIAA0283
O75192	PX11A_HUMAN	reviewed	Peroxisomal membrane protein 11A (HsPEX11p) (28 kDa peroxisomal integral membrane protein) (PMP28) (Peroxin-11A) (Peroxisomal biogenesis factor 11A) (Protein PEX11 homolog alpha) (PEX11-alpha)	PEX11A PEX11
O00559	RCAS1_HUMAN	reviewed	Receptor-binding cancer antigen expressed on SiSo cells (Cancer-associated surface antigen RCAS1) (Estrogen receptor-binding fragment-associated gene 9 protein)	EBAG9 RCAS1
Q8N4V2	SVOP_HUMAN	reviewed	Synaptic vesicle 2-related protein (SV2-related protein)	SVOP
Q16623	STX1A_HUMAN	reviewed	Syntaxin-1A (Neuron-specific antigen HPC-1)	STX1A STX1
Q8NBD8	T229B_HUMAN	reviewed	Transmembrane protein 229B	TMEM229B C14orf83
Q8IUX1	T126B_HUMAN	reviewed	Complex I assembly factor TMEM126B, mitochondrial (Transmembrane protein 126B)	TMEM126B HT007
Q7RTR8	T2R42_HUMAN	reviewed	Taste receptor type 2 member 42 (T2R42) (Taste receptor type 2 member 55) (T2R55)	TAS2R42 TAS2R55
P37173	TGFR2_HUMAN	reviewed	TGF-beta receptor type-2 (TGFR-2) (EC 2.7.11.30) (TGF-beta type II receptor) (Transforming growth factor-beta receptor type II) (TGF-beta receptor type II) (TbetaR-II)	TGFBR2
Q86UF1	TSN33_HUMAN	reviewed	Tetraspanin-33 (Tspan-33) (Penumbra) (hPen) (Proerythroblast new membrane)	TSPAN33 PEN
P30536	TSPO_HUMAN	reviewed	Translocator protein (Mitochondrial benzodiazepine receptor) (PKBS) (Peripheral-type benzodiazepine receptor) (PBR)	TSPO BZRP MBR
Q9HAW8	UD110_HUMAN	reviewed	UDP-glucuronosyltransferase 1A10 (UGT1A10) (EC 2.4.1.17) (UDP-glucuronosyltransferase 1-10) (UDPGT 1-10) (UGT1*10) (UGT1-10) (UGT1.10) (UDP-glucuronosyltransferase 1-J) (UGT-1J) (UGT1J)	UGT1A10 GNT1 UGT1
P22310	UD14_HUMAN	reviewed	UDP-glucuronosyltransferase 1A4 (UGT1A4) (EC 2.4.1.17) (Bilirubin-specific UDPGT isozyme 2) (hUG-BR2) (UDP-glucuronosyltransferase 1-4) (UDPGT 1-4) (UGT1*4) (UGT1-04) (UGT1.4) (UDP-glucuronosyltransferase 1-D) (UGT-1D) (UGT1D)	UGT1A4 GNT1 UGT1
B4DYI2	S31C2_HUMAN	reviewed	Putative spermatogenesis-associated protein 31C2 (Protein FAM75C2)	SPATA31C2 FAM75C2
Q8IVM8	S22A9_HUMAN	reviewed	Solute carrier family 22 member 9 (Organic anion transporter 7)	SLC22A9 hOAT4 OAT7 UST3
Q96H78	S2544_HUMAN	reviewed	Solute carrier family 25 member 44	SLC25A44 KIAA0446
Q9BZV2	S19A3_HUMAN	reviewed	Thiamine transporter 2 (ThTr-2) (ThTr2) (Solute carrier family 19 member 3)	SLC19A3
Q8TBB6	S7A14_HUMAN	reviewed	Probable cationic amino acid transporter (Solute carrier family 7 member 14)	SLC7A14 KIAA1613
Q96JT2	S45A3_HUMAN	reviewed	Solute carrier family 45 member 3 (Prostate cancer-associated protein 6) (Prostein)	SLC45A3 PCANAP6 PRST
Q15043	S39AE_HUMAN	reviewed	Metal cation symporter ZIP14 (LIV-1 subfamily of ZIP zinc transporter 4) (LZT-Hs4) (Solute carrier family 39 member 14) (Zrt- and Irt-like protein 14) (ZIP-14)	SLC39A14 KIAA0062 ZIP14
Q9NWF4	S52A1_HUMAN	reviewed	Solute carrier family 52, riboflavin transporter, member 1 (Porcine endogenous retrovirus A receptor 2) (PERV-A receptor 2) (huPAR-2) (Protein GPR172B) (Riboflavin transporter 1) (hRFT1)	SLC52A1 GPR172B PAR2 RFT1
P31213	S5A2_HUMAN	reviewed	3-oxo-5-alpha-steroid 4-dehydrogenase 2 (EC 1.3.1.22) (5 alpha-SR2) (SR type 2) (Steroid 5-alpha-reductase 2) (S5AR 2) (Type II 5-alpha reductase)	SRD5A2
Q7Z5N4	SDK1_HUMAN	reviewed	Protein sidekick-1	SDK1
P53794	SC5A3_HUMAN	reviewed	Sodium/myo-inositol cotransporter (Na(+)/myo-inositol cotransporter) (Sodium/myo-inositol transporter 1) (SMIT1) (Solute carrier family 5 member 3)	SLC5A3
Q9BYH1	SE6L1_HUMAN	reviewed	Seizure 6-like protein	SEZ6L KIAA0927 UNQ2542/PRO6094
A6NH21	SERC4_HUMAN	reviewed	Serine incorporator 4	SERINC4
Q96KF7	SMIM8_HUMAN	reviewed	Small integral membrane protein 8	SMIM8 C6orf162 DC18
Q53S58	TM177_HUMAN	reviewed	Transmembrane protein 177	TMEM177
A0A0U1RRN3	SPTOS_HUMAN	reviewed	Putative transmembrane protein SPTY2D1OS (SPTY2D1 antisense RNA 1) (SPTY2D1 opposite strand)	SPTY2D1OS SPTY2D1-AS1
Q9UBI4	STML1_HUMAN	reviewed	Stomatin-like protein 1 (SLP-1) (EPB72-like protein 1) (Protein unc-24 homolog) (Stomatin-related protein) (STORP)	STOML1 SLP1 UNC24 MSTP019
Q9UH99	SUN2_HUMAN	reviewed	SUN domain-containing protein 2 (Protein unc-84 homolog B) (Rab5-interacting protein) (Rab5IP) (Sad1/unc-84 protein-like 2)	SUN2 FRIGG KIAA0668 RAB5IP UNC84B
Q86V40	TIKI1_HUMAN	reviewed	Metalloprotease TIKI1 (EC 3.4.-.-) (TRAB domain-containing protein 2A)	TRABD2A C2orf89 TIKI1
Q8WWA1	TMM40_HUMAN	reviewed	Transmembrane protein 40	TMEM40
P43489	TNR4_HUMAN	reviewed	Tumor necrosis factor receptor superfamily member 4 (ACT35 antigen) (OX40L receptor) (TAX transcriptionally-activated glycoprotein 1 receptor) (CD antigen CD134)	TNFRSF4 TXGP1L
Q66K66	TM198_HUMAN	reviewed	Transmembrane protein 198	TMEM198
Q8TC26	TM163_HUMAN	reviewed	Transmembrane protein 163	TMEM163
A6NGB7	TM221_HUMAN	reviewed	Transmembrane protein 221	TMEM221
Q96B21	TM45B_HUMAN	reviewed	Transmembrane protein 45B	TMEM45B
Q6UXY8	TMC5_HUMAN	reviewed	Transmembrane channel-like protein 5	TMC5 UNQ8238/PRO33604
Q8N9M5	TM102_HUMAN	reviewed	Transmembrane protein 102 (Common beta-chain associated protein) (CBAP)	TMEM102
Q5VZI3	TM268_HUMAN	reviewed	Transmembrane protein 268	TMEM268 C9orf91
O95807	TM50A_HUMAN	reviewed	Transmembrane protein 50A (Small membrane protein 1)	TMEM50A SMP1 UNQ386/PRO718
Q9NWD8	TM248_HUMAN	reviewed	Transmembrane protein 248	TMEM248 C7orf42
A0A1B0GVZ9	TM269_HUMAN	reviewed	Transmembrane protein 269	TMEM269
O60635	TSN1_HUMAN	reviewed	Tetraspanin-1 (Tspan-1) (Tetraspan NET-1) (Tetraspanin TM4-C)	TSPAN1
Q6EMK4	VASN_HUMAN	reviewed	Vasorin (Protein slit-like 2)	VASN SLITL2 UNQ314/PRO357/PRO1282
Q93050	VPP1_HUMAN	reviewed	V-type proton ATPase 116 kDa subunit a1 (V-ATPase 116 kDa subunit a1) (Clathrin-coated vesicle/synaptic vesicle proton pump 116 kDa subunit) (Vacuolar adenosine triphosphatase subunit Ac116) (Vacuolar proton pump subunit 1) (Vacuolar proton translocating ATPase 116 kDa subunit a isoform 1)	ATP6V0A1 ATP6N1 ATP6N1A VPP1
Q5T9L3	WLS_HUMAN	reviewed	Protein wntless homolog (Integral membrane protein GPR177) (Protein evenness interrupted homolog) (EVI) (Putative NF-kappa-B-activating protein 373)	WLS C1orf139 GPR177 UNQ85/PRO18667
P78423	X3CL1_HUMAN	reviewed	Fractalkine (C-X3-C motif chemokine 1) (CX3C membrane-anchored chemokine) (Neurotactin) (Small-inducible cytokine D1) [Cleaved into: Processed fractalkine]	CX3CL1 FKN NTT SCYD1 A-152E5.2
Q8NGJ9	O51T1_HUMAN	reviewed	Olfactory receptor 51T1 (Olfactory receptor OR11-26)	OR51T1
Q9Y5H3	PCDGA_HUMAN	reviewed	Protocadherin gamma-A10 (PCDH-gamma-A10)	PCDHGA10
Q9UBM1	PEMT_HUMAN	reviewed	Phosphatidylethanolamine N-methyltransferase (PEAMT) (PEMT) (EC 2.1.1.17) (EC 2.1.1.71) (PEMT2) (Phospholipid methyltransferase) (PLMT)	PEMT PEMPT PNMT
Q9NRY7	PLS2_HUMAN	reviewed	Phospholipid scramblase 2 (PL scramblase 2) (Ca(2+)-dependent phospholipid scramblase 2)	PLSCR2
Q9Y4D7	PLXD1_HUMAN	reviewed	Plexin-D1	PLXND1 KIAA0620
Q7Z2D5	PLPR4_HUMAN	reviewed	2-lysophosphatidate phosphatase PLPPR4 (EC 3.1.3.106) (Brain-specific phosphatidic acid phosphatase-like protein 1) (Lipid phosphate phosphatase-related protein type 4) (Phospholipid phosphatase-related protein type 4) (Plasticity-related gene 1 protein) (PRG-1)	PLPPR4 KIAA0455 LPPR4 PHP1 PRG1
O60895	RAMP2_HUMAN	reviewed	Receptor activity-modifying protein 2 (Calcitonin-receptor-like receptor activity-modifying protein 2) (CRLR activity-modifying protein 2)	RAMP2
P14410	SUIS_HUMAN	reviewed	Sucrase-isomaltase, intestinal [Cleaved into: Sucrase (EC 3.2.1.48); Isomaltase (EC 3.2.1.10)]	SI
Q9H2B2	SYT4_HUMAN	reviewed	Synaptotagmin-4 (Synaptotagmin IV) (SytIV)	SYT4 KIAA1342
Q5T7P8	SYT6_HUMAN	reviewed	Synaptotagmin-6 (Synaptotagmin VI) (SytVI)	SYT6
Q66K14	TBC9B_HUMAN	reviewed	TBC1 domain family member 9B	TBC1D9B KIAA0676
Q8NFB2	T185A_HUMAN	reviewed	Transmembrane protein 185A (Protein FAM11A)	TMEM185A CXorf13 FAM11A
Q96HP8	T176A_HUMAN	reviewed	Transmembrane protein 176A (Hepatocellular carcinoma-associated antigen 112)	TMEM176A HCA112
P24557	THAS_HUMAN	reviewed	Thromboxane-A synthase (TXA synthase) (TXS) (EC 5.3.99.5) (Cytochrome P450 5A1) (Hydroperoxy icosatetraenoate dehydratase) (EC 4.2.1.152)	TBXAS1 CYP5 CYP5A1 TXAS
Q8NDY8	TMM52_HUMAN	reviewed	Transmembrane protein 52	TMEM52 UNQ3048/PRO9864
Q8N816	TMM99_HUMAN	reviewed	Transmembrane protein 99	TMEM99
P57088	TMM33_HUMAN	reviewed	Transmembrane protein 33 (Protein DB83) (SHINC-3)	TMEM33 DB83
Q9H2L4	TMM60_HUMAN	reviewed	Transmembrane protein 60	TMEM60 C7orf35 DC32
O15533	TPSN_HUMAN	reviewed	Tapasin (TPN) (TPSN) (NGS-17) (TAP-associated protein) (TAP-binding protein)	TAPBP NGS17 TAPA
O94826	TOM70_HUMAN	reviewed	Mitochondrial import receptor subunit TOM70 (Mitochondrial precursor proteins import receptor) (Translocase of outer membrane 70 kDa subunit) (Translocase of outer mitochondrial membrane protein 70)	TOMM70 KIAA0719 TOM70 TOMM70A
Q9BSA4	TTYH2_HUMAN	reviewed	Protein tweety homolog 2 (hTTY2)	TTYH2 C17orf29
P05187	PPB1_HUMAN	reviewed	Alkaline phosphatase, placental type (EC 3.1.3.1) (Alkaline phosphatase Regan isozyme) (Placental alkaline phosphatase 1) (PLAP-1)	ALPP PLAP
Q8TD07	RAE1E_HUMAN	reviewed	Retinoic acid early transcript 1E (Lymphocyte effector toxicity activation ligand) (NKG2D ligand 4) (N2DL-4) (NKG2DL4) (RAE-1-like transcript 4) (UL16-binding protein 4)	RAET1E LETAL N2DL4 ULBP4 UNQ1867/PRO4303
Q8N7C7	RN148_HUMAN	reviewed	RING finger protein 148	RNF148
Q96GF1	RN185_HUMAN	reviewed	E3 ubiquitin-protein ligase RNF185 (EC 2.3.2.27) (RING finger protein 185) (RING-type E3 ubiquitin transferase RNF185)	RNF185
Q9Y6U7	RN215_HUMAN	reviewed	RING finger protein 215	RNF215
A6NCQ9	RN222_HUMAN	reviewed	RING finger protein 222	RNF222
Q13190	STX5_HUMAN	reviewed	Syntaxin-5	STX5 STX5A
Q13586	STIM1_HUMAN	reviewed	Stromal interaction molecule 1	STIM1 GOK
Q8NFT2	STEA2_HUMAN	reviewed	Metalloreductase STEAP2 (EC 1.16.1.-) (Prostate cancer-associated protein 1) (Protein up-regulated in metastatic prostate cancer) (PUMPCn) (Six-transmembrane epithelial antigen of prostate 2) (SixTransMembrane protein of prostate 1)	STEAP2 PCANAP1 STAMP1 UNQ6507/PRO23203
Q658P3	STEA3_HUMAN	reviewed	Metalloreductase STEAP3 (EC 1.16.1.-) (Dudulin-2) (Six-transmembrane epithelial antigen of prostate 3) (Tumor suppressor-activated pathway protein 6) (hTSAP6) (pHyde) (hpHyde)	STEAP3 TSAP6
Q8TAV4	STML3_HUMAN	reviewed	Stomatin-like protein 3 (SLP-3)	STOML3
P0DP42	T225B_HUMAN	reviewed	Transmembrane protein 225B	TMEM225B
Q9NYW4	TA2R5_HUMAN	reviewed	Taste receptor type 2 member 5 (T2R5)	TAS2R5
Q14DG7	T132B_HUMAN	reviewed	Transmembrane protein 132B	TMEM132B KIAA1786 KIAA1906
Q9C0I4	THS7B_HUMAN	reviewed	Thrombospondin type-1 domain-containing protein 7B	THSD7B KIAA1679
A0A1B0GTY4	TEX50_HUMAN	reviewed	Testis-expressed protein 50	TEX50
Q96H15	TIMD4_HUMAN	reviewed	T-cell immunoglobulin and mucin domain-containing protein 4 (TIMD-4) (T-cell immunoglobulin mucin receptor 4) (TIM-4) (T-cell membrane protein 4)	TIMD4 TIM4
Q9ULS5	TMCC3_HUMAN	reviewed	Transmembrane and coiled-coil domain protein 3	TMCC3 KIAA1145
O60858	TRI13_HUMAN	reviewed	E3 ubiquitin-protein ligase TRIM13 (EC 2.3.2.27) (B-cell chronic lymphocytic leukemia tumor suppressor Leu5) (Leukemia-associated protein 5) (Putative tumor suppressor RFP2) (RING finger protein 77) (RING-type E3 ubiquitin transferase TRIM13) (Ret finger protein 2) (Tripartite motif-containing protein 13)	TRIM13 LEU5 RFP2 RNF77
Q96NR3	PTHD1_HUMAN	reviewed	Patched domain-containing protein 1	PTCHD1
Q9BRK0	REEP2_HUMAN	reviewed	Receptor expression-enhancing protein 2	REEP2 C5orf19 SGC32445
O43511	S26A4_HUMAN	reviewed	Pendrin (Sodium-independent chloride/iodide transporter) (Solute carrier family 26 member 4)	SLC26A4 PDS
O43868	S28A2_HUMAN	reviewed	Sodium/nucleoside cotransporter 2 (Concentrative nucleoside transporter 2) (CNT 2) (hCNT2) (Na(+)/nucleoside cotransporter 2) (Sodium-coupled nucleoside transporter 2) (Sodium/purine nucleoside co-transporter) (SPNT) (Solute carrier family 28 member 2)	SLC28A2 CNT2
Q9HAS3	S28A3_HUMAN	reviewed	Solute carrier family 28 member 3 (Concentrative Na(+)-nucleoside cotransporter 3) (CNT 3) (hCNT3)	SLC28A3 CNT3
Q9Y2P4	S27A6_HUMAN	reviewed	Long-chain fatty acid transport protein 6 (FATP-6) (Fatty acid transport protein 6) (Arachidonate--CoA ligase) (EC 6.2.1.15) (Fatty-acid-coenzyme A ligase, very long-chain 2) (EC 6.2.1.-) (Solute carrier family 27 member 6) (Very long-chain acyl-CoA synthetase homolog 1) (VLCSH1) (hVLCS-H1)	SLC27A6 ACSVL2 FACVL2 FATP6
Q9Y2B1	RXLT1_HUMAN	reviewed	Ribitol-5-phosphate xylosyltransferase 1 (EC 2.4.2.-) (Transmembrane protein 5) (UDP-D-xylose:ribitol-5-phosphate beta1,4-xylosyltransferase)	RXYLT1 TMEM5
Q6PIV7	S2534_HUMAN	reviewed	Solute carrier family 25 member 34	SLC25A34
Q86VD7	S2542_HUMAN	reviewed	Mitochondrial coenzyme A transporter SLC25A42 (Solute carrier family 25 member 42)	SLC25A42
Q969I6	S38A4_HUMAN	reviewed	Sodium-coupled neutral amino acid transporter 4 (Amino acid transporter A3) (Na(+)-coupled neutral amino acid transporter 4) (Solute carrier family 38 member 4) (System A amino acid transporter 3) (System N amino acid transporter 3)	SLC38A4 ATA3 NAT3 SNAT4
Q8IZM9	S38A6_HUMAN	reviewed	Probable sodium-coupled neutral amino acid transporter 6 (N-system amino acid transporter 1) (NAT-1) (Na(+)-coupled neutral amino acid transporter 6) (Solute carrier family 38 member 6)	SLC38A6 NAT1 SNAT6
Q9NVC3	S38A7_HUMAN	reviewed	Putative sodium-coupled neutral amino acid transporter 7 (Solute carrier family 38 member 7)	SLC38A7 SNAT7
Q99624	S38A3_HUMAN	reviewed	Sodium-coupled neutral amino acid transporter 3 (N-system amino acid transporter 1) (Na(+)-coupled neutral amino acid transporter 3) (Solute carrier family 38 member 3) (System N amino acid transporter 1)	SLC38A3 G17 NAT1 SN1 SNAT3
Q96FL8	S47A1_HUMAN	reviewed	Multidrug and toxin extrusion protein 1 (MATE-1) (hMATE-1) (Solute carrier family 47 member 1)	SLC47A1 MATE1
Q6UXD5	SE6L2_HUMAN	reviewed	Seizure 6-like protein 2	SEZ6L2 PSK UNQ1903/PRO4349
Q9UQD0	SCN8A_HUMAN	reviewed	Sodium channel protein type 8 subunit alpha (Sodium channel protein type VIII subunit alpha) (Voltage-gated sodium channel subunit alpha Nav1.6)	SCN8A MED
A8MWL6	SNG2L_HUMAN	reviewed	Putative synaptogyrin-2 like protein
Q92185	SIA8A_HUMAN	reviewed	Alpha-N-acetylneuraminide alpha-2,8-sialyltransferase (EC 2.4.99.8) (Alpha-2,8-sialyltransferase 8A) (Ganglioside GD3 synthase) (Ganglioside GT3 synthase) (Sialyltransferase 8A) (SIAT8-A) (Sialyltransferase St8Sia I) (ST8SiaI)	ST8SIA1 SIAT8 SIAT8A
P19634	SL9A1_HUMAN	reviewed	Sodium/hydrogen exchanger 1 (APNH) (Na(+)/H(+) antiporter, amiloride-sensitive) (Na(+)/H(+) exchanger 1) (NHE-1) (Solute carrier family 9 member 1)	SLC9A1 APNH1 NHE1
Q9BX95	SGPP1_HUMAN	reviewed	Sphingosine-1-phosphate phosphatase 1 (SPPase1) (Spp1) (hSPP1) (hSPPase1) (EC 3.1.3.-) (Sphingosine-1-phosphatase 1) (Sphingosine-1-phosphate phosphohydrolase 1) (SPP-1)	SGPP1 SPP1
Q9NPB0	SMDC1_HUMAN	reviewed	SAYSvFN domain-containing protein 1	SAYSD1 C6orf64
Q5XKP0	MIC13_HUMAN	reviewed	MICOS complex subunit MIC13 (Protein P117)	MICOS13 C19orf70 MIC13 QIL1
Q9UBG0	MRC2_HUMAN	reviewed	C-type mannose receptor 2 (C-type lectin domain family 13 member E) (Endocytic receptor 180) (Macrophage mannose receptor 2) (Urokinase-type plasminogen activator receptor-associated protein) (UPAR-associated protein) (Urokinase receptor-associated protein) (CD antigen CD280)	MRC2 CLEC13E ENDO180 KIAA0709 UPARAP
Q9BTX1	NDC1_HUMAN	reviewed	Nucleoporin NDC1 (hNDC1) (Transmembrane protein 48)	NDC1 TMEM48
Q9H841	NPAL2_HUMAN	reviewed	NIPA-like protein 2	NIPAL2 NPAL2
P48145	NPBW1_HUMAN	reviewed	Neuropeptides B/W receptor type 1 (G-protein coupled receptor 7)	NPBWR1 GPR7
Q9HBY0	NOX3_HUMAN	reviewed	NADPH oxidase 3 (EC 1.6.3.-) (Mitogenic oxidase 2) (MOX-2) (gp91phox homolog 3) (GP91-3)	NOX3 MOX2
Q13224	NMDE2_HUMAN	reviewed	Glutamate receptor ionotropic, NMDA 2B (GluN2B) (Glutamate [NMDA] receptor subunit epsilon-2) (N-methyl D-aspartate receptor subtype 2B) (NMDAR2B) (NR2B) (N-methyl-D-aspartate receptor subunit 3) (NR3) (hNR3)	GRIN2B NMDAR2B
Q5VVP1	S31A6_HUMAN	reviewed	Spermatogenesis-associated protein 31A6 (Protein FAM75A6)	SPATA31A6 FAM75A6
Q15413	RYR3_HUMAN	reviewed	Ryanodine receptor 3 (RYR-3) (RyR3) (Brain ryanodine receptor-calcium release channel) (Brain-type ryanodine receptor) (Type 3 ryanodine receptor)	RYR3 HBRR
Q6IEE8	SN12L_HUMAN	reviewed	Schlafen family member 12-like	SLFN12L SLFN5
O95562	SFT2B_HUMAN	reviewed	Vesicle transport protein SFT2B (SFT2 domain-containing protein 2)	SFT2D2 UNQ512/PRO1027
A2RU48	SMCO3_HUMAN	reviewed	Single-pass membrane and coiled-coil domain-containing protein 3	SMCO3 C12orf69
A6NFE2	SMCO2_HUMAN	reviewed	Single-pass membrane and coiled-coil domain-containing protein 2	SMCO2 C12orf70
A6NL88	SHSA7_HUMAN	reviewed	Protein shisa-7 (Cystine-knot AMPAR modulating protein of 59 kDa) (CKAMP59) (GABA(A) receptor auxiliary subunit Shisa7) (Protein shisa-6-like)	SHISA7
A6NCI5	SIM16_HUMAN	reviewed	Putative transmembrane protein encoded by LINC00862 (Small integral membrane protein 16)	LINC00862 C1orf98 SMIM16
Q6UWI4	SHSA2_HUMAN	reviewed	Protein shisa-2 homolog (Transmembrane protein 46)	SHISA2 C13orf13 TMEM46 UNQ9166/PRO28631
Q16563	SYPL1_HUMAN	reviewed	Synaptophysin-like protein 1 (Pantophysin)	SYPL1 SYPL
Q7L8C5	SYT13_HUMAN	reviewed	Synaptotagmin-13 (Synaptotagmin XIII) (SytXIII)	SYT13 KIAA1427
P59539	T2R45_HUMAN	reviewed	Taste receptor type 2 member 45 (T2R45) (G-protein coupled receptor 59)	TAS2R45 GPR59
P59533	T2R38_HUMAN	reviewed	Taste receptor type 2 member 38 (T2R38) (PTC bitter taste receptor) (Taste receptor type 2 member 61) (T2R61)	TAS2R38 PTC
P59544	T2R50_HUMAN	reviewed	Taste receptor type 2 member 50 (T2R50) (Taste receptor type 2 member 51) (T2R51)	TAS2R50
P0DTE0	T2R36_HUMAN	reviewed	Putative taste receptor type 2 member 36 (T2R36) (hGR36)	TAS2R36
Q5JRA6	TGO1_HUMAN	reviewed	Transport and Golgi organization protein 1 homolog (TANGO1) (C219-reactive peptide) (D320) (Melanoma inhibitory activity protein 3)	MIA3 KIAA0268 TANGO UNQ6077/PRO20088
Q6ZNR0	TMM91_HUMAN	reviewed	Transmembrane protein 91 (Dispanin subfamily C member 3) (DSPC3)	TMEM91
A6NDV4	TMM8B_HUMAN	reviewed	Transmembrane protein 8B (Nasopharyngeal carcinoma-associated gene 6 protein) (Protein NAG-5) (Protein NGX6)	TMEM8B C9orf127 NGX6
Q9NPL8	TIDC1_HUMAN	reviewed	Complex I assembly factor TIMMDC1, mitochondrial (Protein M5-14) (Translocase of inner mitochondrial membrane domain-containing protein 1) (TIMM domain containing-protein 1)	TIMMDC1 C3orf1 UNQ247/PRO284
Q629K1	TRIQK_HUMAN	reviewed	Triple QxxK/R motif-containing protein (Triple repetitive-sequence of QXXK/R protein homolog)	TRIQK C8orf83
Q6ICI0	TM211_HUMAN	reviewed	Transmembrane protein 211	TMEM211
Q8TE23	TS1R2_HUMAN	reviewed	Taste receptor type 1 member 2 (G-protein coupled receptor 71) (Sweet taste receptor T1R2)	TAS1R2 GPR71 T1R2 TR2
Q9H313	TTYH1_HUMAN	reviewed	Protein tweety homolog 1 (hTTY1)	TTYH1
P0DTF9	PTIP2_HUMAN	reviewed	PTTG1IP family member 2	PTTG1IP2
P53801	PTTG_HUMAN	reviewed	Pituitary tumor-transforming gene 1 protein-interacting protein (Pituitary tumor-transforming gene protein-binding factor) (PBF) (PTTG-binding factor)	PTTG1IP C21orf1 C21orf3
O14949	QCR8_HUMAN	reviewed	Cytochrome b-c1 complex subunit 8 (Complex III subunit 8) (Complex III subunit VIII) (Ubiquinol-cytochrome c reductase complex 9.5 kDa protein) (Ubiquinol-cytochrome c reductase complex ubiquinone-binding protein QP-C)	UQCRQ
Q96KT7	S35G5_HUMAN	reviewed	Solute carrier family 35 member G5 (Acyl-malonyl-condensing enzyme 1-like protein 2)	SLC35G5 AMAC AMAC1L2
Q6YBV0	S36A4_HUMAN	reviewed	Proton-coupled amino acid transporter 4 (Proton/amino acid transporter 4) (Solute carrier family 36 member 4)	SLC36A4 PAT4
Q96G79	S35A4_HUMAN	reviewed	Probable UDP-sugar transporter protein SLC35A4 (Solute carrier family 35 member A4)	SLC35A4
Q14242	SELPL_HUMAN	reviewed	P-selectin glycoprotein ligand 1 (PSGL-1) (Selectin P ligand) (CD antigen CD162)	SELPLG
Q9Y5Y9	SCNAA_HUMAN	reviewed	Sodium channel protein type 10 subunit alpha (Peripheral nerve sodium channel 3) (PN3) (hPN3) (Sodium channel protein type X subunit alpha) (Voltage-gated sodium channel subunit alpha Nav1.8)	SCN10A
Q8N7X8	SIGL1_HUMAN	reviewed	SIGLEC family-like protein 1	SIGLECL1 C19orf75
O15389	SIGL5_HUMAN	reviewed	Sialic acid-binding Ig-like lectin 5 (Siglec-5) (CD33 antigen-like 2) (Obesity-binding protein 2) (OB-BP2) (OB-binding protein 2) (CD antigen CD170)	SIGLEC5 CD33L2 OBBP2
O43699	SIGL6_HUMAN	reviewed	Sialic acid-binding Ig-like lectin 6 (Siglec-6) (CD33 antigen-like 1) (CDw327) (Obesity-binding protein 1) (OB-BP1) (CD antigen CD327)	SIGLEC6 CD33L CD33L1 OBBP1
Q9UBY0	SL9A2_HUMAN	reviewed	Sodium/hydrogen exchanger 2 (Na(+)/H(+) exchanger 2) (NHE-2) (Solute carrier family 9 member 2)	SLC9A2 NHE2
A0A1B0GW54	SIM39_HUMAN	reviewed	Small integral membrane protein 39	SMIM39
A6NGZ8	SMIM9_HUMAN	reviewed	Small integral membrane protein 9	SMIM9 CXorf68
A0A1B0GVV1	SIM35_HUMAN	reviewed	Small integral membrane protein 35 (TMPRSS4 antisense RNA 1)	SMIM35 TMPRSS4-AS1
Q9UNL2	SSRG_HUMAN	reviewed	Translocon-associated protein subunit gamma (TRAP-gamma) (Signal sequence receptor subunit gamma) (SSR-gamma)	SSR3 TRAPG
P31391	SSR4_HUMAN	reviewed	Somatostatin receptor type 4 (SS-4-R) (SS4-R) (SS4R)	SSTR4
Q14162	SREC_HUMAN	reviewed	Scavenger receptor class F member 1 (Acetyl LDL receptor) (Scavenger receptor expressed by endothelial cells 1) (SREC-I)	SCARF1 KIAA0149 SREC
Q9UNK0	STX8_HUMAN	reviewed	Syntaxin-8	STX8
Q9BTV4	TMM43_HUMAN	reviewed	Transmembrane protein 43 (Protein LUMA)	TMEM43 UNQ2564/PRO6244
Q69YG0	TMM42_HUMAN	reviewed	Transmembrane protein 42	TMEM42
O14669	TMG2_HUMAN	reviewed	Transmembrane gamma-carboxyglutamic acid protein 2 (Proline-rich gamma-carboxyglutamic acid protein 2) (Proline-rich Gla protein 2)	PRRG2 PRGP2 TMG2
Q9BVK6	TMED9_HUMAN	reviewed	Transmembrane emp24 domain-containing protein 9 (GMP25) (Glycoprotein 25L2) (p24 family protein alpha-2) (p24alpha2) (p25)	TMED9 GP25L2
Q6QAJ8	TM220_HUMAN	reviewed	Transmembrane protein 220	TMEM220
Q14656	TM187_HUMAN	reviewed	Transmembrane protein 187 (Protein ITBA1)	TMEM187 CXorf12 DXS9878E ITBA1
Q969M1	TM40L_HUMAN	reviewed	Mitochondrial import receptor subunit TOM40B (Protein TOMM40-like)	TOMM40L TOMM40B
Q6P9G4	TM154_HUMAN	reviewed	Transmembrane protein 154	TMEM154
Q9UKY4	POMT2_HUMAN	reviewed	Protein O-mannosyl-transferase 2 (EC 2.4.1.109) (Dolichyl-phosphate-mannose--protein mannosyltransferase 2)	POMT2
P23468	PTPRD_HUMAN	reviewed	Receptor-type tyrosine-protein phosphatase delta (Protein-tyrosine phosphatase delta) (R-PTP-delta) (EC 3.1.3.48)	PTPRD
Q9NR77	PXMP2_HUMAN	reviewed	Peroxisomal membrane protein 2 (22 kDa peroxisomal membrane protein)	PXMP2 PMP22
Q8N8N0	RN152_HUMAN	reviewed	E3 ubiquitin-protein ligase RNF152 (EC 2.3.2.27) (RING finger protein 152) (RING-type E3 ubiquitin transferase RNF152)	RNF152
Q8N4K4	RPRML_HUMAN	reviewed	Reprimo-like protein	RPRML
Q9Y5Y6	ST14_HUMAN	reviewed	Suppressor of tumorigenicity 14 protein (EC 3.4.21.109) (Matriptase) (Membrane-type serine protease 1) (MT-SP1) (Prostamin) (Serine protease 14) (Serine protease TADG-15) (Tumor-associated differentially-expressed gene 15 protein)	ST14 PRSS14 SNC19 TADG15
P41732	TSN7_HUMAN	reviewed	Tetraspanin-7 (Tspan-7) (Cell surface glycoprotein A15) (Membrane component chromosome X surface marker 1) (T-cell acute lymphoblastic leukemia-associated antigen 1) (TALLA-1) (Transmembrane 4 superfamily member 2) (CD antigen CD231)	TSPAN7 A15 DXS1692E MXS1 TM4SF2
Q9H7M9	VISTA_HUMAN	reviewed	V-type immunoglobulin domain-containing suppressor of T-cell activation (Platelet receptor Gi24) (Stress-induced secreted protein-1) (Sisp-1) (V-set domain-containing immunoregulatory receptor) (V-set immunoregulatory receptor)	VSIR C10orf54 SISP1 VISTA PP2135 UNQ730/PRO1412
Q9BQB6	VKOR1_HUMAN	reviewed	Vitamin K epoxide reductase complex subunit 1 (EC 1.17.4.4) (Vitamin K1 2,3-epoxide reductase subunit 1)	VKORC1 VKOR MSTP134 MSTP576 UNQ308/PRO351
Q5GH77	XKR3_HUMAN	reviewed	XK-related protein 3 (X Kell blood group-related 3) (XTES)	XKR3 XRG3
Q9H3S5	PIGM_HUMAN	reviewed	GPI mannosyltransferase 1 (EC 2.4.1.-) (GPI mannosyltransferase I) (GPI-MT-I) (Phosphatidylinositol-glycan biosynthesis class M protein) (PIG-M)	PIGM
A0A1B0GWB2	PRT1B_HUMAN	reviewed	Proline rich transmembrane protein 1B	PRRT1B IFITMD8
Q96D59	RN183_HUMAN	reviewed	E3 ubiquitin-protein ligase RNF183 (EC 2.3.2.27)	RNF183
Q99942	RNF5_HUMAN	reviewed	E3 ubiquitin-protein ligase RNF5 (EC 2.3.2.27) (Protein G16) (RING finger protein 5) (RING-type E3 ubiquitin transferase RNF5) (Ram1 homolog) (HsRma1)	RNF5 G16 NG2 RMA1
Q5JTH9	RRP12_HUMAN	reviewed	RRP12-like protein	RRP12 KIAA0690
H3BR10	SMLR1_HUMAN	reviewed	Small leucine-rich protein 1	SMLR1
P51571	SSRD_HUMAN	reviewed	Translocon-associated protein subunit delta (TRAP-delta) (Signal sequence receptor subunit delta) (SSR-delta)	SSR4 TRAPD
Q9BX79	STRA6_HUMAN	reviewed	Receptor for retinol uptake STRA6 (Retinol-binding protein receptor STRA6) (Stimulated by retinoic acid gene 6 protein homolog)	STRA6 PP14296 UNQ3126/PRO10282/PRO19578
Q96GP6	SREC2_HUMAN	reviewed	Scavenger receptor class F member 2 (SRECRP-1) (Scavenger receptor expressed by endothelial cells 2 protein) (SREC-II)	SCARF2 SREC2 SREPCR
Q9H7V2	SYNG1_HUMAN	reviewed	Synapse differentiation-inducing gene protein 1 (SynDIG1) (Dispanin subfamily C member 2) (DSPC2) (Transmembrane protein 90B)	SYNDIG1 C20orf39 TMEM90B
Q8NF91	SYNE1_HUMAN	reviewed	Nesprin-1 (Enaptin) (KASH domain-containing protein 1) (KASH1) (Myocyte nuclear envelope protein 1) (Myne-1) (Nuclear envelope spectrin repeat protein 1) (Synaptic nuclear envelope protein 1) (Syne-1)	SYNE1 C6orf98 KIAA0796 KIAA1262 KIAA1756 MYNE1
Q8N3T6	T132C_HUMAN	reviewed	Transmembrane protein 132C	TMEM132C
Q9BSE2	TMM79_HUMAN	reviewed	Transmembrane protein 79 (Mattrin)	TMEM79 MATT
Q9H2S6	TNMD_HUMAN	reviewed	Tenomodulin (TeM) (hTeM) (Chondromodulin-1-like protein) (ChM1L) (hChM1L) (Chondromodulin-I-like protein) (Myodulin) (Tendin)	TNMD CHM1L UNQ771/PRO1565
Q9Y320	TMX2_HUMAN	reviewed	Thioredoxin-related transmembrane protein 2 (Cell proliferation-inducing gene 26 protein) (Thioredoxin domain-containing protein 14)	TMX2 TXNDC14 CGI-31 My009 PIG26 PSEC0045 UNQ237/PRO270
Q92544	TM9S4_HUMAN	reviewed	Transmembrane 9 superfamily member 4 (Tumor cannibalism associated protein 1)	TM9SF4 KIAA0255 TUCAP1
Q9GZU3	TM39B_HUMAN	reviewed	Transmembrane protein 39B	TMEM39B
Q9H0R3	TM222_HUMAN	reviewed	Transmembrane protein 222	TMEM222 C1orf160
Q86XT9	TM219_HUMAN	reviewed	Insulin-like growth factor-binding protein 3 receptor (IGFBP-3R) (Transmembrane protein 219)	TMEM219
Q8WUU8	TM174_HUMAN	reviewed	Transmembrane protein 174	TMEM174
Q6UXP3	TM14E_HUMAN	reviewed	Transmembrane protein 14EP	TMEM14EP TMEM14E UNQ9344/PRO34067
Q13641	TPBG_HUMAN	reviewed	Trophoblast glycoprotein (5T4 oncofetal antigen) (5T4 oncofetal trophoblast glycoprotein) (5T4 oncotrophoblast glycoprotein) (M6P1) (Wnt-activated inhibitory factor 1) (WAIF1)	TPBG 5T4
Q96AN5	TM143_HUMAN	reviewed	Transmembrane protein 143	TMEM143 UNQ5922/PRO19813
P17948	VGFR1_HUMAN	reviewed	Vascular endothelial growth factor receptor 1 (VEGFR-1) (EC 2.7.10.1) (Fms-like tyrosine kinase 1) (FLT-1) (Tyrosine-protein kinase FRT) (Tyrosine-protein kinase receptor FLT) (FLT) (Vascular permeability factor receptor)	FLT1 FLT FRT VEGFR1
Q15011	HERP1_HUMAN	reviewed	Homocysteine-responsive endoplasmic reticulum-resident ubiquitin-like domain member 1 protein (Methyl methanesulfonate (MMF)-inducible fragment protein 1)	HERPUD1 HERP KIAA0025 MIF1
Q9HDC5	JPH1_HUMAN	reviewed	Junctophilin-1 (JP-1) (Junctophilin type 1)	JPH1 JP1
Q9BQ31	KCNS3_HUMAN	reviewed	Potassium voltage-gated channel subfamily S member 3 (Delayed-rectifier K(+) channel alpha subunit 3) (Voltage-gated potassium channel subunit Kv9.3)	KCNS3
Q96J65	MRP9_HUMAN	reviewed	ATP-binding cassette sub-family C member 12 (Multidrug resistance-associated protein 9)	ABCC12 MRP9
P22897	MRC1_HUMAN	reviewed	Macrophage mannose receptor 1 (MMR) (C-type lectin domain family 13 member D) (C-type lectin domain family 13 member D-like) (Human mannose receptor) (hMR) (Macrophage mannose receptor 1-like protein 1) (CD antigen CD206)	MRC1 CLEC13D CLEC13DL MRC1L1
Q13585	MTR1L_HUMAN	reviewed	Melatonin-related receptor (G protein-coupled receptor 50) (H9)	GPR50
Q8NH53	O52N1_HUMAN	reviewed	Olfactory receptor 52N1 (Olfactory receptor OR11-61)	OR52N1
A6NM03	O2AG2_HUMAN	reviewed	Olfactory receptor 2AG2	OR2AG2 OR2AG2P
A6NMU1	O52A4_HUMAN	reviewed	Olfactory receptor 52A4	OR52A4P OR52A4
P30954	O10J1_HUMAN	reviewed	Olfactory receptor 10J1 (Olfactory receptor OR1-26) (Olfactory receptor-like protein HGMP07J)	OR10J1
Q9NRY6	PLS3_HUMAN	reviewed	Phospholipid scramblase 3 (PL scramblase 3) (Ca(2+)-dependent phospholipid scramblase 3)	PLSCR3
Q7Z443	PK1L3_HUMAN	reviewed	Polycystic kidney disease protein 1-like 3 (PC1-like 3 protein) (Polycystin-1L3)	PKD1L3
Q8WV83	S35F5_HUMAN	reviewed	Solute carrier family 35 member F5 (Hepatitis C virus NS5A-transactivated protein 3) (HCV NS5A-transactivated protein 3)	SLC35F5 NS5ATP3 UNQ2545/PRO6097
P34925	RYK_HUMAN	reviewed	Tyrosine-protein kinase RYK (EC 2.7.10.1)	RYK JTK5A
Q6ICL7	S35E4_HUMAN	reviewed	Solute carrier family 35 member E4	SLC35E4
Q13621	S12A1_HUMAN	reviewed	Solute carrier family 12 member 1 (Bumetanide-sensitive sodium-(potassium)-chloride cotransporter 2) (Kidney-specific Na-K-Cl symporter)	SLC12A1 NKCC2
Q9BXP2	S12A9_HUMAN	reviewed	Solute carrier family 12 member 9 (Cation-chloride cotransporter 6) (hCCC6) (Cation-chloride cotransporter-interacting protein 1) (CCC-interacting protein 1) (hCIP1) (Potassium-chloride transporter 9) (WO3.3)	SLC12A9 CCC6 CIP1
A6NIM6	S15A5_HUMAN	reviewed	Solute carrier family 15 member 5	SLC15A5
Q8WUG5	S22AH_HUMAN	reviewed	Solute carrier family 22 member 17 (24p3 receptor) (24p3R) (Brain-type organic cation transporter) (Lipocalin-2 receptor) (Neutrophil gelatinase-associated lipocalin receptor) (NgalR)	SLC22A17 BOCT BOIT
Q9H2J7	S6A15_HUMAN	reviewed	Sodium-dependent neutral amino acid transporter B(0)AT2 (Sodium- and chloride-dependent neurotransmitter transporter NTT73) (Sodium-coupled branched-chain amino-acid transporter 1) (Solute carrier family 6 member 15) (Transporter v7-3)	SLC6A15 B0AT2 NTT73 SBAT1
Q9H1V8	S6A17_HUMAN	reviewed	Sodium-dependent neutral amino acid transporter SLC6A17 (Sodium-dependent neurotransmitter transporter NTT4) (Solute carrier family 6 member 17)	SLC6A17 NTT4
Q8N413	S2545_HUMAN	reviewed	Solute carrier family 25 member 45	SLC25A45
W5XKT8	SACA6_HUMAN	reviewed	Sperm acrosome membrane-associated protein 6 (BACHELOR-like protein)	SPACA6 SPACA6P UNQ2487/PRO5774
Q9Y512	SAM50_HUMAN	reviewed	Sorting and assembly machinery component 50 homolog (Transformation-related gene 3 protein) (TRG-3)	SAMM50 SAM50 CGI-51 TRG3
Q9H3T3	SEM6B_HUMAN	reviewed	Semaphorin-6B (Semaphorin-Z) (Sema Z)	SEMA6B SEMAN SEMAZ UNQ1907/PRO4353
Q96SA4	SERC2_HUMAN	reviewed	Serine incorporator 2 (Tumor differentially expressed protein 2-like)	SERINC2 TDE2L FKSG84 UNQ263/PRO300
A0A1B0GVQ0	SPAR_HUMAN	reviewed	Small regulatory polypeptide of amino acid response	SPAAR LINC00961 SPAR
Q9Y6L6	SO1B1_HUMAN	reviewed	Solute carrier organic anion transporter family member 1B1 (Liver-specific organic anion transporter 1) (LST-1) (OATP-C) (Sodium-independent organic anion-transporting polypeptide 2) (OATP-2) (Solute carrier family 21 member 6)	SLCO1B1 LST1 OATP1B1 OATP2 OATPC SLC21A6
Q96PQ0	SORC2_HUMAN	reviewed	VPS10 domain-containing receptor SorCS2 [Cleaved into: SorCS2 122 kDa chain; SorCS2 104 kDa chain; SorCS2 18 kDa chain]	SORCS2 KIAA1329
Q9UIB8	SLAF5_HUMAN	reviewed	SLAM family member 5 (Cell surface antigen MAX.3) (Hly9-beta) (Leukocyte differentiation antigen CD84) (Signaling lymphocytic activation molecule 5) (CD antigen CD84)	CD84 SLAMF5
Q16585	SGCB_HUMAN	reviewed	Beta-sarcoglycan (Beta-SG) (43 kDa dystrophin-associated glycoprotein) (43DAG) (A3b)	SGCB
A0A1B0GUA5	SIM32_HUMAN	reviewed	Small integral membrane protein 32	SMIM32
Q4W5P6	SIM43_HUMAN	reviewed	Small integral membrane protein 43	SMIM43 TMEM155
Q99835	SMO_HUMAN	reviewed	Smoothened homolog (SMO) (Protein Gx)	SMO SMOH
Q9UBS9	SUCO_HUMAN	reviewed	SUN domain-containing ossification factor (Membrane protein CH1) (Protein osteopotentia homolog) (SUN-like protein 1)	SUCO C1orf9 CH1 OPT SLP1
P35346	SSR5_HUMAN	reviewed	Somatostatin receptor type 5 (SS-5-R) (SS5-R) (SS5R)	SSTR5
P43308	SSRB_HUMAN	reviewed	Translocon-associated protein subunit beta (TRAP-beta) (Signal sequence receptor subunit beta) (SSR-beta)	SSR2 TRAPB HSD25
Q9P2J2	TUTLA_HUMAN	reviewed	Protein turtle homolog A (Immunoglobulin superfamily member 9A) (IgSF9A)	IGSF9 IGSF9A KIAA1355 NRT1
P45880	VDAC2_HUMAN	reviewed	Voltage-dependent anion-selective channel protein 2 (VDAC-2) (hVDAC2) (Outer mitochondrial membrane protein porin 2)	VDAC2
P42857	NSG1_HUMAN	reviewed	Neuronal vesicle trafficking-associated protein 1 (Neuron-enriched endosomal protein of 21 kDa) (Neuron-specific protein family member 1)	NSG1 D4S234 NEEP21
Q8NH04	O2T27_HUMAN	reviewed	Olfactory receptor 2T27 (Olfactory receptor OR1-67)	OR2T27
Q8NGC3	O10G2_HUMAN	reviewed	Olfactory receptor 10G2	OR10G2
Q8NGC4	O10G3_HUMAN	reviewed	Olfactory receptor 10G3 (Olfactory receptor OR14-40)	OR10G3
Q8NBR0	P5I13_HUMAN	reviewed	Tumor protein p53-inducible protein 13 (Damage-stimulated cytoplasmic protein 1)	TP53I13 DSCP1
P09619	PGFRB_HUMAN	reviewed	Platelet-derived growth factor receptor beta (PDGF-R-beta) (PDGFR-beta) (EC 2.7.10.1) (Beta platelet-derived growth factor receptor) (Beta-type platelet-derived growth factor receptor) (CD140 antigen-like family member B) (Platelet-derived growth factor receptor 1) (PDGFR-1) (CD antigen CD140b)	PDGFRB PDGFR PDGFR1
Q9UMS5	PHTF1_HUMAN	reviewed	Protein PHTF1	PHTF1 PHTF
Q8TBJ4	PLPR1_HUMAN	reviewed	Phospholipid phosphatase-related protein type 1 (Lipid phosphate phosphatase-related protein type 1) (Plasticity-related gene 3 protein) (PRG-3)	PLPPR1 LPPR1 PRG3
Q16827	PTPRO_HUMAN	reviewed	Receptor-type tyrosine-protein phosphatase O (R-PTP-O) (EC 3.1.3.48) (Glomerular epithelial protein 1) (Protein tyrosine phosphatase U2) (PTP-U2) (PTPase U2)	PTPRO GLEPP1 PTPU2
Q9BQE4	SELS_HUMAN	reviewed	Selenoprotein S (SelS) (VCP-interacting membrane protein)	SELENOS SELS VIMP AD-015 SBBI8
A0A5F9ZH02	SIM42_HUMAN	reviewed	Small integral membrane protein 42	SMIM42
Q0VAQ4	SMAGP_HUMAN	reviewed	Small cell adhesion glycoprotein (Small transmembrane and glycosylated protein)	SMAGP
Q6J9G0	STYK1_HUMAN	reviewed	Tyrosine-protein kinase STYK1 (EC 2.7.10.2) (Novel oncogene with kinase domain) (Protein PK-unique) (Serine/threonine/tyrosine kinase 1)	STYK1 NOK
Q9BSA9	TM175_HUMAN	reviewed	Endosomal/lysosomal potassium channel TMEM175 (Transmembrane protein 175) (hTMEM175)	TMEM175
P30518	V2R_HUMAN	reviewed	Vasopressin V2 receptor (V2R) (AVPR V2) (Antidiuretic hormone receptor) (Renal-type arginine vasopressin receptor)	AVPR2 ADHR DIR DIR3 V2R
Q9H6D3	XKR8_HUMAN	reviewed	XK-related protein 8 (hXkr8) [Cleaved into: XK-related protein 8, processed form]	XKR8 XRG8
O75051	PLXA2_HUMAN	reviewed	Plexin-A2 (Semaphorin receptor OCT)	PLXNA2 KIAA0463 OCT PLXN2 UNQ209/PRO235
Q96G91	P2Y11_HUMAN	reviewed	P2Y purinoceptor 11 (P2Y11)	P2RY11
Q9Y6N7	ROBO1_HUMAN	reviewed	Roundabout homolog 1 (Deleted in U twenty twenty) (H-Robo-1)	ROBO1 DUTT1
Q8WVZ7	RN133_HUMAN	reviewed	E3 ubiquitin-protein ligase RNF133 (EC 2.3.2.27) (RING finger protein 133) (RING-type E3 ubiquitin transferase RNF133)	RNF133
Q5M7Z0	RNFT1_HUMAN	reviewed	E3 ubiquitin-protein ligase RNFT1 (EC 2.3.2.27) (Protein PTD016) (RING finger and transmembrane domain-containing protein 1)	RNFT1 PTD016
Q6UWM9	UD2A3_HUMAN	reviewed	UDP-glucuronosyltransferase 2A3 (UDPGT 2A3) (EC 2.4.1.17)	UGT2A3 UNQ2559/PRO6239
Q96AW1	VOPP1_HUMAN	reviewed	Vesicular, overexpressed in cancer, prosurvival protein 1 (EGFR-coamplified and overexpressed protein) (ECop) (Glioblastoma-amplified secreted protein) (Putative NF-kappa-B-activating protein 055N)	VOPP1 ECOP GASP
Q685J3	MUC17_HUMAN	reviewed	Mucin-17 (MUC-17) (Small intestinal mucin-3) (MUC-3)	MUC17 MUC3
Q8WXI7	MUC16_HUMAN	reviewed	Mucin-16 (MUC-16) (Ovarian cancer-related tumor marker CA125) (CA-125) (Ovarian carcinoma antigen CA125)	MUC16 CA125
Q8NCQ3	NC301_HUMAN	reviewed	Putative uncharacterized protein encoded by LINC00301	LINC00301 C11orf64 NCRNA00301
P25103	NK1R_HUMAN	reviewed	Substance-P receptor (SPR) (NK-1 receptor) (NK-1R) (Tachykinin receptor 1)	TACR1 NK1R TAC1R
O14524	NEMP1_HUMAN	reviewed	Nuclear envelope integral membrane protein 1	NEMP1 KIAA0286 TMEM194 TMEM194A
P26715	NKG2A_HUMAN	reviewed	NKG2-A/NKG2-B type II integral membrane protein (CD159 antigen-like family member A) (NK cell receptor A) (NKG2-A/B-activating NK receptor) (CD antigen CD159a)	KLRC1 NKG2A
Q13423	NNTM_HUMAN	reviewed	NAD(P) transhydrogenase, mitochondrial (EC 7.1.1.1) (Nicotinamide nucleotide transhydrogenase) (Pyridine nucleotide transhydrogenase)	NNT
O43674	NDUB5_HUMAN	reviewed	NADH dehydrogenase [ubiquinone] 1 beta subcomplex subunit 5, mitochondrial (Complex I-SGDH) (CI-SGDH) (NADH-ubiquinone oxidoreductase SGDH subunit)	NDUFB5
O60906	NSMA_HUMAN	reviewed	Sphingomyelin phosphodiesterase 2 (EC 3.1.4.12) (Lyso-platelet-activating factor-phospholipase C) (Lyso-PAF-PLC) (Neutral sphingomyelinase) (N-SMase) (nSMase) (nSMase1)	SMPD2
P41146	OPRX_HUMAN	reviewed	Nociceptin receptor (Kappa-type 3 opioid receptor) (KOR-3) (Orphanin FQ receptor)	OPRL1 OOR ORL1
Q8NGH8	O56A4_HUMAN	reviewed	Olfactory receptor 56A4 (Olfactory receptor OR11-49)	OR56A4
Q8NGK2	O52B4_HUMAN	reviewed	Olfactory receptor 52B4 (Olfactory receptor OR11-3)	OR52B4
Q969N2	PIGT_HUMAN	reviewed	GPI transamidase component PIG-T (Phosphatidylinositol-glycan biosynthesis class T protein)	PIGT CGI-06 PSEC0163 UNQ716/PRO1379
Q9HD43	PTPRH_HUMAN	reviewed	Receptor-type tyrosine-protein phosphatase H (R-PTP-H) (EC 3.1.3.48) (Stomach cancer-associated protein tyrosine phosphatase 1) (SAP-1) (Transmembrane-type protein-tyrosine phosphatase type H)	PTPRH SAP1
Q00765	REEP5_HUMAN	reviewed	Receptor expression-enhancing protein 5 (Polyposis locus protein 1) (Protein TB2)	REEP5 C5orf18 DP1 TB2
P0CK96	S352B_HUMAN	reviewed	Solute carrier family 35 member E2B	SLC35E2B KIAA0447
A1A5C7	S22AN_HUMAN	reviewed	Solute carrier family 22 member 23	SLC22A23 C6orf85
Q9GZN6	S6A16_HUMAN	reviewed	Orphan sodium- and chloride-dependent neurotransmitter transporter NTT5 (Solute carrier family 6 member 16)	SLC6A16 NTT5
Q8NBW4	S38A9_HUMAN	reviewed	Sodium-coupled neutral amino acid transporter 9 (Solute carrier family 38 member 9) (Up-regulated in lung cancer 11)	SLC38A9 URLC11
Q9NP94	S39A2_HUMAN	reviewed	Zinc transporter ZIP2 (6A1) (Eti-1) (Solute carrier family 39 member 2) (Zrt- and Irt-like protein 2) (ZIP-2) (hZIP2)	SLC39A2 ZIP2
Q9NQ40	S52A3_HUMAN	reviewed	Solute carrier family 52, riboflavin transporter, member 3 (Riboflavin transporter 2) (hRFT2)	SLC52A3 C20orf54 RFT2 RFVT3
P67812	SC11A_HUMAN	reviewed	Signal peptidase complex catalytic subunit SEC11A (EC 3.4.21.89) (Endopeptidase SP18) (Microsomal signal peptidase 18 kDa subunit) (SPase 18 kDa subunit) (SEC11 homolog A) (SEC11-like protein 1) (SPC18)	SEC11A SEC11L1 SPC18 SPCS4A
Q6KCM7	SCMC2_HUMAN	reviewed	Calcium-binding mitochondrial carrier protein SCaMC-2 (Mitochondrial ATP-Mg/Pi carrier protein 3) (Mitochondrial Ca(2+)-dependent solute carrier protein 3) (Small calcium-binding mitochondrial carrier protein 2) (Solute carrier family 25 member 25)	SLC25A25 APC3 KIAA1896 MCSC3 SCAMC2 UNQ549/PRO1106
Q07699	SCN1B_HUMAN	reviewed	Sodium channel subunit beta-1	SCN1B
Q12981	SEC20_HUMAN	reviewed	Vesicle transport protein SEC20 (BCL2/adenovirus E1B 19 kDa protein-interacting protein 1) (Transformation-related gene 8 protein) (TRG-8)	BNIP1 NIP1 SEC20L TRG8
Q13591	SEM5A_HUMAN	reviewed	Semaphorin-5A (Semaphorin-F) (Sema F)	SEMA5A SEMAF
Q96RL6	SIG11_HUMAN	reviewed	Sialic acid-binding Ig-like lectin 11 (Sialic acid-binding lectin 11) (Siglec-11)	SIGLEC11 UNQ9222/PRO28718
Q96BD0	SO4A1_HUMAN	reviewed	Solute carrier organic anion transporter family member 4A1 (OATP4A1) (Colon organic anion transporter) (Organic anion transporter polypeptide-related protein 1) (OATP-RP1) (OATPRP1) (POAT) (Organic anion-transporting polypeptide E) (OATP-E) (Sodium-independent organic anion transporter E) (Solute carrier family 21 member 12)	SLCO4A1 OATP1 OATP4A1 OATPE SLC21A12
Q92959	SO2A1_HUMAN	reviewed	Solute carrier organic anion transporter family member 2A1 (Prostaglandin transporter) (PGT) (Solute carrier family 21 member 2)	SLCO2A1 OATP2A1 SLC21A2
Q6AI14	SL9A4_HUMAN	reviewed	Sodium/hydrogen exchanger 4 (Na(+)/H(+) exchanger 4) (NHE-4) (Solute carrier family 9 member 4)	SLC9A4 NHE4
Q86UD5	SL9B2_HUMAN	reviewed	Sodium/hydrogen exchanger 9B2 (Na(+)/H(+) exchanger NHA2) (Na(+)/H(+) exchanger-like domain-containing protein 2) (NHE domain-containing protein 2) (Sodium/hydrogen exchanger-like domain-containing protein 2) (Solute carrier family 9 subfamily B member 2)	SLC9B2 NHA2 NHEDC2
Q8IWX5	SGPP2_HUMAN	reviewed	Sphingosine-1-phosphate phosphatase 2 (SPPase2) (Spp2) (hSPP2) (EC 3.1.3.-) (Sphingosine-1-phosphatase 2)	SGPP2
A0A2R8YCJ5	SIM41_HUMAN	reviewed	Small integral membrane protein 41	SMIM41
P78380	OLR1_HUMAN	reviewed	Oxidized low-density lipoprotein receptor 1 (Ox-LDL receptor 1) (C-type lectin domain family 8 member A) (Lectin-like oxidized LDL receptor 1) (LOX-1) (Lectin-like oxLDL receptor 1) (hLOX-1) (Lectin-type oxidized LDL receptor 1) [Cleaved into: Oxidized low-density lipoprotein receptor 1, soluble form]	OLR1 CLEC8A LOX1
Q9Y5F8	PCDGJ_HUMAN	reviewed	Protocadherin gamma-B7 (PCDH-gamma-B7)	PCDHGB7
O00623	PEX12_HUMAN	reviewed	Peroxisome assembly protein 12 (Peroxin-12) (Peroxisome assembly factor 3) (PAF-3)	PEX12 PAF3
P23471	PTPRZ_HUMAN	reviewed	Receptor-type tyrosine-protein phosphatase zeta (R-PTP-zeta) (EC 3.1.3.48) (Protein-tyrosine phosphatase receptor type Z polypeptide 1) (Protein-tyrosine phosphatase receptor type Z polypeptide 2) (R-PTP-zeta-2)	PTPRZ1 HTPZP2 PTPRZ PTPRZ2 PTPZ
Q6DKI7	PVRIG_HUMAN	reviewed	Transmembrane protein PVRIG (CD112 receptor) (CD112R) (Poliovirus receptor-related immunoglobulin domain-containing protein)	PVRIG C7orf15
Q8NC42	RN149_HUMAN	reviewed	E3 ubiquitin-protein ligase RNF149 (EC 2.3.2.27) (DNA polymerase-transactivated protein 2) (RING finger protein 149) (RING-type E3 ubiquitin transferase RNF149)	RNF149 DNAPTP2
Q86T96	RN180_HUMAN	reviewed	E3 ubiquitin-protein ligase RNF180 (EC 2.3.2.27) (RING finger protein 180) (RING-type E3 ubiquitin transferase RNF180)	RNF180
Q8TC41	RN217_HUMAN	reviewed	Probable E3 ubiquitin-protein ligase RNF217 (EC 2.3.2.31) (IBR domain-containing protein 1) (RING finger protein 217)	RNF217 C6orf172 IBRDC1
Q9H2B4	S26A1_HUMAN	reviewed	Sulfate anion transporter 1 (SAT-1) (Solute carrier family 26 member 1)	SLC26A1 SAT1
Q9H1U9	S2551_HUMAN	reviewed	Mitochondrial nicotinamide adenine dinucleotide transporter SLC25A51 (Mitochondrial NAD(+) transporter SLC25A51) (Mitochondrial carrier triple repeat protein 1) (Solute carrier family 25 member 51)	SLC25A51 MCART1
Q7Z769	S35E3_HUMAN	reviewed	Solute carrier family 35 member E3 (Bladder cancer-overexpressed gene 1 protein)	SLC35E3 BLOV1 UNQ3043/PRO9859
Q8TB61	S35B2_HUMAN	reviewed	Adenosine 3'-phospho 5'-phosphosulfate transporter 1 (PAPS transporter 1) (Putative MAPK-activating protein PM15) (Putative NF-kappa-B-activating protein 48) (Solute carrier family 35 member B2)	SLC35B2 PAPST1 PSEC0149
Q9NY72	SCN3B_HUMAN	reviewed	Sodium channel subunit beta-3	SCN3B KIAA1158
Q12770	SCAP_HUMAN	reviewed	Sterol regulatory element-binding protein cleavage-activating protein (SCAP) (SREBP cleavage-activating protein)	SCAP KIAA0199 PSEC0227
Q9NPR2	SEM4B_HUMAN	reviewed	Semaphorin-4B (Semaphorin-C)	SEMA4B KIAA1745 SEMAC UNQ749/PRO1480
Q9UI33	SCNBA_HUMAN	reviewed	Sodium channel protein type 11 subunit alpha (Peripheral nerve sodium channel 5) (PN5) (Sensory neuron sodium channel 2) (Sodium channel protein type XI subunit alpha) (Voltage-gated sodium channel subunit alpha Nav1.9) (hNaN)	SCN11A SCN12A SNS2
P37088	SCNNA_HUMAN	reviewed	Amiloride-sensitive sodium channel subunit alpha (Alpha-NaCH) (Epithelial Na(+) channel subunit alpha) (Alpha-ENaC) (ENaCA) (Nonvoltage-gated sodium channel 1 subunit alpha) (SCNEA)	SCNN1A SCNN1
Q96LC7	SIG10_HUMAN	reviewed	Sialic acid-binding Ig-like lectin 10 (Siglec-10) (Siglec-like protein 2)	SIGLEC10 SLG2 UNQ477/PRO940
Q9UKN1	MUC12_HUMAN	reviewed	Mucin-12 (MUC-12) (Mucin-11) (MUC-11)	MUC12 MUC11
Q8TDF5	NETO1_HUMAN	reviewed	Neuropilin and tolloid-like protein 1 (Brain-specific transmembrane protein containing 2 CUB and 1 LDL-receptor class A domains protein 1)	NETO1 BTCL1
Q14494	NF2L1_HUMAN	reviewed	Endoplasmic reticulum membrane sensor NFE2L1 (Locus control region-factor 1) (LCR-F1) (Nuclear factor erythroid 2-related factor 1) (NF-E2-related factor 1) (NFE2-related factor 1) (Nuclear factor, erythroid derived 2, like 1) (Protein NRF1, p120 form) (Transcription factor 11) (TCF-11) [Cleaved into: Transcription factor NRF1 (Protein NRF1, p110 form)]	NFE2L1 HBZ17 NRF1 TCF11
Q8NGH7	O52L1_HUMAN	reviewed	Olfactory receptor 52L1 (Olfactory receptor OR11-50)	OR52L1
Q9H340	O51B6_HUMAN	reviewed	Olfactory receptor 51B6 (Odorant receptor HOR5'beta6)	OR51B6
Q96RV3	PCX1_HUMAN	reviewed	Pecanex-like protein 1 (Pecanex homolog protein 1)	PCNX1 KIAA0805 KIAA0995 PCNX PCNXL1
Q16549	PCSK7_HUMAN	reviewed	Proprotein convertase subtilisin/kexin type 7 (EC 3.4.21.-) (Lymphoma proprotein convertase) (Prohormone convertase 7) (Proprotein convertase 7) (PC7) (Proprotein convertase 8) (PC8) (hPC8) (Subtilisin/kexin-like protease PC7)	PCSK7 LPC PC7 PC8 SPC7
Q9Y5Y4	PD2R2_HUMAN	reviewed	Prostaglandin D2 receptor 2 (Chemoattractant receptor-homologous molecule expressed on Th2 cells) (G-protein coupled receptor 44) (CD antigen CD294)	PTGDR2 CRTH2 DL1R GPR44
Q9Y5F6	PCDGM_HUMAN	reviewed	Protocadherin gamma-C5 (PCDH-gamma-C5)	PCDHGC5
Q9Y5G3	PCDGD_HUMAN	reviewed	Protocadherin gamma-B1 (PCDH-gamma-B1)	PCDHGB1
Q9UHJ9	PGAP2_HUMAN	reviewed	Post-GPI attachment to proteins factor 2 (FGF receptor-activating protein 1)	PGAP2 FRAG1
Q8NEN9	PDZD8_HUMAN	reviewed	PDZ domain-containing protein 8 (Sarcoma antigen NY-SAR-84/NY-SAR-104)	PDZD8 PDZK8
Q9H5I5	PIEZ2_HUMAN	reviewed	Piezo-type mechanosensitive ion channel component 2 (Protein FAM38B)	PIEZO2 C18orf30 C18orf58 FAM38B
Q3MUY2	PIGY_HUMAN	reviewed	Phosphatidylinositol N-acetylglucosaminyltransferase subunit Y (Phosphatidylinositol-glycan biosynthesis class Y protein) (PIG-Y)	PIGY
Q9ULK6	RN150_HUMAN	reviewed	RING finger protein 150	RNF150 KIAA1214
Q9NXI6	RN186_HUMAN	reviewed	E3 ubiquitin-protein ligase RNF186 (EC 2.3.2.27) (RING finger protein 186)	RNF186
O00337	S28A1_HUMAN	reviewed	Sodium/nucleoside cotransporter 1 (Concentrative nucleoside transporter 1) (CNT 1) (hCNT1) (Na(+)/nucleoside cotransporter 1) (Sodium-coupled nucleoside transporter 1) (Solute carrier family 28 member 1)	SLC28A1 CNT1
P78383	S35B1_HUMAN	reviewed	Solute carrier family 35 member B1 (UDP-galactose transporter-related protein 1) (UGTrel1) (hUGTrel1)	SLC35B1 UGTREL1
Q9UP95	S12A4_HUMAN	reviewed	Solute carrier family 12 member 4 (Electroneutral potassium-chloride cotransporter 1) (Erythroid K-Cl cotransporter 1) (hKCC1)	SLC12A4 KCC1
O14828	SCAM3_HUMAN	reviewed	Secretory carrier-associated membrane protein 3 (Secretory carrier membrane protein 3)	SCAMP3 C1orf3 PROPIN1
P18827	SDC1_HUMAN	reviewed	Syndecan-1 (SYND1) (CD antigen CD138)	SDC1 SDC
Q8TAC9	SCAM5_HUMAN	reviewed	Secretory carrier-associated membrane protein 5 (Secretory carrier membrane protein 5) (hSCAMP5)	SCAMP5
Q96PQ1	SIG12_HUMAN	reviewed	Sialic acid-binding Ig-like lectin 12 (Siglec-12) (Sialic acid-binding Ig-like lectin-like 1) (Siglec-L1)	SIGLEC12 SIGLECL1 SLG UNQ9215/PRO34042
P51172	SCNND_HUMAN	reviewed	Amiloride-sensitive sodium channel subunit delta (Delta-NaCH) (Epithelial Na(+) channel subunit delta) (Delta-ENaC) (ENaCD) (Nonvoltage-gated sodium channel 1 subunit delta) (SCNED)	SCNN1D DNACH
O43760	SNG2_HUMAN	reviewed	Synaptogyrin-2 (Cellugyrin)	SYNGR2 UNQ352/PRO615
O94956	SO2B1_HUMAN	reviewed	Solute carrier organic anion transporter family member 2B1 (Organic anion transporter B) (OATP-B) (Organic anion transporter polypeptide-related protein 2) (OATP-RP2) (OATPRP2) (Solute carrier family 21 member 9)	SLCO2B1 KIAA0880 OATP2B1 OATPB SLC21A9
Q9P1W8	SIRPG_HUMAN	reviewed	Signal-regulatory protein gamma (SIRP-gamma) (CD172 antigen-like family member B) (Signal-regulatory protein beta-2) (SIRP-b2) (SIRP-beta-2) (CD antigen CD172g)	SIRPG SIRPB2
Q9P035	HACD3_HUMAN	reviewed	Very-long-chain (3R)-3-hydroxyacyl-CoA dehydratase 3 (EC 4.2.1.134) (3-hydroxyacyl-CoA dehydratase 3) (HACD3) (Butyrate-induced protein 1) (B-ind1) (hB-ind1) (Protein-tyrosine phosphatase-like A domain-containing protein 1)	HACD3 BIND1 PTPLAD1
P11168	GTR2_HUMAN	reviewed	Solute carrier family 2, facilitated glucose transporter member 2 (Glucose transporter type 2, liver) (GLUT-2)	SLC2A2 GLUT2
Q8NCM2	KCNH5_HUMAN	reviewed	Potassium voltage-gated channel subfamily H member 5 (Ether-a-go-go potassium channel 2) (hEAG2) (Voltage-gated potassium channel subunit Kv10.2)	KCNH5 EAG2
Q8NBP5	MFSD9_HUMAN	reviewed	Major facilitator superfamily domain-containing protein 9	MFSD9 PSEC0066
Q8NGI3	O56B1_HUMAN	reviewed	Olfactory receptor 56B1 (Olfactory receptor OR11-65)	OR56B1 OR56B1P
Q8NG77	O2T12_HUMAN	reviewed	Olfactory receptor 2T12 (Olfactory receptor OR1-57)	OR2T12
Q8NGN3	O10G4_HUMAN	reviewed	Olfactory receptor 10G4 (Olfactory receptor OR11-278)	OR10G4
Q9H207	O10A5_HUMAN	reviewed	Olfactory receptor 10A5 (HP3) (Olfactory receptor 10A1) (Olfactory receptor 11-403) (OR11-403) (Olfactory receptor-like protein JCG6)	OR10A5 OR10A1
Q9GZK7	O11A1_HUMAN	reviewed	Olfactory receptor 11A1 (Hs6M1-18) (Olfactory receptor 11A2) (Olfactory receptor OR6-30)	OR11A1 OR11A2
Q9BZA8	PC11Y_HUMAN	reviewed	Protocadherin-11 Y-linked (Protocadherin-11) (Protocadherin on the Y chromosome) (PCDH-Y) (Protocadherin prostate cancer) (Protocadherin-PC) (Protocadherin-22)	PCDH11Y PCDH11 PCDH22 PCDHY
Q8NGX9	OR6P1_HUMAN	reviewed	Olfactory receptor 6P1 (Olfactory receptor OR1-12)	OR6P1
Q8NGQ2	OR6Q1_HUMAN	reviewed	Olfactory receptor 6Q1 (Olfactory receptor OR11-226)	OR6Q1
Q8NH40	OR6S1_HUMAN	reviewed	Olfactory receptor 6S1 (Olfactory receptor OR14-37)	OR6S1
Q9Y5H9	PCDA2_HUMAN	reviewed	Protocadherin alpha-2 (PCDH-alpha-2)	PCDHA2
P25116	PAR1_HUMAN	reviewed	Proteinase-activated receptor 1 (PAR-1) (Coagulation factor II receptor) (Thrombin receptor)	F2R CF2R PAR1 TR
Q8N6Y1	PCD20_HUMAN	reviewed	Protocadherin-20 (Protocadherin-13)	PCDH20 PCDH13
Q9HC56	PCDH9_HUMAN	reviewed	Protocadherin-9	PCDH9
Q9Y5H2	PCDGB_HUMAN	reviewed	Protocadherin gamma-A11 (PCDH-gamma-A11)	PCDHGA11
O60330	PCDGC_HUMAN	reviewed	Protocadherin gamma-A12 (PCDH-gamma-A12) (Cadherin-21) (Fibroblast cadherin-3)	PCDHGA12 CDH21 FIB3 KIAA0588 UNQ371/PRO707
Q9H720	PG2IP_HUMAN	reviewed	PGAP2-interacting protein (Cell wall biogenesis protein 43 C-terminal homolog)	CWH43 PGAP2IP
Q9NWW9	PLAT2_HUMAN	reviewed	Phospholipase A and acyltransferase 2 (EC 2.3.1.-) (EC 3.1.1.32) (EC 3.1.1.4) (HRAS-like suppressor 2)	PLAAT2 HRASLS2
Q8TDU9	RL3R2_HUMAN	reviewed	Relaxin-3 receptor 2 (RLN3 receptor 2) (G-protein coupled receptor 100) (G-protein coupled receptor GPCR142) (Insulin-like peptide INSL5 receptor) (Relaxin family peptide receptor 4)	RXFP4 GPCR142 GPR100 RLN3R2
Q9HCK4	ROBO2_HUMAN	reviewed	Roundabout homolog 2	ROBO2 KIAA1568
P04844	RPN2_HUMAN	reviewed	Dolichyl-diphosphooligosaccharide--protein glycosyltransferase subunit 2 (Dolichyl-diphosphooligosaccharide--protein glycosyltransferase 63 kDa subunit) (RIBIIR) (Ribophorin II) (RPN-II) (Ribophorin-2)	RPN2
P55017	S12A3_HUMAN	reviewed	Solute carrier family 12 member 3 (Na-Cl cotransporter) (NCC) (Na-Cl symporter) (Thiazide-sensitive sodium-chloride cotransporter)	SLC12A3 NCC TSC
P55011	S12A2_HUMAN	reviewed	Solute carrier family 12 member 2 (Basolateral Na-K-Cl symporter) (Bumetanide-sensitive sodium-(potassium)-chloride cotransporter 2)	SLC12A2 NKCC1
Q63ZE4	S22AA_HUMAN	reviewed	Solute carrier family 22 member 10 (Organic anion transporter 5)	SLC22A10 OAT5
O15245	S22A1_HUMAN	reviewed	Solute carrier family 22 member 1 (Organic cation transporter 1) (hOCT1)	SLC22A1 OCT1
Q8N6R1	SERP2_HUMAN	reviewed	Stress-associated endoplasmic reticulum protein 2 (Ribosome-associated membrane protein RAMP4-2)	SERP2 C13orf21
Q99884	SC6A7_HUMAN	reviewed	Sodium-dependent proline transporter (Solute carrier family 6 member 7)	SLC6A7 PROT
Q01959	SC6A3_HUMAN	reviewed	Sodium-dependent dopamine transporter (DA transporter) (DAT) (Solute carrier family 6 member 3)	SLC6A3 DAT1
Q9C0C4	SEM4C_HUMAN	reviewed	Semaphorin-4C	SEMA4C KIAA1739 SEMAI UNQ5855/PRO34487
O43819	SCO2_HUMAN	reviewed	Protein SCO2 homolog, mitochondrial	SCO2
Q9Y6A9	SPCS1_HUMAN	reviewed	Signal peptidase complex subunit 1 (EC 3.4.-.-) (Microsomal signal peptidase 12 kDa subunit) (SPase 12 kDa subunit)	SPCS1 SPC12 HSPC033
Q96HA1	P121A_HUMAN	reviewed	Nuclear envelope pore membrane protein POM 121 (Nuclear envelope pore membrane protein POM 121A) (Nucleoporin Nup121) (Pore membrane protein of 121 kDa)	POM121 KIAA0618 NUP121 POM121A
Q9BRK3	MXRA8_HUMAN	reviewed	Matrix remodeling-associated protein 8 (Limitrin)	MXRA8
Q04721	NOTC2_HUMAN	reviewed	Neurogenic locus notch homolog protein 2 (Notch 2) (hN2) [Cleaved into: Notch 2 extracellular truncation (N2ECD); Notch 2 intracellular domain (N2ICD)]	NOTCH2
Q8TCU5	NMD3A_HUMAN	reviewed	Glutamate receptor ionotropic, NMDA 3A (GluN3A) (N-methyl-D-aspartate receptor subtype 3A) (NMDAR3A) (NR3A) (NMDAR-L)	GRIN3A KIAA1973
Q6W5P4	NPSR1_HUMAN	reviewed	Neuropeptide S receptor (G-protein coupled receptor 154) (G-protein coupled receptor PGR14) (G-protein coupled receptor for asthma susceptibility)	NPSR1 GPR154 GPRA PGR14
O00168	PLM_HUMAN	reviewed	Phospholemman (FXYD domain-containing ion transport regulator 1) (Sodium/potassium-transporting ATPase subunit FXYD1)	FXYD1 PLM
O95502	NPTXR_HUMAN	reviewed	Neuronal pentraxin receptor	NPTXR
Q9NXE4	NSMA3_HUMAN	reviewed	Sphingomyelin phosphodiesterase 4 (EC 3.1.4.12) (Neutral sphingomyelinase 3) (nSMase-3) (nSMase3) (Neutral sphingomyelinase III)	SMPD4 KIAA1418 SKNY
Q9H300	PARL_HUMAN	reviewed	Presenilins-associated rhomboid-like protein, mitochondrial (EC 3.4.21.105) (Mitochondrial intramembrane cleaving protease PARL) [Cleaved into: P-beta (Pbeta)]	PARL PSARL PRO2207
Q96FM1	PGAP3_HUMAN	reviewed	Post-GPI attachment to proteins factor 3 (COS16 homolog) (hCOS16) (Gene coamplified with ERBB2 protein) (PER1-like domain-containing protein 1)	PGAP3 CAB2 PERLD1 UNQ546/PRO1100
Q9Y6A1	POMT1_HUMAN	reviewed	Protein O-mannosyl-transferase 1 (EC 2.4.1.109) (Dolichyl-phosphate-mannose--protein mannosyltransferase 1)	POMT1
Q68DV7	RNF43_HUMAN	reviewed	E3 ubiquitin-protein ligase RNF43 (EC 2.3.2.27) (RING finger protein 43) (RING-type E3 ubiquitin transferase RNF43)	RNF43
Q7Z2H8	S36A1_HUMAN	reviewed	Proton-coupled amino acid transporter 1 (Proton/amino acid transporter 1) (hPAT1) (Solute carrier family 36 member 1)	SLC36A1 PAT1
Q08357	S20A2_HUMAN	reviewed	Sodium-dependent phosphate transporter 2 (Gibbon ape leukemia virus receptor 2) (GLVR-2) (Phosphate transporter 2) (PiT-2) (Pit2) (hPit2) (Solute carrier family 20 member 2)	SLC20A2 GLVR2 PIT2
Q9NSA0	S22AB_HUMAN	reviewed	Solute carrier family 22 member 11 (Organic anion transporter 4)	SLC22A11 OAT4
Q96BI1	S22AI_HUMAN	reviewed	Solute carrier family 22 member 18 (Beckwith-Wiedemann syndrome chromosomal region 1 candidate gene A protein) (Efflux transporter-like protein) (Imprinted multi-membrane-spanning polyspecific transporter-related protein 1) (Organic cation transporter-like protein 2) (ORCTL-2) (Solute carrier family 22 member 1-like) (Tumor-suppressing STF cDNA 5 protein) (Tumor-suppressing subchromosomal transfe…	SLC22A18 BWR1A BWSCR1A HET IMPT1 ITM ORCTL2 SLC22A1L TSSC5
Q9Y2C5	S17A4_HUMAN	reviewed	Probable small intestine urate exporter (Solute carrier family 17 member 4)	SLC17A4
Q96H72	S39AD_HUMAN	reviewed	Zinc transporter ZIP13 (LIV-1 subfamily of ZIP zinc transporter 9) (LZT-Hs9) (Solute carrier family 39 member 13) (Zrt- and Irt-like protein 13) (ZIP-13)	SLC39A13 ZIP13
Q8WTV0	SCRB1_HUMAN	reviewed	Scavenger receptor class B member 1 (SRB1) (CD36 and LIMPII analogous 1) (CLA-1) (CD36 antigen-like 1) (Collagen type I receptor, thrombospondin receptor-like 1) (SR-BI) (CD antigen CD36)	SCARB1 CD36L1 CLA1
P60059	SC61G_HUMAN	reviewed	Protein transport protein Sec61 subunit gamma	SEC61G
Q99250	SCN2A_HUMAN	reviewed	Sodium channel protein type 2 subunit alpha (HBSC II) (Sodium channel protein brain II subunit alpha) (Sodium channel protein type II subunit alpha) (Voltage-gated sodium channel subunit alpha Nav1.2)	SCN2A NAC2 SCN2A1 SCN2A2
P31641	SC6A6_HUMAN	reviewed	Sodium- and chloride-dependent taurine transporter (Solute carrier family 6 member 6)	SLC6A6
Q969E2	SCAM4_HUMAN	reviewed	Secretory carrier-associated membrane protein 4 (Secretory carrier membrane protein 4)	SCAMP4
Q9NTN9	SEM4G_HUMAN	reviewed	Semaphorin-4G	SEMA4G KIAA1619
Q8NFY4	SEM6D_HUMAN	reviewed	Semaphorin-6D	SEMA6D KIAA1479
Q8TDX9	PK1L1_HUMAN	reviewed	Polycystic kidney disease protein 1-like 1 (PC1-like 1 protein) (Polycystin-1L1)	PKD1L1 UNQ5785/PRO19563
Q99946	PRRT1_HUMAN	reviewed	Proline-rich transmembrane protein 1 (Dispanin subfamily D member 1) (DSPD1) (Synapse differentiation-induced protein 4) (SynDIG4)	PRRT1 C6orf31 NG5
Q9H490	PIGU_HUMAN	reviewed	Phosphatidylinositol glycan anchor biosynthesis class U protein (Cell division cycle protein 91-like 1) (Protein CDC91-like 1) (GPI transamidase component PIG-U)	PIGU CDC91L1 PSEC0205 UNQ3055/PRO9875
Q86VD9	PIGZ_HUMAN	reviewed	GPI mannosyltransferase 4 (EC 2.4.1.-) (GPI mannosyltransferase IV) (GPI-MT-IV) (Phosphatidylinositol-glycan biosynthesis class Z protein) (PIG-Z) (SMP3 homolog) (hSMP3)	PIGZ SMP3
Q9BVG9	PTSS2_HUMAN	reviewed	Phosphatidylserine synthase 2 (PSS-2) (PtdSer synthase 2) (EC 2.7.8.29) (Serine-exchange enzyme II)	PTDSS2 PSS2
Q9H6L5	RETR1_HUMAN	reviewed	Reticulophagy regulator 1 (Reticulophagy receptor 1)	RETREG1 FAM134B JK1
Q02161	RHD_HUMAN	reviewed	Blood group Rh(D) polypeptide (RHXIII) (Rh polypeptide 2) (RhPII) (Rhesus D antigen) (CD antigen CD240D)	RHD
Q9H902	REEP1_HUMAN	reviewed	Receptor expression-enhancing protein 1 (Spastic paraplegia 31 protein)	REEP1 C2orf23 SPG31
Q6ZT89	S2548_HUMAN	reviewed	Solute carrier family 25 member 48	SLC25A48
Q3SY17	S2552_HUMAN	reviewed	Mitochondrial nicotinamide adenine dinucleotide transporter SLC25A52 (Mitochondrial NAD(+) transporter SLC25A52) (Mitochondrial carrier triple repeat protein 2) (Solute carrier family 25 member 52)	SLC25A52 MCART2
Q8TE54	S26A7_HUMAN	reviewed	Anion exchange transporter (Solute carrier family 26 member 7)	SLC26A7 SUT2
O95136	S1PR2_HUMAN	reviewed	Sphingosine 1-phosphate receptor 2 (S1P receptor 2) (S1P2) (Endothelial differentiation G-protein coupled receptor 5) (Sphingosine 1-phosphate receptor Edg-5) (S1P receptor Edg-5)	S1PR2 EDG5
Q96S37	S22AC_HUMAN	reviewed	Solute carrier family 22 member 12 (Organic anion transporter 4-like protein) (Renal-specific transporter) (RST) (Urate anion exchanger 1)	SLC22A12 OATL4 URAT1 UNQ6453/PRO34004
Q9UGH3	S23A2_HUMAN	reviewed	Solute carrier family 23 member 2 (Na(+)/L-ascorbic acid transporter 2) (Nucleobase transporter-like 1 protein) (Sodium-dependent vitamin C transporter 2) (hSVCT2) (Yolk sac permease-like molecule 2)	SLC23A2 KIAA0238 NBTL1 SLC23A1 SVCT2 YSPL2
Q96DW6	S2538_HUMAN	reviewed	Mitochondrial glycine transporter (Mitochondrial glycine transporter GlyC) (Solute carrier family 25 member 38)	SLC25A38
Q695T7	S6A19_HUMAN	reviewed	Sodium-dependent neutral amino acid transporter B(0)AT1 (Solute carrier family 6 member 19) (System B(0) neutral amino acid transporter AT1)	SLC6A19 B0AT1
A6NNN8	S38A8_HUMAN	reviewed	Putative sodium-coupled neutral amino acid transporter 8 (Solute carrier family 38 member 8)	SLC38A8
Q8WUX1	S38A5_HUMAN	reviewed	Sodium-coupled neutral amino acid transporter 5 (Solute carrier family 38 member 5) (System N transporter 2)	SLC38A5 JM24 SN2 SNAT5 PP7194
O60779	S19A2_HUMAN	reviewed	Thiamine transporter 1 (ThTr-1) (ThTr1) (Solute carrier family 19 member 2) (Thiamine carrier 1) (TC1)	SLC19A2 THT1 TRMA
P61619	S61A1_HUMAN	reviewed	Protein transport protein Sec61 subunit alpha isoform 1 (Sec61 alpha-1)	SEC61A1 SEC61A
P47900	P2RY1_HUMAN	reviewed	P2Y purinoceptor 1 (P2Y1) (ADP receptor) (Purinergic receptor)	P2RY1
Q13635	PTC1_HUMAN	reviewed	Protein patched homolog 1 (PTC) (PTC1)	PTCH1 PTCH
Q7Z419	R144B_HUMAN	reviewed	E3 ubiquitin-protein ligase RNF144B (EC 2.3.2.31) (IBR domain-containing protein 2) (RING finger protein 144B) (p53-inducible RING finger protein)	RNF144B IBRDC2 P53RFP
Q6NUK4	REEP3_HUMAN	reviewed	Receptor expression-enhancing protein 3	REEP3 C10orf74
Q6ZUB0	S31D4_HUMAN	reviewed	Spermatogenesis-associated protein 31D4 (Protein FAM75D4)	SPATA31D4 FAM75D4
Q5QGT7	RTP2_HUMAN	reviewed	Receptor-transporting protein 2 (3CxxC-type zinc finger protein 2)	RTP2 Z3CXXC2
Q9Y226	S22AD_HUMAN	reviewed	Solute carrier family 22 member 13 (Organic cation transporter-like 3) (ORCTL-3)	SLC22A13 OCTL1 ORCTL3
P46059	S15A1_HUMAN	reviewed	Solute carrier family 15 member 1 (Intestinal H(+)/peptide cotransporter) (Oligopeptide transporter, small intestine isoform) (Peptide transporter 1)	SLC15A1 PEPT1
Q86YT5	S13A5_HUMAN	reviewed	Solute carrier family 13 member 5 (Na(+)/citrate cotransporter) (NaCT) (Sodium-coupled citrate transporter) (Sodium-dependent citrate transporter)	SLC13A5 NACT
Q8N697	S15A4_HUMAN	reviewed	Solute carrier family 15 member 4 (Peptide transporter 4) (Peptide/histidine transporter 1) (hPHT1)	SLC15A4 PHT1 PTR4 FP12591
Q9NP91	S6A20_HUMAN	reviewed	Sodium- and chloride-dependent transporter XTRP3 (Sodium/imino-acid transporter 1) (Solute carrier family 6 member 20) (Transporter rB21A homolog)	SLC6A20 SIT1 XT3 XTRP3
Q9NY26	S39A1_HUMAN	reviewed	Zinc transporter ZIP1 (Solute carrier family 39 member 1) (Zinc-iron-regulated transporter-like) (Zrt- and Irt-like protein 1) (ZIP-1) (hZIP1)	SLC39A1 IRT1 ZIP1 ZIRTL CGI-08 CGI-71
Q8IXA5	SACA3_HUMAN	reviewed	Sperm acrosome membrane-associated protein 3 (Cancer/testis antigen 54) (CT54) (Lysozyme-like acrosomal sperm-specific secretory protein ALLP-17) (Lysozyme-like protein 3) (Sperm lysozyme-like protein 1) (Sperm protein reactive with antisperm antibodies) (Sperm protein reactive with ASA) [Cleaved into: Sperm acrosome membrane-associated protein 3, membrane form; Sperm acrosome membrane-associated…	SPACA3 LYC3 LYZL3 SLLP1 SPRASA UNQ424/PRO862
Q9Y2W3	S45A1_HUMAN	reviewed	Proton-associated sugar transporter A (PAST-A) (Deleted in neuroblastoma 5 protein) (DNb-5) (Solute carrier family 45 member 1)	SLC45A1 DNB5
P43007	SATT_HUMAN	reviewed	Neutral amino acid transporter A (Alanine/serine/cysteine/threonine transporter 1) (ASCT-1) (SATT) (Solute carrier family 1 member 4)	SLC1A4 ASCT1 SATT
P30531	SC6A1_HUMAN	reviewed	Sodium- and chloride-dependent GABA transporter 1 (GAT-1) (Solute carrier family 6 member 1)	SLC6A1 GABATR GABT1 GAT1
Q8TEM1	PO210_HUMAN	reviewed	Nuclear pore membrane glycoprotein 210 (Nuclear pore protein gp210) (Nuclear envelope pore membrane protein POM 210) (POM210) (Nucleoporin Nup210) (Pore membrane protein of 210 kDa)	NUP210 KIAA0906 PSEC0245
O60831	PRAF2_HUMAN	reviewed	PRA1 family protein 2	PRAF2 JM4
Q14761	PTCA_HUMAN	reviewed	Protein tyrosine phosphatase receptor type C-associated protein (PTPRC-associated protein) (CD45-associated protein) (CD45-AP) (Lymphocyte phosphatase-associated phosphoprotein)	PTPRCAP LPAP
O75452	RDH16_HUMAN	reviewed	Retinol dehydrogenase 16 (EC 1.1.1.105) (EC 1.1.1.209) (EC 1.1.1.315) (EC 1.1.1.53) (Human epidermal retinol dehydrogenase) (hRDH-E) (Microsomal NAD(+)-dependent retinol dehydrogenase 4) (RoDH-4) (Short chain dehydrogenase/reductase family 9C member 8) (Sterol/retinol dehydrogenase)	RDH16 RODH4 SDR9C8
Q6ZS82	R9BP_HUMAN	reviewed	Regulator of G-protein signaling 9-binding protein (RGS9-anchoring protein)	RGS9BP R9AP
Q96TC7	RMD3_HUMAN	reviewed	Regulator of microtubule dynamics protein 3 (RMD-3) (hRMD-3) (Cerebral protein 10) (Protein FAM82A2) (Protein FAM82C) (Protein tyrosine phosphatase-interacting protein 51) (TCPTP-interacting protein 51)	RMDN3 FAM82A2 FAM82C PTPIP51 hucep-10 UNQ3122/PRO10274
Q8N808	S35G3_HUMAN	reviewed	Solute carrier family 35 member G3 (Acyl-malonyl-condensing enzyme 1) (Transmembrane protein 21A)	SLC35G3 AMAC1 TMEM21A
Q9BQQ7	RTP3_HUMAN	reviewed	Receptor-transporting protein 3 (3CxxC-type zinc finger protein 3) (Transmembrane protein 7)	RTP3 TMEM7 Z3CXXC3
O76082	S22A5_HUMAN	reviewed	Solute carrier family 22 member 5 (High-affinity sodium-dependent carnitine cotransporter) (Organic cation/carnitine transporter 2)	SLC22A5 OCTN2
Q8N5S1	S2541_HUMAN	reviewed	Mitochondrial carrier protein SCaMC-3L (Mitochondrial ATP-Mg/Pi carrier protein SLC25A41) (Small calcium-binding mitochondrial carrier protein 3-like) (SCaMC-3-like) (SCaMC-3L) (Solute carrier family 25 member 41)	SLC25A41
Q3KQZ1	S2535_HUMAN	reviewed	Solute carrier family 25 member 35	SLC25A35
Q13018	PLA2R_HUMAN	reviewed	Secretory phospholipase A2 receptor (PLA2-R) (PLA2R) (180 kDa secretory phospholipase A2 receptor) (C-type lectin domain family 13 member C) (M-type receptor) [Cleaved into: Soluble secretory phospholipase A2 receptor (Soluble PLA2-R) (Soluble PLA2R)]	PLA2R1 CLEC13C
P50876	R144A_HUMAN	reviewed	E3 ubiquitin-protein ligase RNF144A (EC 2.3.2.31) (RING finger protein 144A) (UbcM4-interacting protein 4) (Ubiquitin-conjugating enzyme 7-interacting protein 4)	RNF144A KIAA0161 RNF144 UBCE7IP4
Q9Y2P5	S27A5_HUMAN	reviewed	Bile acyl-CoA synthetase (BACS) (EC 6.2.1.7) (Bile acid-CoA ligase) (BA-CoA ligase) (BAL) (Cholate--CoA ligase) (Fatty acid transport protein 5) (FATP-5) (Fatty-acid-coenzyme A ligase, very long-chain 3) (Solute carrier family 27 member 5) (Very long-chain acyl-CoA synthetase homolog 2) (VLCS-H2) (VLCSH2) (Very long-chain acyl-CoA synthetase-related protein) (VLACS-related) (VLACSR)	SLC27A5 ACSB ACSVL6 FACVL3 FATP5
Q99808	S29A1_HUMAN	reviewed	Equilibrative nucleoside transporter 1 (Equilibrative nitrobenzylmercaptopurine riboside-sensitive nucleoside transporter) (Equilibrative NBMPR-sensitive nucleoside transporter) (Nucleoside transporter, es-type) (Solute carrier family 29 member 1)	SLC29A1 ENT1
Q5T1Q4	S35F1_HUMAN	reviewed	Solute carrier family 35 member F1	SLC35F1 C6orf169
Q5TGZ0	MIC10_HUMAN	reviewed	MICOS complex subunit MIC10 (Mitochondrial inner membrane organizing system protein 1)	MICOS10 C1orf151 MIC10 MINOS1
Q8NG76	O2T33_HUMAN	reviewed	Olfactory receptor 2T33 (Olfactory receptor OR1-56)	OR2T33
Q6PK18	OGFD3_HUMAN	reviewed	2-oxoglutarate and iron-dependent oxygenase domain-containing protein 3 (EC 1.14.11.-)	OGFOD3 C17orf101
Q9H341	O51M1_HUMAN	reviewed	Olfactory receptor 51M1 (Odorant receptor HOR5'beta7) (Olfactory receptor OR11-40)	OR51M1
Q9UHM6	OPN4_HUMAN	reviewed	Melanopsin (Opsin-4)	OPN4 MOP
Q8NGX0	O11L1_HUMAN	reviewed	Olfactory receptor 11L1	OR11L1
O60403	O10H2_HUMAN	reviewed	Olfactory receptor 10H2 (Olfactory receptor OR19-23)	OR10H2
Q96KK4	O10C1_HUMAN	reviewed	Olfactory receptor 10C1 (Hs6M1-17) (Olfactory receptor 10C2)	OR10C1 OR10C2
Q8NH72	OR4C6_HUMAN	reviewed	Olfactory receptor 4C6 (Olfactory receptor OR11-138)	OR4C6
Q8NGI4	OR4DB_HUMAN	reviewed	Olfactory receptor 4D11	OR4D11 OR4D11P
P0C626	OR5G3_HUMAN	reviewed	Olfactory receptor 5G3 (Olfactory receptor 5G6) (Olfactory receptor OR11-213)	OR5G3 OR5G3P OR5G6P
A6NL26	OR5BL_HUMAN	reviewed	Olfactory receptor 5B21	OR5B21
Q5JQS5	OR2BB_HUMAN	reviewed	Olfactory receptor 2B11	OR2B11
Q9UGF6	OR5V1_HUMAN	reviewed	Olfactory receptor 5V1 (Hs6M1-21) (Olfactory receptor OR6-26)	OR5V1
Q8NGF9	OR4X2_HUMAN	reviewed	Olfactory receptor 4X2 (Olfactory receptor OR11-105)	OR4X2
Q8NGL2	OR5L1_HUMAN	reviewed	Olfactory receptor 5L1 (OST262) (Olfactory receptor OR11-151)	OR5L1
O76002	OR2J2_HUMAN	reviewed	Olfactory receptor 2J2 (Hs6M1-6) (Olfactory receptor 6-8) (OR6-8) (Olfactory receptor OR6-19)	OR2J2
Q8NGS1	OR1J4_HUMAN	reviewed	Olfactory receptor 1J4 (HTPCRX01) (Olfactory receptor OR9-21)	OR1J4
Q96RC9	OR8B4_HUMAN	reviewed	Olfactory receptor 8B4 (Olfactory receptor OR11-315)	OR8B4 OR8B4P
Q9NXK6	PAQR5_HUMAN	reviewed	Membrane progestin receptor gamma (mPR gamma) (Membrane progesterone P4 receptor gamma) (Membrane progesterone receptor gamma) (Progesterone and adipoQ receptor family member 5) (Progestin and adipoQ receptor family member 5) (Progestin and adipoQ receptor family member V)	PAQR5 MPRG
Q6Q0C1	S2547_HUMAN	reviewed	Solute carrier family 25 member 47 (Hepatocellular carcinoma down-regulated mitochondrial carrier protein)	SLC25A47 C14orf68 HDMCP HMFN1655
P40879	S26A3_HUMAN	reviewed	Chloride anion exchanger (Down-regulated in adenoma) (Protein DRA) (Solute carrier family 26 member 3)	SLC26A3 DRA
Q96RN1	S26A8_HUMAN	reviewed	Testis anion transporter 1 (Anion exchange transporter) (Solute carrier family 26 member 8)	SLC26A8 TAT1
Q8IUY3	GRM2A_HUMAN	reviewed	GRAM domain-containing protein 2A	GRAMD2A GRAMD2
Q9Y3Q4	HCN4_HUMAN	reviewed	Potassium/sodium hyperpolarization-activated cyclic nucleotide-gated channel 4	HCN4
Q9Y5L2	HLPDA_HUMAN	reviewed	Hypoxia-inducible lipid droplet-associated protein (Hypoxia-inducible gene 2 protein)	HILPDA C7orf68 HIG2
P13747	HLAE_HUMAN	reviewed	HLA class I histocompatibility antigen, alpha chain E (MHC class I antigen E) [Cleaved into: Soluble HLA class I histocompatibility antigen, alpha chain E (sHLA-E)]	HLA-E HLA-6.2 HLAE
Q9H665	IGFR1_HUMAN	reviewed	IGF-like family receptor 1 (Transmembrane protein 149) (U2 small nuclear RNA auxiliary factor 1-like 4)	IGFLR1 TMEM149 U2AF1L4
Q93033	IGSF2_HUMAN	reviewed	Immunoglobulin superfamily member 2 (IgSF2) (Cell surface glycoprotein V7) (Glu-Trp-Ile EWI motif-containing protein 101) (EWI-101) (CD antigen CD101)	CD101 EWI101 IGSF2 V7
O60725	ICMT_HUMAN	reviewed	Protein-S-isoprenylcysteine O-methyltransferase (EC 2.1.1.100) (Isoprenylcysteine carboxylmethyltransferase) (Prenylated protein carboxyl methyltransferase) (PPMT) (Prenylcysteine carboxyl methyltransferase) (pcCMT)	ICMT PCCMT
P10721	KIT_HUMAN	reviewed	Mast/stem cell growth factor receptor Kit (SCFR) (EC 2.7.10.1) (Piebald trait protein) (PBT) (Proto-oncogene c-Kit) (Tyrosine-protein kinase Kit) (p145 c-kit) (v-kit Hardy-Zuckerman 4 feline sarcoma viral oncogene homolog) (CD antigen CD117)	KIT SCFR
O15554	KCNN4_HUMAN	reviewed	Intermediate conductance calcium-activated potassium channel protein 4 (SK4) (SKCa 4) (SKCa4) (IKCa1) (IK1) (KCa3.1) (KCa4) (Putative Gardos channel)	KCNN4 IK1 IKCA1 KCA4 SK4
A6NDA9	LRIT2_HUMAN	reviewed	Leucine-rich repeat, immunoglobulin-like domain and transmembrane domain-containing protein 2 (Leucine-rich repeat-containing protein 22)	LRIT2 LRRC22
Q5H943	KKLC1_HUMAN	reviewed	Kita-kyushu lung cancer antigen 1 (KK-LC-1) (Cancer/testis antigen 83)	CT83 CXorf61 KKLC1
Q8NGS9	O13C2_HUMAN	reviewed	Olfactory receptor 13C2 (Olfactory receptor OR9-12)	OR13C2
O14718	OPSX_HUMAN	reviewed	Visual pigment-like receptor peropsin	RRH
Q8NH69	OR5W2_HUMAN	reviewed	Olfactory receptor 5W2 (Olfactory receptor 5W3) (Olfactory receptor OR11-155)	OR5W2 OR5W2P OR5W3P
Q8NGP8	OR5M1_HUMAN	reviewed	Olfactory receptor 5M1 (OST050) (Olfactory receptor OR11-208)	OR5M1
Q8WZ94	OR5P3_HUMAN	reviewed	Olfactory receptor 5P3 (Olfactory receptor OR11-94) (Olfactory receptor-like protein JCG1)	OR5P3
Q8NH09	OR8S1_HUMAN	reviewed	Olfactory receptor 8S1	OR8S1
O43749	OR1F1_HUMAN	reviewed	Olfactory receptor 1F1 (Olfactory receptor 16-35) (OR16-35) (Olfactory receptor 1F10) (Olfactory receptor 1F4) (Olfactory receptor 1F5) (Olfactory receptor 1F6) (Olfactory receptor 1F7) (Olfactory receptor 1F8) (Olfactory receptor 1F9) (Olfactory receptor OR16-4)	OR1F1 OLFMF OR1F10 OR1F4 OR1F5 OR1F6 OR1F7 OR1F8 OR1F9
Q6IF00	OR2T2_HUMAN	reviewed	Olfactory receptor 2T2 (Olfactory receptor OR1-43)	OR2T2 OR2T2P
Q8NH51	OR8K3_HUMAN	reviewed	Olfactory receptor 8K3 (Olfactory receptor OR11-181)	OR8K3
Q15620	OR8B8_HUMAN	reviewed	Olfactory receptor 8B8 (Olfactory receptor TPCR85) (Olfactory-like receptor JCG8)	OR8B8
Q8NHA6	OR2W6_HUMAN	reviewed	Putative olfactory receptor 2W6 (Olfactory receptor OR6-3) (Putative olfactory receptor 2W7)	OR2W6P OR2W7P
O00254	PAR3_HUMAN	reviewed	Proteinase-activated receptor 3 (PAR-3) (Coagulation factor II receptor-like 2) (Thrombin receptor-like 2)	F2RL2 PAR3
Q99571	P2RX4_HUMAN	reviewed	P2X purinoceptor 4 (P2X4) (ATP receptor) (Purinergic receptor)	P2RX4
Q9H7Z7	PGES2_HUMAN	reviewed	Prostaglandin E synthase 2 (EC 5.3.99.3) (Membrane-associated prostaglandin E synthase-2) (mPGE synthase-2) (Microsomal prostaglandin E synthase 2) (mPGES-2) (Prostaglandin-H(2) E-isomerase) [Cleaved into: Prostaglandin E synthase 2 truncated form]	PTGES2 C9orf15 PGES2
P56589	PEX3_HUMAN	reviewed	Peroxisomal biogenesis factor 3 (Peroxin-3) (Peroxisomal assembly protein PEX3)	PEX3
Q9NXG6	P4HTM_HUMAN	reviewed	Transmembrane prolyl 4-hydroxylase (P4H-TM) (EC 1.14.11.29) (Hypoxia-inducible factor prolyl hydroxylase 4) (HIF-PH4) (HIF-prolyl hydroxylase 4) (HPH-4)	P4HTM PH4
O14495	PLPP3_HUMAN	reviewed	Phospholipid phosphatase 3 (EC 3.1.3.-) (EC 3.1.3.4) (Lipid phosphate phosphohydrolase 3) (PAP2-beta) (Phosphatidate phosphohydrolase type 2b) (Phosphatidic acid phosphatase 2b) (PAP-2b) (PAP2b) (Vascular endothelial growth factor and type I collagen-inducible protein) (VCIP)	PLPP3 LPP3 PPAP2B
P14222	PERF_HUMAN	reviewed	Perforin-1 (P1) (Cytolysin) (Lymphocyte pore-forming protein) (PFP)	PRF1 PFP
Q9NZ42	PEN2_HUMAN	reviewed	Gamma-secretase subunit PEN-2 (Presenilin enhancer protein 2)	PSENEN PEN2 MDS033
Q86WI1	PKHL1_HUMAN	reviewed	Fibrocystin-L (Polycystic kidney and hepatic disease 1-like protein 1) (PKHD1-like protein 1)	PKHD1L1
P0C851	PIRT_HUMAN	reviewed	Phosphoinositide-interacting protein	PIRT
Q8IV08	PLD3_HUMAN	reviewed	5'-3' exonuclease PLD3 (EC 3.1.16.1) (Choline phosphatase 3) (HindIII K4L homolog) (Hu-K4) (Phosphatidylcholine-hydrolyzing phospholipase D3) (Phospholipase D3) (PLD 3)	PLD3
Q96BZ4	PLD4_HUMAN	reviewed	5'-3' exonuclease PLD4 (EC 3.1.16.1) (Choline phosphatase 4) (Phosphatidylcholine-hydrolyzing phospholipase D4) (Phospholipase D family member 4) (Phospholipase D4) (PLD 4)	PLD4 C14orf175 UNQ2488/PRO5775
Q8TDB8	GTR14_HUMAN	reviewed	Solute carrier family 2, facilitated glucose transporter member 14 (Glucose transporter type 14) (GLUT-14)	SLC2A14 GLUT14
Q6PXP3	GTR7_HUMAN	reviewed	Solute carrier family 2, facilitated glucose transporter member 7 (Glucose transporter type 7) (GLUT-7) (hGLUT7)	SLC2A7 GLUT7
Q5VTJ3	KLD7A_HUMAN	reviewed	Kelch domain-containing protein 7A	KLHDC7A
Q15012	LAP4A_HUMAN	reviewed	Lysosomal-associated transmembrane protein 4A (Golgi 4-transmembrane-spanning transporter MTP)	LAPTM4A KIAA0108 LAPTM4 MBNT MTRP UNQ1846/PRO3574
Q16873	LTC4S_HUMAN	reviewed	Leukotriene C4 synthase (LTC4 synthase) (EC 4.4.1.20) (Glutathione S-transferase LTC4) (EC 2.5.1.-) (Leukotriene-C(4) synthase) (Leukotriene-C4 synthase)	LTC4S
Q86XA0	MET23_HUMAN	reviewed	Methyltransferase-like protein 23 (EC 2.1.1.-)	METTL23 C17orf95
Q9BPX6	MICU1_HUMAN	reviewed	Calcium uptake protein 1, mitochondrial (Atopy-related autoantigen CALC) (ara CALC) (Calcium-binding atopy-related autoantigen 1) (allergen Hom s 4)	MICU1 CALC CBARA1
O95907	MOT3_HUMAN	reviewed	Monocarboxylate transporter 3 (MCT 3) (Solute carrier family 16 member 8)	SLC16A8 MCT3
Q9H3V2	MS4A5_HUMAN	reviewed	Membrane-spanning 4-domains subfamily A member 5 (CD20 antigen-like 2) (Testis-expressed transmembrane protein 4)	MS4A5 CD20L2 TETM4
Q15800	MSMO1_HUMAN	reviewed	Methylsterol monooxygenase 1 (EC 1.14.18.9) (C-4 methylsterol oxidase) (Sterol-C4-methyl oxidase)	MSMO1 DESP4 ERG25 SC4MOL
Q9UHF3	NAT8B_HUMAN	reviewed	Putative N-acetyltransferase 8B (EC 2.3.1.-) (Acetyltransferase 1) (ATase1) (Camello-like protein 2)	NAT8B CML2
O95168	NDUB4_HUMAN	reviewed	NADH dehydrogenase [ubiquinone] 1 beta subcomplex subunit 4 (Complex I-B15) (CI-B15) (NADH-ubiquinone oxidoreductase B15 subunit)	NDUFB4
Q8NH89	O5AK3_HUMAN	reviewed	Putative olfactory receptor 5AK3	OR5AK3P OR5AK3
Q8NGK3	O52K2_HUMAN	reviewed	Olfactory receptor 52K2 (Olfactory receptor OR11-7)	OR52K2
Q8NH37	OR4C3_HUMAN	reviewed	Olfactory receptor 4C3 (Olfactory receptor OR11-98)	OR4C3
P0DN77	OPSG2_HUMAN	reviewed	Medium-wave-sensitive opsin 2 (Green cone photoreceptor pigment) (Green-sensitive opsin) (GOP) (Opsin 1 cone pigments medium-wave-sensitive 2)	OPN1MW2
Q9BR26	OCSTP_HUMAN	reviewed	Osteoclast stimulatory transmembrane protein (OC-STAMP)	OCSTAMP C20orf123
Q8NGZ2	O14K1_HUMAN	reviewed	Olfactory receptor 14K1 (Olfactory receptor 5AY1) (Olfactory receptor OR1-39)	OR14K1 OR5AY1
Q96R67	OR4CC_HUMAN	reviewed	Olfactory receptor 4C12 (Olfactory receptor OR11-259)	OR4C12
Q96R69	OR4F4_HUMAN	reviewed	Olfactory receptor 4F4 (HS14a-1-A) (Olfactory receptor OR19-3)	OR4F4
Q8NH05	OR4Q3_HUMAN	reviewed	Olfactory receptor 4Q3 (Olfactory receptor 4Q4) (Olfactory receptor OR14-3)	OR4Q3 C14orf13 OR4Q4
Q8NGP4	OR5M3_HUMAN	reviewed	Olfactory receptor 5M3 (Olfactory receptor OR11-191)	OR5M3
P0C7N1	OR8U8_HUMAN	reviewed	Olfactory receptor 8U8	OR8U8
Q96R27	OR2M4_HUMAN	reviewed	Olfactory receptor 2M4 (HTPCRX18) (OST710) (Olfactory receptor OR1-55) (Olfactory receptor TPCR100)	OR2M4
Q8NGE9	OR9Q2_HUMAN	reviewed	Olfactory receptor 9Q2	OR9Q2 OR9Q2P
O14581	OR7AH_HUMAN	reviewed	Olfactory receptor 7A17	OR7A17
Q8NGK9	OR5DG_HUMAN	reviewed	Olfactory receptor 5D16 (Olfactory receptor OR11-154)	OR5D16
Q9GZK6	OR2J1_HUMAN	reviewed	Olfactory receptor 2J1 (Hs6M1-4) (Olfactory receptor 6-5) (OR6-5)	OR2J1 OR2J1P
Q8N0Y3	OR4N4_HUMAN	reviewed	Olfactory receptor 4N4 (Olfactory receptor OR15-1) (Olfactory receptor OR15-5)	OR4N4
Q8NGS2	OR1J2_HUMAN	reviewed	Olfactory receptor 1J2 (HSA5) (HTPCRX15) (OST044) (Olfactory receptor 1J3) (Olfactory receptor 1J5) (Olfactory receptor OR9-19)	OR1J2 OR1J3 OR1J5
Q8NGR3	OR1K1_HUMAN	reviewed	Olfactory receptor 1K1	OR1K1
Q13370	PDE3B_HUMAN	reviewed	cGMP-inhibited 3',5'-cyclic phosphodiesterase B (EC 3.1.4.17) (CGIPDE1) (CGIP1) (Cyclic GMP-inhibited phosphodiesterase B) (CGI-PDE B)	PDE3B
Q86WK9	PAQR7_HUMAN	reviewed	Membrane progestin receptor alpha (mPR alpha) (Membrane progesterone P4 receptor alpha) (Membrane progesterone receptor alpha) (Progesterone and adipoQ receptor family member 7) (Progestin and adipoQ receptor family member 7) (Progestin and adipoQ receptor family member VII)	PAQR7 MRPA
P16234	PGFRA_HUMAN	reviewed	Platelet-derived growth factor receptor alpha (PDGF-R-alpha) (PDGFR-alpha) (EC 2.7.10.1) (Alpha platelet-derived growth factor receptor) (Alpha-type platelet-derived growth factor receptor) (CD140 antigen-like family member A) (CD140a antigen) (Platelet-derived growth factor alpha receptor) (Platelet-derived growth factor receptor 2) (PDGFR-2) (CD antigen CD140a)	PDGFRA PDGFR2 RHEPDGFRA
Q969P0	IGSF8_HUMAN	reviewed	Immunoglobulin superfamily member 8 (IgSF8) (CD81 partner 3) (Glu-Trp-Ile EWI motif-containing protein 2) (EWI-2) (Keratinocytes-associated transmembrane protein 4) (KCT-4) (LIR-D1) (Prostaglandin regulatory-like protein) (PGRL) (CD antigen CD316)	IGSF8 CD81P3 EWI2 KCT4
Q70UQ0	IKIP_HUMAN	reviewed	Inhibitor of nuclear factor kappa-B kinase-interacting protein (I kappa-B kinase-interacting protein) (IKBKB-interacting protein) (IKK-interacting protein)	IKBIP IKIP
Q12912	IRAG2_HUMAN	reviewed	Inositol 1,4,5-triphosphate receptor associated 2 (Lymphoid-restricted membrane protein) (Protein Jaw1) [Cleaved into: Processed inositol 1,4,5-triphosphate receptor associated 2]	IRAG2 JAW1 LRMP
P20701	ITAL_HUMAN	reviewed	Integrin alpha-L (CD11 antigen-like family member A) (Leukocyte adhesion glycoprotein LFA-1 alpha chain) (LFA-1A) (Leukocyte function-associated molecule 1 alpha chain) (CD antigen CD11a)	ITGAL CD11A
P05107	ITB2_HUMAN	reviewed	Integrin beta-2 (Cell surface adhesion glycoproteins LFA-1/CR3/p150,95 subunit beta) (Complement receptor C3 subunit beta) (CD antigen CD18)	ITGB2 CD18 MFI7
P26010	ITB7_HUMAN	reviewed	Integrin beta-7 (Gut homing receptor beta subunit)	ITGB7
Q9NRX6	KISHB_HUMAN	reviewed	Protein kish-B (Transmembrane protein 167B)	TMEM167B C1orf119 AD-020
Q96T55	KCNKG_HUMAN	reviewed	Potassium channel subfamily K member 16 (2P domain potassium channel Talk-1) (TWIK-related alkaline pH-activated K(+) channel 1) (TALK-1)	KCNK16 TALK1
E2RYF6	MUC22_HUMAN	reviewed	Mucin-22 (Panbronchiolitis-related mucin-like protein 1)	MUC22 G4 PBMUCL1
Q9Y5G7	PCDG6_HUMAN	reviewed	Protocadherin gamma-A6 (PCDH-gamma-A6)	PCDHGA6
Q15738	NSDHL_HUMAN	reviewed	Sterol-4-alpha-carboxylate 3-dehydrogenase, decarboxylating (EC 1.1.1.170) (Protein H105e3)	NSDHL H105E3
Q0GE19	NTCP7_HUMAN	reviewed	Sodium/bile acid cotransporter 7 (Na(+)/bile acid cotransporter 7) (Solute carrier family 10 member 7)	SLC10A7 C4orf13 P7 PSEC0051
P03999	OPSB_HUMAN	reviewed	Short-wave-sensitive opsin 1 (Blue cone photoreceptor pigment) (Blue-sensitive opsin) (BOP)	OPN1SW BCP
Q8NGK1	O51G1_HUMAN	reviewed	Olfactory receptor 51G1 (Olfactory receptor 51G3) (Olfactory receptor OR11-29)	OR51G1 OR51G3P
Q8NGK0	O51G2_HUMAN	reviewed	Olfactory receptor 51G2 (Olfactory receptor OR11-28)	OR51G2
Q9H8P0	PORED_HUMAN	reviewed	Polyprenol reductase (EC 1.3.1.94) (3-oxo-5-alpha-steroid 4-dehydrogenase 3) (EC 1.3.1.22) (Steroid 5-alpha-reductase 2-like) (Steroid 5-alpha-reductase 3) (S5AR 3) (SR type 3)	SRD5A3 SRD5A2L
P0DKB6	MPC1L_HUMAN	reviewed	Mitochondrial pyruvate carrier 1-like protein	MPC1L
Q86SM5	MRGRG_HUMAN	reviewed	Mas-related G-protein coupled receptor member G (G-protein coupled receptor 169)	MRGPRG GPR169 MRGG
Q6J4K2	NCLX_HUMAN	reviewed	Mitochondrial sodium/calcium exchanger protein (Na(+)/K(+)/Ca(2+)-exchange protein 6) (Sodium/calcium exchanger protein, mitochondrial) (Sodium/potassium/calcium exchanger 6) (Solute carrier family 24 member 6) (Solute carrier family 8 member B1)	SLC8B1 NCKX6 NCLX SLC24A6
P55160	NCKPL_HUMAN	reviewed	Nck-associated protein 1-like (Hematopoietic protein 1) (Membrane-associated protein HEM-1)	NCKAP1L HEM1
A6NJU9	NPB13_HUMAN	reviewed	Nuclear pore complex-interacting protein family member B13	NPIPB13
P26718	NKG2D_HUMAN	reviewed	NKG2-D type II integral membrane protein (Killer cell lectin-like receptor subfamily K member 1) (NK cell receptor D) (NKG2-D-activating NK receptor) (CD antigen CD314)	KLRK1 D12S2489E NKG2D
Q8IUK5	PLDX1_HUMAN	reviewed	Plexin domain-containing protein 1 (Tumor endothelial marker 3) (Tumor endothelial marker 7)	PLXDC1 TEM3 TEM7
Q9NX14	NDUBB_HUMAN	reviewed	NADH dehydrogenase [ubiquinone] 1 beta subcomplex subunit 11, mitochondrial (Complex I-ESSS) (CI-ESSS) (NADH-ubiquinone oxidoreductase ESSS subunit) (Neuronal protein 17.3) (Np17.3) (p17.3)	NDUFB11 UNQ111/PRO1064
E9PQ53	NDUCR_HUMAN	reviewed	NADH dehydrogenase [ubiquinone] 1 subunit C2, isoform 2 (NDUFC2-KCTD14 readthrough transcript protein)	NDUFC2-KCTD14
Q9Y328	NSG2_HUMAN	reviewed	Neuronal vesicle trafficking-associated protein 2 (Neuron-specific protein family member 2) (Protein p19) (Hmp19)	NSG2 CALY3
P41143	OPRD_HUMAN	reviewed	Delta-type opioid receptor (D-OR-1) (DOR-1)	OPRD1 OPRD
Q9NRP0	OSTC_HUMAN	reviewed	Oligosaccharyltransferase complex subunit OSTC (Hydrophobic protein HSF-28)	OSTC DC2 HDCMD45P HSPC307
Q8IYS5	OSCAR_HUMAN	reviewed	Osteoclast-associated immunoglobulin-like receptor (Osteoclast-associated receptor) (hOSCAR) (Polymeric immunoglobulin receptor 3) (PIgR-3) (PIgR3) (Poly-Ig receptor 3)	OSCAR
P78562	PHEX_HUMAN	reviewed	Phosphate-regulating neutral endopeptidase PHEX (EC 3.4.24.-) (Metalloendopeptidase homolog PEX) (Vitamin D-resistant hypophosphatemic rickets protein) (X-linked hypophosphatemia protein) (HYP)	PHEX PEX
Q9P0L9	PK2L1_HUMAN	reviewed	Polycystic kidney disease 2-like 1 protein (Polycystin-2 homolog) (Polycystin-2L1) (Polycystin-L) (Polycystin-L1)	PKD2L1 PKD2L PKDL TRPP3
O00592	PODXL_HUMAN	reviewed	Podocalyxin (GCTM-2 antigen) (Gp200) (Podocalyxin-like protein 1) (PC) (PCLP-1)	PODXL PCLP PCLP1
Q9UBD6	RHCG_HUMAN	reviewed	Ammonium transporter Rh type C (Rh glycoprotein kidney) (Rhesus blood group family type C glycoprotein) (Rh family type C glycoprotein) (Rh type C glycoprotein) (Tumor-related protein DRC2)	RHCG C15orf6 CDRC2 PDRC2 RHGK
Q9NUQ2	PLCE_HUMAN	reviewed	1-acyl-sn-glycerol-3-phosphate acyltransferase epsilon (EC 2.3.1.51) (1-acylglycerol-3-phosphate O-acyltransferase 5) (1-AGP acyltransferase 5) (1-AGPAT 5) (Lysophosphatidic acid acyltransferase epsilon) (LPAAT-epsilon)	AGPAT5
P25105	PTAFR_HUMAN	reviewed	Platelet-activating factor receptor (PAF-R) (PAFr)	PTAFR PAFR
Q99075	HBEGF_HUMAN	reviewed	Proheparin-binding EGF-like growth factor [Cleaved into: Heparin-binding EGF-like growth factor (HB-EGF) (HBEGF) (Diphtheria toxin receptor) (DT-R)]	HBEGF DTR DTS HEGFL
P01880	IGHD_HUMAN	reviewed	Immunoglobulin heavy constant delta (Ig delta chain C region) (Ig delta chain C region NIG-65) (Ig delta chain C region WAH)	IGHD
P40305	IFI27_HUMAN	reviewed	Interferon alpha-inducible protein 27, mitochondrial (p27) (Interferon alpha-induced 11.5 kDa protein) (Interferon-stimulated gene 12a protein) (ISG12(a)) (ISG12A)	IFI27
P53708	ITA8_HUMAN	reviewed	Integrin alpha-8 [Cleaved into: Integrin alpha-8 heavy chain; Integrin alpha-8 light chain]	ITGA8
Q969F8	KISSR_HUMAN	reviewed	KiSS-1 receptor (KiSS-1R) (G-protein coupled receptor 54) (G-protein coupled receptor OT7T175) (hOT7T175) (Hypogonadotropin-1) (Kisspeptins receptor) (Metastin receptor)	KISS1R AXOR12 GPR54
O00453	LST1_HUMAN	reviewed	Leukocyte-specific transcript 1 protein (Protein B144)	LST1 B144
Q495T6	MMEL1_HUMAN	reviewed	Membrane metallo-endopeptidase-like 1 (EC 3.4.24.11) (Membrane metallo-endopeptidase-like 2) (NEP2(m)) (Neprilysin II) (NEPII) (Neprilysin-2) (NEP2) (NL2) [Cleaved into: Membrane metallo-endopeptidase-like 1, soluble form (Neprilysin-2 secreted) (NEP2(s))]	MMEL1 MELL1 MMEL2 NEP2
Q9H1U4	MEGF9_HUMAN	reviewed	Multiple epidermal growth factor-like domains protein 9 (Multiple EGF-like domains protein 9) (Epidermal growth factor-like protein 5) (EGF-like protein 5)	MEGF9 EGFL5 KIAA0818 UNQ671/PRO1305
O15439	MRP4_HUMAN	reviewed	ATP-binding cassette sub-family C member 4 (EC 7.6.2.-) (EC 7.6.2.2) (EC 7.6.2.3) (MRP/cMOAT-related ABC transporter) (Multi-specific organic anion transporter B) (MOAT-B) (Multidrug resistance-associated protein 4)	ABCC4 MOATB MRP4
Q96G30	MRAP2_HUMAN	reviewed	Melanocortin-2 receptor accessory protein 2 (MC2R accessory protein 2)	MRAP2 C6orf117
Q96LB2	MRGX1_HUMAN	reviewed	Mas-related G-protein coupled receptor member X1 (Sensory neuron-specific G-protein coupled receptor 3/4)	MRGPRX1 MRGX1 SNSR3 SNSR4
Q9UKL2	O52A1_HUMAN	reviewed	Olfactory receptor 52A1 (HPFH1OR) (Odorant receptor HOR3'beta4) (Olfactory receptor OR11-319)	OR52A1
A6ND48	O14I1_HUMAN	reviewed	Olfactory receptor 14I1 (Olfactory receptor 5BU1)	OR14I1 OR5BU1 OR5BU1P
Q96R09	OR5B2_HUMAN	reviewed	Olfactory receptor 5B2 (OST073) (Olfactory receptor OR11-240)	OR5B2
Q8WZ92	OR5P2_HUMAN	reviewed	Olfactory receptor 5P2 (Olfactory receptor-like protein JCG3)	OR5P2
Q96RD1	OR6C1_HUMAN	reviewed	Olfactory receptor 6C1 (OST267)	OR6C1
Q8NGF7	OR5BH_HUMAN	reviewed	Olfactory receptor 5B17 (Olfactory receptor 5B20) (Olfactory receptor OR11-237)	OR5B17 OR5B20P
Q9GZM6	OR8D2_HUMAN	reviewed	Olfactory receptor 8D2 (Olfactory receptor OR11-303) (Olfactory receptor-like protein JCG2)	OR8D2
A6NKK0	OR5H1_HUMAN	reviewed	Olfactory receptor 5H1 (HTPCRX14)	OR5H1
Q8NGC2	OR4E2_HUMAN	reviewed	Olfactory receptor 4E2 (Olfactory receptor OR14-42)	OR4E2
Q8NGT9	OR2A1_HUMAN	reviewed	Olfactory receptor 2A1/2A42 (Olfactory receptor OR7-16) (Olfactory receptor OR7-19)	OR2A1; OR2A42
Q14432	PDE3A_HUMAN	reviewed	cGMP-inhibited 3',5'-cyclic phosphodiesterase A (EC 3.1.4.17) (Cyclic GMP-inhibited phosphodiesterase A) (CGI-PDE A)	PDE3A
P41217	OX2G_HUMAN	reviewed	OX-2 membrane glycoprotein (CD antigen CD200)	CD200 MOX1 MOX2 My033
Q99062	CSF3R_HUMAN	reviewed	Granulocyte colony-stimulating factor receptor (G-CSF receptor) (G-CSF-R) (CD antigen CD114)	CSF3R GCSFR
P98073	ENTK_HUMAN	reviewed	Enteropeptidase (EC 3.4.21.9) (Enterokinase) (Serine protease 7) (Transmembrane protease serine 15) [Cleaved into: Enteropeptidase non-catalytic heavy chain; Enteropeptidase catalytic light chain]	TMPRSS15 ENTK PRSS7
P49961	ENTP1_HUMAN	reviewed	Ectonucleoside triphosphate diphosphohydrolase 1 (NTPDase 1) (EC 3.6.1.5) (Ecto-ATP diphosphohydrolase 1) (Ecto-ATPDase 1) (Ecto-ATPase 1) (Ecto-apyrase) (Lymphoid cell activation antigen) (CD antigen CD39)	ENTPD1 CD39
P25092	GUC2C_HUMAN	reviewed	Heat-stable enterotoxin receptor (STA receptor) (hSTAR) (EC 4.6.1.2) (Guanylyl cyclase C) (GC-C) (Intestinal guanylate cyclase)	GUCY2C GUC2C STAR
Q02846	GUC2D_HUMAN	reviewed	Retinal guanylyl cyclase 1 (RETGC-1) (EC 4.6.1.2) (CG-E) (Guanylate cyclase 2D, retinal) (Rod outer segment membrane guanylate cyclase) (ROS-GC)	GUCY2D CORD6 GUC1A4 GUC2D RETGC RETGC1
Q9NRM0	GTR9_HUMAN	reviewed	Solute carrier family 2, facilitated glucose transporter member 9 (Glucose transporter type 9) (GLUT-9) (Urate transporter)	SLC2A9 GLUT9
Q86W47	KCMB4_HUMAN	reviewed	Calcium-activated potassium channel subunit beta-4 (BK channel subunit beta-4) (BKbeta4) (Hbeta4) (Calcium-activated potassium channel, subfamily M subunit beta-4) (Charybdotoxin receptor subunit beta-4) (K(VCA)beta-4) (Maxi K channel subunit beta-4) (Slo-beta-4)	KCNMB4
P48051	KCNJ6_HUMAN	reviewed	G protein-activated inward rectifier potassium channel 2 (GIRK-2) (BIR1) (Inward rectifier K(+) channel Kir3.2) (KATP-2) (Potassium channel, inwardly rectifying subfamily J member 6)	KCNJ6 GIRK2 KATP2 KCNJ7
O14511	NRG2_HUMAN	reviewed	Pro-neuregulin-2, membrane-bound isoform (Pro-NRG2) [Cleaved into: Neuregulin-2 (NRG-2) (Divergent of neuregulin-1) (DON-1) (Neural- and thymus-derived activator for ERBB kinases) (NTAK)]	NRG2 NTAK
Q15743	OGR1_HUMAN	reviewed	Ovarian cancer G-protein coupled receptor 1 (OGR-1) (G-protein coupled receptor 68) (GPR12A) (Sphingosylphosphorylcholine receptor)	GPR68 OGR1
Q8NH56	O52N5_HUMAN	reviewed	Olfactory receptor 52N5 (Olfactory receptor OR11-62)	OR52N5
Q8NGJ5	O51L1_HUMAN	reviewed	Olfactory receptor 51L1 (Olfactory receptor OR11-31)	OR51L1
Q9H208	O10A2_HUMAN	reviewed	Olfactory receptor 10A2 (HP4) (Olfactory receptor OR11-86)	OR10A2 OR10A2P
Q8NGN4	O10G9_HUMAN	reviewed	Olfactory receptor 10G9 (Olfactory receptor 10G10)	OR10G9 OR10G10P
Q9UGF7	O12D3_HUMAN	reviewed	Olfactory receptor 12D3 (Hs6M1-27) (Olfactory receptor OR6-27)	OR12D3
Q8NH85	OR5R1_HUMAN	reviewed	Olfactory receptor 8U3 (Olfactory receptor 5R1) (Olfactory receptor OR11-185)	OR8U3 OR5R1 OR5R1P
Q8NH93	OR1L3_HUMAN	reviewed	Olfactory receptor 1L3 (Olfactory receptor 9-D) (OR9-D) (Olfactory receptor OR9-28)	OR1L3
Q8NGD0	OR4M1_HUMAN	reviewed	Olfactory receptor 4M1 (Olfactory receptor OR14-7)	OR4M1
Q8NGY5	OR6N1_HUMAN	reviewed	Olfactory receptor 6N1	OR6N1
Q8NHB7	OR5K1_HUMAN	reviewed	Olfactory receptor 5K1 (HTPCRX10) (Olfactory receptor OR3-8)	OR5K1
Q8NG78	OR8G5_HUMAN	reviewed	Olfactory receptor 8G5 (Olfactory receptor 8G6) (Olfactory receptor OR11-298)	OR8G5 OR8G5P OR8G6
Q9NQN1	OR2S1_HUMAN	reviewed	Olfactory receptor 2S2 (Olfactory receptor OR9-3)	OR2S2
P47888	OR3A3_HUMAN	reviewed	Olfactory receptor 3A3 (Olfactory receptor 17-201) (OR17-201) (Olfactory receptor 3A6) (Olfactory receptor 3A7) (Olfactory receptor 3A8) (Olfactory receptor OR17-22)	OR3A3 OR3A6 OR3A7 OR3A8P
Q8NGY3	OR6K3_HUMAN	reviewed	Olfactory receptor 6K3 (Olfactory receptor OR1-18)	OR6K3
P0C7T2	OR2T7_HUMAN	reviewed	Olfactory receptor 2T7 (OST723) (olfactory receptor OR1-44)	OR2T7 OR2T7P
O76001	OR2J3_HUMAN	reviewed	Olfactory receptor 2J3 (Hs6M1-3) (Olfactory receptor OR6-16) (OR6-6) (Olfactory receptor 6-6)	OR2J3
Q96R30	OR2V2_HUMAN	reviewed	Olfactory receptor 2V2 (Olfactory receptor 2V3) (Olfactory receptor OR5-3)	OR2V2 OR2V3
Q8NG80	OR2L5_HUMAN	reviewed	Olfactory receptor 2L5 (Olfactory receptor 2L11) (Olfactory receptor OR1-53)	OR2L5 OR2L11
Q8NGQ1	OR9G4_HUMAN	reviewed	Olfactory receptor 9G4 (Olfactory receptor OR11-216)	OR9G4
Q8TEZ7	PAQR8_HUMAN	reviewed	Membrane progestin receptor beta (mPR beta) (Lysosomal membrane protein in brain 1) (Membrane progesterone P4 receptor beta) (Membrane progesterone receptor beta) (Progesterone and adipoQ receptor family member 8) (Progestin and adipoQ receptor family member 8) (Progestin and adipoQ receptor family member VIII)	PAQR8 C6orf33 LMPB1 MPRB
Q8NGX3	O10T2_HUMAN	reviewed	Olfactory receptor 10T2 (Olfactory receptor OR1-3)	OR10T2
Q93086	P2RX5_HUMAN	reviewed	P2X purinoceptor 5 (P2X5) (ATP receptor) (Purinergic receptor)	P2RX5 P2X5
O43157	PLXB1_HUMAN	reviewed	Plexin-B1 (Semaphorin receptor SEP)	PLXNB1 KIAA0407 PLXN5 SEP
O60741	HCN1_HUMAN	reviewed	Potassium/sodium hyperpolarization-activated cyclic nucleotide-gated channel 1 (Brain cyclic nucleotide-gated channel 1) (BCNG-1)	HCN1 BCNG1
Q8TDB4	HUMMR_HUMAN	reviewed	Protein MGARP (Corneal endothelium-specific protein 1) (CESP-1) (Hypoxia up-regulated mitochondrial movement regulator protein) (Mitochondria-localized glutamic acid-rich protein) (Ovary-specific acidic protein)	MGARP C4orf49 CESP1 HUMMR OSAP GS3582
P24394	IL4RA_HUMAN	reviewed	Interleukin-4 receptor subunit alpha (IL-4 receptor subunit alpha) (IL-4R subunit alpha) (IL-4R-alpha) (IL-4RA) (CD antigen CD124) [Cleaved into: Soluble interleukin-4 receptor subunit alpha (Soluble IL-4 receptor subunit alpha) (Soluble IL-4R-alpha) (sIL4Ralpha/prot) (IL-4-binding protein) (IL4-BP)]	IL4R IL4RA 582J2.1
P05106	ITB3_HUMAN	reviewed	Integrin beta-3 (Platelet membrane glycoprotein IIIa) (GPIIIa) (CD antigen CD61)	ITGB3 GP3A
O76095	JTB_HUMAN	reviewed	Protein JTB (Jumping translocation breakpoint protein) (Prostate androgen-regulated protein) (PAR protein)	JTB HSPC222
Q9UGI6	KCNN3_HUMAN	reviewed	Small conductance calcium-activated potassium channel protein 3 (SK3) (SKCa 3) (SKCa3) (KCa2.3)	KCNN3 K3
Q8N112	LSME2_HUMAN	reviewed	Leucine-rich single-pass membrane protein 2	LSMEM2 C3orf45
O75022	LIRB3_HUMAN	reviewed	Leukocyte immunoglobulin-like receptor subfamily B member 3 (LIR-3) (Leukocyte immunoglobulin-like receptor 3) (CD85 antigen-like family member A) (Immunoglobulin-like transcript 5) (ILT-5) (Monocyte inhibitory receptor HL9) (CD antigen CD85a)	LILRB3 ILT5 LIR3
Q5VZR4	MF14C_HUMAN	reviewed	Hippocampus abundant transcript-like protein 2 (Major facilitator superfamily domain-containing 14C)	MFSD14C HIATL2
Q09327	MGAT3_HUMAN	reviewed	Beta-1,4-mannosyl-glycoprotein 4-beta-N-acetylglucosaminyltransferase (EC 2.4.1.144) (N-glycosyl-oligosaccharide-glycoprotein N-acetylglucosaminyltransferase III) (GNT-III) (GlcNAc-T III) (N-acetylglucosaminyltransferase III)	MGAT3 GGNT3
P10620	MGST1_HUMAN	reviewed	Microsomal glutathione S-transferase 1 (Microsomal GST-1) (EC 2.5.1.18) (Microsomal GST-I)	MGST1 GST12 MGST
Q5EB52	MEST_HUMAN	reviewed	Mesoderm-specific transcript homolog protein (EC 3.-.-.-) (Paternally-expressed gene 1 protein)	MEST PEG1
P41145	OPRK_HUMAN	reviewed	Kappa-type opioid receptor (K-OR-1) (KOR-1)	OPRK1 OPRK
Q96HS1	PGAM5_HUMAN	reviewed	Serine/threonine-protein phosphatase PGAM5, mitochondrial (EC 3.1.3.16) (Bcl-XL-binding protein v68) (Phosphoglycerate mutase family member 5)	PGAM5
Q8IZP7	H6ST3_HUMAN	reviewed	Heparan-sulfate 6-O-sulfotransferase 3 (HS6ST-3) (EC 2.8.2.-)	HS6ST3
P42263	GRIA3_HUMAN	reviewed	Glutamate receptor 3 (GluR-3) (AMPA-selective glutamate receptor 3) (GluR-C) (GluR-K3) (Glutamate receptor ionotropic, AMPA 3) (GluA3)	GRIA3 GLUR3 GLURC
Q86UP9	LHPL3_HUMAN	reviewed	LHFPL tetraspan subfamily member 3 protein (Lipoma HMGIC fusion partner-like 3 protein)	LHFPL3 LHFPL4
O75074	LRP3_HUMAN	reviewed	Low-density lipoprotein receptor-related protein 3 (LRP-3) (105 kDa low-density lipoprotein receptor-related protein) (hLRp105)	LRP3
Q5T700	LRAD1_HUMAN	reviewed	Low-density lipoprotein receptor class A domain-containing protein 1	LDLRAD1
Q6P9F7	LRC8B_HUMAN	reviewed	Volume-regulated anion channel subunit LRRC8B (Leucine-rich repeat-containing protein 8B) (T-cell activation leucine repeat-rich protein) (TA-LRRP)	LRRC8B KIAA0231 UNQ6413/PRO21207
Q68DH5	LMBD2_HUMAN	reviewed	G-protein coupled receptor-associated protein LMBRD2 (LMBR1 domain-containing protein 2)	LMBRD2
Q8WVP7	LMBR1_HUMAN	reviewed	Limb region 1 protein homolog (Differentiation-related gene 14 protein)	LMBR1 C7orf2 DIF14
Q8NHL6	LIRB1_HUMAN	reviewed	Leukocyte immunoglobulin-like receptor subfamily B member 1 (LIR-1) (Leukocyte immunoglobulin-like receptor 1) (CD85 antigen-like family member J) (Immunoglobulin-like transcript 2) (ILT-2) (Monocyte/macrophage immunoglobulin-like receptor 7) (MIR-7) (CD antigen CD85j)	LILRB1 ILT2 LIR1 MIR7
Q92617	NPIB3_HUMAN	reviewed	Nuclear pore complex-interacting protein family member B3 (Nuclear pore complex-interacting protein-like 3) (Protein pps22-1)	NPIPB3 KIAA0220 NPIPL3
O60449	LY75_HUMAN	reviewed	Lymphocyte antigen 75 (Ly-75) (C-type lectin domain family 13 member B) (DEC-205) (gp200-MR6) (CD antigen CD205)	LY75 CD205 CLEC13B
Q9BSK0	MALD1_HUMAN	reviewed	MARVEL domain-containing protein 1	MARVELD1 MRVLDC1
Q8N5G2	MACOI_HUMAN	reviewed	Macoilin (Macoilin-1) (Transmembrane protein 57)	MACO1 TMEM57
P52848	NDST1_HUMAN	reviewed	Bifunctional heparan sulfate N-deacetylase/N-sulfotransferase 1 (EC 2.8.2.8) (Glucosaminyl N-deacetylase/N-sulfotransferase 1) (NDST-1) (N-heparan sulfate sulfotransferase 1) (N-HSST 1) ([Heparan sulfate]-glucosamine N-sulfotransferase 1) (HSNST 1) [Includes: Heparan sulfate N-deacetylase 1 (EC 3.-.-.-); Heparan sulfate N-sulfotransferase 1 (EC 2.8.2.-)]	NDST1 HSST HSST1
P0DQD5	NPY42_HUMAN	reviewed	Neuropeptide Y receptor type 4-2	NPY4R2
P50391	NPY4R_HUMAN	reviewed	Neuropeptide Y receptor type 4 (NPY4-R) (Pancreatic polypeptide receptor 1) (PP1)	NPY4R PPYR1
P52849	NDST2_HUMAN	reviewed	Bifunctional heparan sulfate N-deacetylase/N-sulfotransferase 2 (EC 2.8.2.8) (Glucosaminyl N-deacetylase/N-sulfotransferase 2) (NDST-2) (N-heparan sulfate sulfotransferase 2) (N-HSST 2) [Includes: Heparan sulfate N-deacetylase 2 (EC 3.-.-.-); Heparan sulfate N-sulfotransferase 2 (EC 2.8.2.-)]	NDST2 HSST2
Q9H3R1	NDST4_HUMAN	reviewed	Bifunctional heparan sulfate N-deacetylase/N-sulfotransferase 4 (EC 2.8.2.8) (Glucosaminyl N-deacetylase/N-sulfotransferase 4) (NDST-4) (N-heparan sulfate sulfotransferase 4) (N-HSST 4) [Includes: Heparan sulfate N-deacetylase 4 (EC 3.-.-.-); Heparan sulfate N-sulfotransferase 4 (EC 2.8.2.-)]	NDST4 HSST4
Q9GZY8	MFF_HUMAN	reviewed	Mitochondrial fission factor	MFF C2orf33 AD030 AD033 GL004
Q86UW1	OSTA_HUMAN	reviewed	Organic solute transporter subunit alpha (OST-alpha) (Solute carrier family 51 subunit alpha)	SLC51A OSTA
A6NCV1	O6C74_HUMAN	reviewed	Olfactory receptor 6C74	OR6C74
Q96PE5	OPALI_HUMAN	reviewed	Opalin (Oligodendrocytic myelin paranodal and inner loop protein) (Transmembrane protein 10)	OPALIN HTMP10 TMEM10
Q9NZP5	O5AC2_HUMAN	reviewed	Olfactory receptor 5AC2 (HSA1)	OR5AC2
Q9NPG4	PCD12_HUMAN	reviewed	Protocadherin-12 (Vascular cadherin-2) (Vascular endothelial cadherin-2) (VE-cad-2) (VE-cadherin-2) [Cleaved into: Protocadherin-12, secreted form]	PCDH12 UNQ395/PRO731
Q9Y5F9	PCDGI_HUMAN	reviewed	Protocadherin gamma-B6 (PCDH-gamma-B6)	PCDHGB6
Q9Y5E3	PCDB6_HUMAN	reviewed	Protocadherin beta-6 (PCDH-beta-6)	PCDHB6
Q96NT5	PCFT_HUMAN	reviewed	Proton-coupled folate transporter (G21) (Heme carrier protein 1) (PCFT/HCP1) (Solute carrier family 46 member 1)	SLC46A1 HCP1 PCFT
O60245	PCDH7_HUMAN	reviewed	Protocadherin-7 (Brain-heart protocadherin) (BH-Pcdh)	PCDH7 BHPCDH
P07202	PERT_HUMAN	reviewed	Thyroid peroxidase (TPO) (EC 1.11.1.8)	TPO
Q86X29	LSR_HUMAN	reviewed	Lipolysis-stimulated lipoprotein receptor	LSR LISCH
Q13021	MALL_HUMAN	reviewed	MAL-like protein (Protein BENE)	MALL BENE
Q8TF71	MOT10_HUMAN	reviewed	Monocarboxylate transporter 10 (MCT 10) (Aromatic amino acid transporter 1) (Solute carrier family 16 member 10) (T-type amino acid transporter 1)	SLC16A10 MCT10 TAT1
O75352	MPU1_HUMAN	reviewed	Mannose-P-dolichol utilization defect 1 protein (Suppressor of Lec15 and Lec35 glycosylation mutation homolog) (SL15)	MPDU1
Q7RTY1	MOT9_HUMAN	reviewed	Monocarboxylate transporter 9 (MCT 9) (Solute carrier family 16 member 9)	SLC16A9 C10orf36 MCT9
Q9Y5U8	MPC1_HUMAN	reviewed	Mitochondrial pyruvate carrier 1 (Brain protein 44-like protein)	MPC1 BRP44L CGI-129 HSPC040 PNAS-115
Q6Q8B3	MO2R2_HUMAN	reviewed	Cell surface glycoprotein CD200 receptor 2 (CD200 cell surface glycoprotein receptor-like 2) (CD200 receptor-like 2) (HuCD200R2) (CD200 cell surface glycoprotein receptor-like a) (CD200RLa) (Cell surface glycoprotein CD200 receptor 1-like) (Cell surface glycoprotein OX2 receptor 2)	CD200R1L CD200R2
P49286	MTR1B_HUMAN	reviewed	Melatonin receptor type 1B (Mel-1B-R) (Mel1b receptor)	MTNR1B
P15941	MUC1_HUMAN	reviewed	Mucin-1 (MUC-1) (Breast carcinoma-associated antigen DF3) (Cancer antigen 15-3) (CA 15-3) (Carcinoma-associated mucin) (Episialin) (H23AG) (Krebs von den Lungen-6) (KL-6) (PEMT) (Peanut-reactive urinary mucin) (PUM) (Polymorphic epithelial mucin) (PEM) (Tumor-associated epithelial membrane antigen) (EMA) (Tumor-associated mucin) (CD antigen CD227) [Cleaved into: Mucin-1 subunit alpha (MUC1-NT) (M…	MUC1 PUM
Q6NSJ0	MYORG_HUMAN	reviewed	Myogenesis-regulating glycosidase (EC 3.2.1.-) (Uncharacterized family 31 glucosidase KIAA1161)	MYORG KIAA1161
Q9Y2G1	MYRF_HUMAN	reviewed	Myelin regulatory factor (EC 3.4.-.-) (Myelin gene regulatory factor) [Cleaved into: Myelin regulatory factor, N-terminal; Myelin regulatory factor, C-terminal]	MYRF C11orf9 KIAA0954 MRF
Q92542	NICA_HUMAN	reviewed	Nicastrin	NCSTN KIAA0253 UNQ1874/PRO4317
P84157	MXRA7_HUMAN	reviewed	Matrix-remodeling-associated protein 7	MXRA7
Q9NV92	NFIP2_HUMAN	reviewed	NEDD4 family-interacting protein 2 (NEDD4 WW domain-binding protein 5A) (Putative MAPK-activating protein PM04/PM05/PM06/PM07) (Putative NF-kappa-B-activating protein 413)	NDFIP2 KIAA1165 N4WBP5A
Q9GZP1	NRSN2_HUMAN	reviewed	Neurensin-2	NRSN2 C20orf98
A6NL08	O6C75_HUMAN	reviewed	Olfactory receptor 6C75	OR6C75
Q8NGB8	O4F15_HUMAN	reviewed	Olfactory receptor 4F15 (Olfactory receptor OR15-14)	OR4F15
Q9H209	O10A4_HUMAN	reviewed	Olfactory receptor 10A4 (HP2) (Olfactory receptor-like protein JCG5)	OR10A4 OR10A4P
Q8NGN6	O10G7_HUMAN	reviewed	Olfactory receptor 10G7 (Olfactory receptor OR11-283)	OR10G7
Q8NGC7	O11H6_HUMAN	reviewed	Olfactory receptor 11H6 (Olfactory receptor OR14-35)	OR11H6
Q8NGS6	O13C3_HUMAN	reviewed	Olfactory receptor 13C3 (Olfactory receptor OR9-8)	OR13C3
Q8NGQ4	O10Q1_HUMAN	reviewed	Olfactory receptor 10Q1 (Olfactory receptor OR11-233)	OR10Q1
Q8NGL1	OR5DI_HUMAN	reviewed	Olfactory receptor 5D18 (Olfactory receptor OR11-143) (Olfactory receptor OR11-152)	OR5D18
P47887	OR1E2_HUMAN	reviewed	Olfactory receptor 1E2 (Olfactory receptor 17-93/17-135/17-136) (OR17-135) (OR17-136) (OR17-93) (Olfactory receptor 1E4)	OR1E2 OR1E4
Q8NGB4	OR4S1_HUMAN	reviewed	Olfactory receptor 4S1 (Olfactory receptor OR11-100)	OR4S1
Q8NGA2	OR7A2_HUMAN	reviewed	Putative olfactory receptor 7A2 (Putative olfactory receptor 7A7)	OR7A2P OR7A2 OR7A7
Q8NHA8	OR1FC_HUMAN	reviewed	Olfactory receptor 1F12 (Hs6M1-35P)	OR1F12 OR1F12P
A6NF89	OR6C6_HUMAN	reviewed	Olfactory receptor 6C6	OR6C6
P47881	OR3A1_HUMAN	reviewed	Olfactory receptor 3A1 (Olfactory receptor 17-40) (OR17-40) (Olfactory receptor OR17-15)	OR3A1 OLFRA03
Q8IY49	PAQRA_HUMAN	reviewed	Monocyte to macrophage differentiation factor 2 (Progestin and adipoQ receptor family member 10) (Progestin and adipoQ receptor family member X)	MMD2 PAQR10
Q92896	GSLG1_HUMAN	reviewed	Golgi apparatus protein 1 (CFR-1) (Cysteine-rich fibroblast growth factor receptor) (E-selectin ligand 1) (ESL-1) (Golgi sialoglycoprotein MG-160)	GLG1 CFR1 ESL1 MG160
Q14114	LRP8_HUMAN	reviewed	Low-density lipoprotein receptor-related protein 8 (LRP-8) (Apolipoprotein E receptor 2)	LRP8 APOER2
Q86YJ5	MARH9_HUMAN	reviewed	E3 ubiquitin-protein ligase MARCHF9 (EC 2.3.2.27) (Membrane-associated RING finger protein 9) (Membrane-associated RING-CH protein IX) (MARCH-IX) (RING finger protein 179) (RING-type E3 ubiquitin transferase MARCHF9)	MARCHF9 MARCH9 RNF179
Q9P2E8	MARH4_HUMAN	reviewed	E3 ubiquitin-protein ligase MARCHF4 (EC 2.3.2.27) (Membrane-associated RING finger protein 4) (Membrane-associated RING-CH protein IV) (MARCH-IV) (RING finger protein 174) (RING-type E3 ubiquitin transferase MARCHF4)	MARCHF4 KIAA1399 MARCH4 RNF174
Q9UQ53	MGT4B_HUMAN	reviewed	Alpha-1,3-mannosyl-glycoprotein 4-beta-N-acetylglucosaminyltransferase B (EC 2.4.1.145) (N-glycosyl-oligosaccharide-glycoprotein N-acetylglucosaminyltransferase IVb) (GlcNAc-T IVb) (GnT-IVb) (N-acetylglucosaminyltransferase IVb) (UDP-N-acetylglucosamine: alpha-1,3-D-mannoside beta-1,4-N-acetylglucosaminyltransferase IVb)	MGAT4B UNQ906/PRO1927
Q05586	NMDZ1_HUMAN	reviewed	Glutamate receptor ionotropic, NMDA 1 (GluN1) (Glutamate [NMDA] receptor subunit zeta-1) (N-methyl-D-aspartate receptor subunit NR1) (NMD-R1)	GRIN1 NMDAR1
Q96NY8	NECT4_HUMAN	reviewed	Nectin-4 (Ig superfamily receptor LNIR) (Nectin cell adhesion molecule 4) (Poliovirus receptor-related protein 4) [Cleaved into: Processed poliovirus receptor-related protein 4]	NECTIN4 LNIR PRR4 PVRL4
Q9Y5S8	NOX1_HUMAN	reviewed	NADPH oxidase 1 (NOX-1) (EC 1.-.-.-) (Mitogenic oxidase 1) (MOX-1) (NADH/NADPH mitogenic oxidase subunit P65-MOX) (NOH-1)	NOX1 MOX1 NOH1
Q15155	NOMO1_HUMAN	reviewed	Nodal modulator 1 (pM5 protein)	NOMO1 PM5
Q8NGI1	O56B2_HUMAN	reviewed	Putative olfactory receptor 56B2	OR56B2P
A6NGY5	O51F1_HUMAN	reviewed	Olfactory receptor 51F1	OR51F1 OR51F1P
Q92824	PCSK5_HUMAN	reviewed	Proprotein convertase subtilisin/kexin type 5 (EC 3.4.21.-) (Proprotein convertase 5) (PC5) (Proprotein convertase 6) (PC6) (hPC6) (Subtilisin/kexin-like protease PC5)	PCSK5 PC5 PC6
Q8NGN1	OR6T1_HUMAN	reviewed	Olfactory receptor 6T1 (Olfactory receptor OR11-277)	OR6T1
Q8N148	OR6V1_HUMAN	reviewed	Olfactory receptor 6V1 (Olfactory receptor OR7-3)	OR6V1
Q9UN73	PCDA6_HUMAN	reviewed	Protocadherin alpha-6 (PCDH-alpha-6)	PCDHA6 CNRS2
Q9Y5G9	PCDG4_HUMAN	reviewed	Protocadherin gamma-A4 (PCDH-gamma-A4)	PCDHGA4
Q9Y5F2	PCDBB_HUMAN	reviewed	Protocadherin beta-11 (PCDH-beta-11)	PCDHB11
Q9Y5F1	PCDBC_HUMAN	reviewed	Protocadherin beta-12 (PCDH-beta-12)	PCDHB12
Q8NBV4	PLPP7_HUMAN	reviewed	Inactive phospholipid phosphatase 7 (Phosphatidic acid phosphatase type 2 domain-containing protein 3)	PLPP7 C9orf67 PPAPDC3
Q92521	PIGB_HUMAN	reviewed	GPI mannosyltransferase 3 (EC 2.4.1.-) (GPI mannosyltransferase III) (GPI-MT-III) (Phosphatidylinositol-glycan biosynthesis class B protein) (PIG-B)	PIGB
O75325	LRRN2_HUMAN	reviewed	Leucine-rich repeat neuronal protein 2 (Glioma amplified on chromosome 1 protein) (Leucine-rich repeat neuronal protein 5)	LRRN2 GAC1 LRRN5 UNQ256/PRO293
Q9H3W5	LRRN3_HUMAN	reviewed	Leucine-rich repeat neuronal protein 3 (Neuronal leucine-rich repeat protein 3) (NLRR-3)	LRRN3 Nbla10363 UNQ194/PRO220
Q96JQ5	M4A4A_HUMAN	reviewed	Membrane-spanning 4-domains subfamily A member 4A (CD20 antigen-like 1) (Four-span transmembrane protein 1)	MS4A4A 4SPAN1 CD20L1 MS4A4 HDCME31P
Q9H0U3	MAGT1_HUMAN	reviewed	Magnesium transporter protein 1 (MagT1) (Dolichyl-diphosphooligosaccharide--protein glycosyltransferase subunit MAGT1) (Oligosaccharyl transferase subunit MAGT1) (Implantation-associated protein) (IAP)	MAGT1 IAG2 PSEC0084 UNQ628/PRO1244
O00483	NDUA4_HUMAN	reviewed	Cytochrome c oxidase subunit NDUFA4 (Complex I-MLRQ) (CI-MLRQ) (NADH-ubiquinone oxidoreductase MLRQ subunit)	NDUFA4
Q9UEW3	MARCO_HUMAN	reviewed	Macrophage receptor MARCO (Macrophage receptor with collagenous structure) (Scavenger receptor class A member 2)	MARCO SCARA2
Q9P0J0	NDUAD_HUMAN	reviewed	NADH dehydrogenase [ubiquinone] 1 alpha subcomplex subunit 13 (Cell death regulatory protein GRIM-19) (Complex I-B16.6) (CI-B16.6) (Gene associated with retinoic and interferon-induced mortality 19 protein) (GRIM-19) (Gene associated with retinoic and IFN-induced mortality 19 protein) (NADH-ubiquinone oxidoreductase B16.6 subunit)	NDUFA13 GRIM19 CDA016 CGI-39
O95255	MRP6_HUMAN	reviewed	ATP-binding cassette sub-family C member 6 (EC 7.6.2.-) (EC 7.6.2.3) (Anthracycline resistance-associated protein) (Multi-specific organic anion transporter E) (MOAT-E) (Multidrug resistance-associated protein 6)	ABCC6 ARA MRP6
Q9Y6C9	MTCH2_HUMAN	reviewed	Mitochondrial carrier homolog 2 (Met-induced mitochondrial protein)	MTCH2 MIMP HSPC032
Q68D85	NR3L1_HUMAN	reviewed	Natural cytotoxicity triggering receptor 3 ligand 1 (B7 homolog 6) (B7-H6)	NCR3LG1 B7H6
P58181	O10A3_HUMAN	reviewed	Olfactory receptor 10A3 (HTPCRX12) (Olfactory receptor OR11-97)	OR10A3
Q7RTM1	OTOP1_HUMAN	reviewed	Proton channel OTOP1 (Otopetrin-1) (hOtop1)	OTOP1
P0DN81	O13C7_HUMAN	reviewed	Olfactory receptor 13C7	OR13C7 OR13C7P
Q6IEV9	OR4CB_HUMAN	reviewed	Olfactory receptor 4C11 (Olfactory receptor OR11-136)	OR4C11 OR4C11P
Q8NGR5	OR1L4_HUMAN	reviewed	Olfactory receptor 1L4 (OST046) (Olfactory receptor 1L5) (Olfactory receptor 9-E) (OR9-E) (Olfactory receptor OR9-29)	OR1L4 OR1L5
Q96R72	OR4K3_HUMAN	reviewed	Olfactory receptor 4K3 (Olfactory receptor OR14-14)	OR4K3 OR4K3P
Q8NH73	OR4S2_HUMAN	reviewed	Olfactory receptor 4S2 (Olfactory receptor OR11-137)	OR4S2 OR4S2P
Q8N146	OR8H3_HUMAN	reviewed	Olfactory receptor 8H3 (Olfactory receptor OR11-172)	OR8H3
Q8NGG1	OR8J2_HUMAN	reviewed	Olfactory receptor 8J2	OR8J2 OR8J2P
Q8NH94	OR1L1_HUMAN	reviewed	Olfactory receptor 1L1 (Olfactory receptor 1L2) (Olfactory receptor 9-C) (OR9-C) (Olfactory receptor OR9-27)	OR1L1 OR1L2
Q86V24	PAQR2_HUMAN	reviewed	Adiponectin receptor protein 2 (Progestin and adipoQ receptor family member 2) (Progestin and adipoQ receptor family member II)	ADIPOR2 PAQR2
Q9H6A9	PCX3_HUMAN	reviewed	Pecanex-like protein 3 (Pecanex homolog protein 3)	PCNX3 PCNXL3
O14683	P5I11_HUMAN	reviewed	Tumor protein p53-inducible protein 11 (p53-induced gene 11 protein)	TP53I11 PIG11
P41586	PACR_HUMAN	reviewed	Pituitary adenylate cyclase-activating polypeptide type I receptor (PACAP type I receptor) (PACAP-R-1) (PACAP-R1)	ADCYAP1R1
P30559	OXYR_HUMAN	reviewed	Oxytocin receptor (OT-R)	OXTR
P32418	NAC1_HUMAN	reviewed	Sodium/calcium exchanger 1 (Na(+)/Ca(2+)-exchange protein 1) (Solute carrier family 8 member 1)	SLC8A1 CNC NCX1
P57103	NAC3_HUMAN	reviewed	Sodium/calcium exchanger 3 (Na(+)/Ca(2+)-exchange protein 3) (Solute carrier family 8 member 3)	SLC8A3 NCX3
Q8WUY8	NAT14_HUMAN	reviewed	N-acetyltransferase 14 (EC 2.3.1.-) (K562 cell-derived leucine-zipper-like protein 1)	NAT14 KLP1
Q16617	NKG7_HUMAN	reviewed	Protein NKG7 (G-CSF-induced gene 1 protein) (GIG-1 protein) (Granule membrane protein of 17 kDa) (GMP-17) (Natural killer cell protein 7) (p15-TIA-1)	NKG7 GIG1
P03905	NU4M_HUMAN	reviewed	NADH-ubiquinone oxidoreductase chain 4 (EC 7.1.1.2) (NADH dehydrogenase subunit 4)	MT-ND4 MTND4 NADH4 ND4
Q7L5N7	PCAT2_HUMAN	reviewed	Lysophosphatidylcholine acyltransferase 2 (LPC acyltransferase 2) (LPCAT-2) (LysoPC acyltransferase 2) (EC 2.3.1.23) (1-acylglycerol-3-phosphate O-acyltransferase 11) (1-AGP acyltransferase 11) (1-AGPAT 11) (EC 2.3.1.51) (1-acylglycerophosphocholine O-acyltransferase) (1-alkenylglycerophosphocholine O-acyltransferase) (EC 2.3.1.25) (1-alkylglycerophosphocholine O-acetyltransferase) (EC 2.3.1.67) …	LPCAT2 AGPAT11 AYTL1
Q9Y5E6	PCDB3_HUMAN	reviewed	Protocadherin beta-3 (PCDH-beta-3)	PCDHB3
Q9Y5F0	PCDBD_HUMAN	reviewed	Protocadherin beta-13 (PCDH-beta-13)	PCDHB13 UNQ332/PRO531
P09131	P3_HUMAN	reviewed	P3 protein (Solute carrier family 10 member 3)	SLC10A3 DXS253E P3
P56962	STX17_HUMAN	reviewed	Syntaxin-17	STX17
Q9P2W9	STX18_HUMAN	reviewed	Syntaxin-18 (Cell growth-inhibiting gene 9 protein)	STX18 GIG9
P30301	MIP_HUMAN	reviewed	Lens fiber major intrinsic protein (Aquaporin-0) (MIP26) (MP26)	MIP AQP0
O15374	MOT5_HUMAN	reviewed	Monocarboxylate transporter 5 (MCT 5) (Monocarboxylate transporter 4) (MCT 4) (Solute carrier family 16 member 4)	SLC16A4 MCT4 MCT5
Q96AM1	MRGRF_HUMAN	reviewed	Mas-related G-protein coupled receptor member F (Mas-related gene F protein) (G-protein coupled receptor 140) (G-protein coupled receptor 168)	MRGPRF GPR140 GPR168 MRGF PSEC0142
Q9H195	MUC3B_HUMAN	reviewed	Mucin-3B (MUC-3B) (Intestinal mucin-3B) (Fragments)	MUC3B
Q5SSG8	MUC21_HUMAN	reviewed	Mucin-21 (MUC-21) (Epiglycanin)	MUC21 C6orf205 UNQ697/PRO1342
Q9Y5G6	PCDG7_HUMAN	reviewed	Protocadherin gamma-A7 (PCDH-gamma-A7)	PCDHGA7
Q9Y5G5	PCDG8_HUMAN	reviewed	Protocadherin gamma-A8 (PCDH-gamma-A8)	PCDHGA8 KIAA0327
Q96S97	MYADM_HUMAN	reviewed	Myeloid-associated differentiation marker (Protein SB135)	MYADM UNQ553/PRO1110
Q96QE2	MYCT_HUMAN	reviewed	Proton myo-inositol cotransporter (H(+)-myo-inositol cotransporter) (Hmit) (H(+)-myo-inositol symporter) (Solute carrier family 2 member 13)	SLC2A13
O15118	NPC1_HUMAN	reviewed	NPC intracellular cholesterol transporter 1 (Niemann-Pick C1 protein)	NPC1
Q9BT67	NFIP1_HUMAN	reviewed	NEDD4 family-interacting protein 1 (Breast cancer-associated protein SGA-1M) (NEDD4 WW domain-binding protein 5) (Putative MAPK-activating protein PM13) (Putative NF-kappa-B-activating protein 164) (Putative NFKB and MAPK-activating protein)	NDFIP1 N4WBP5 PSEC0192 PSEC0223
Q8N8Q9	NIPA2_HUMAN	reviewed	Magnesium transporter NIPA2 (Non-imprinted in Prader-Willi/Angelman syndrome region protein 2)	NIPA2
Q92859	NEO1_HUMAN	reviewed	Neogenin (Immunoglobulin superfamily DCC subclass member 2)	NEO1 IGDCC2 NGN
P29371	NK3R_HUMAN	reviewed	Neuromedin-K receptor (NKR) (NK-3 receptor) (NK-3R) (Neurokinin B receptor) (Tachykinin receptor 3)	TACR3 NK3R TAC3R
P49279	NRAM1_HUMAN	reviewed	Natural resistance-associated macrophage protein 1 (NRAMP 1) (Solute carrier family 11 member 1)	SLC11A1 LSH NRAMP NRAMP1
Q9H205	O2AG1_HUMAN	reviewed	Olfactory receptor 2AG1 (HT3) (Olfactory receptor 2AG3) (Olfactory receptor OR11-79)	OR2AG1 OR2AG3
Q8NG92	O13H1_HUMAN	reviewed	Olfactory receptor 13H1 (Olfactory receptor ORX-1)	OR13H1
Q8NHC4	O10J5_HUMAN	reviewed	Olfactory receptor 10J5 (Olfactory receptor OR1-28)	OR10J5
Q8NH48	OR5B3_HUMAN	reviewed	Olfactory receptor 5B3 (Olfactory receptor 5B13) (Olfactory receptor OR11-239)	OR5B3 OR5B13
Q8NGP0	OR4CD_HUMAN	reviewed	Olfactory receptor 4C13 (Olfactory receptor OR11-260)	OR4C13
Q8NGD4	OR4K1_HUMAN	reviewed	Olfactory receptor 4K1 (Olfactory receptor OR14-19)	OR4K1
Q15617	OR8G1_HUMAN	reviewed	Olfactory receptor 8G1 (Olfactory receptor OR11-281) (Olfactory receptor TPCR25)	OR8G1 OR8G1P
Q8NGR4	OR5C1_HUMAN	reviewed	Olfactory receptor 5C1 (Olfactory receptor 5C2) (Olfactory receptor 9-F) (OR9-F)	OR5C1 OR5C2P
O95222	OR6A2_HUMAN	reviewed	Olfactory receptor 6A2 (Olfactory receptor 11-55) (OR11-55) (Olfactory receptor 6A1) (Olfactory receptor OR11-83) (hP2 olfactory receptor)	OR6A2 OR6A1 OR6A2P
O95006	OR2F2_HUMAN	reviewed	Olfactory receptor 2F2 (Olfactory receptor 7-1) (OR7-1) (Olfactory receptor OR7-6)	OR2F2
Q08174	PCDH1_HUMAN	reviewed	Protocadherin-1 (Cadherin-like protein 1) (Protocadherin-42) (PC42)	PCDH1
Q9Y5E2	PCDB7_HUMAN	reviewed	Protocadherin beta-7 (PCDH-beta-7)	PCDHB7
O43614	OX2R_HUMAN	reviewed	Orexin receptor type 2 (Ox-2-R) (Ox2-R) (Ox2R) (Hypocretin receptor type 2)	HCRTR2
O14494	PLPP1_HUMAN	reviewed	Phospholipid phosphatase 1 (EC 3.1.3.-) (EC 3.1.3.106) (EC 3.1.3.4) (EC 3.1.3.81) (Lipid phosphate phosphohydrolase 1) (PAP2-alpha) (Phosphatidate phosphohydrolase type 2a) (Phosphatidic acid phosphatase 2a) (PAP-2a) (PAP2a)	PLPP1 LPP1 PPAP2A
Q5SGD2	PPM1L_HUMAN	reviewed	Protein phosphatase 1L (EC 3.1.3.16) (Protein phosphatase 1-like) (Protein phosphatase 2C isoform epsilon) (PP2C-epsilon)	PPM1L PP2CE
Q9Y6C5	PTC2_HUMAN	reviewed	Protein patched homolog 2 (PTC2)	PTCH2 UNQ560/PRO1121/PRO57079
Q9H237	PORCN_HUMAN	reviewed	Protein-serine O-palmitoleoyltransferase porcupine (EC 2.3.1.250) (Protein MG61)	PORCN MG61 PORC PPN
Q9H244	P2Y12_HUMAN	reviewed	P2Y purinoceptor 12 (P2Y12) (ADP-glucose receptor) (ADPG-R) (P2T(AC)) (P2Y(AC)) (P2Y(cyc)) (P2Y12 platelet ADP receptor) (P2Y(ADP)) (SP1999)	P2RY12 HORK3
P98161	PKD1_HUMAN	reviewed	Polycystin-1 (PC1) (Autosomal dominant polycystic kidney disease 1 protein)	PKD1
Q8N131	PORIM_HUMAN	reviewed	Porimin (Keratinocytes-associated transmembrane protein 3) (KCT-3) (Pro-oncosis receptor inducing membrane injury) (Transmembrane protein 123)	TMEM123 KCT3 PSEC0111 UNQ641/PRO1271
Q8NFJ5	RAI3_HUMAN	reviewed	Retinoic acid-induced protein 3 (G-protein coupled receptor family C group 5 member A) (Phorbol ester induced gene 1) (PEIG-1) (Retinoic acid-induced gene 1 protein) (RAIG-1)	GPRC5A GPCR5A RAI3 RAIG1
Q9H9V4	RN122_HUMAN	reviewed	RING finger protein 122	RNF122
Q9ULX5	RN112_HUMAN	reviewed	RING finger protein 112 (EC 2.3.2.27) (Brain finger protein) (Zinc finger protein 179)	RNF112 BFP ZNF179
O43567	RNF13_HUMAN	reviewed	E3 ubiquitin-protein ligase RNF13 (EC 2.3.2.27) (RING finger protein 13) (RING-type E3 ubiquitin transferase RNF13)	RNF13 RZF
Q01973	ROR1_HUMAN	reviewed	Inactive tyrosine-protein kinase transmembrane receptor ROR1 (Neurotrophic tyrosine kinase, receptor-related 1)	ROR1 NTRKR1
Q9UQQ1	NALDL_HUMAN	reviewed	Aminopeptidase NAALADL1 (EC 3.4.11.-) (100 kDa ileum brush border membrane protein) (I100) (Ileal dipeptidylpeptidase) (N-acetylated-alpha-linked acidic dipeptidase-like protein) (NAALADase L)	NAALADL1 NAALADASEL NAALADL
Q9NZG7	NINJ2_HUMAN	reviewed	Ninjurin-2 (Nerve injury-induced protein 2)	NINJ2
Q96PH1	NOX5_HUMAN	reviewed	NADPH oxidase 5 (EC 1.6.3.-)	NOX5
A6NFY4	NEMP2_HUMAN	reviewed	Nuclear envelope integral membrane protein 2	NEMP2 TMEM194B
P30989	NTR1_HUMAN	reviewed	Neurotensin receptor type 1 (NT-R-1) (NTR1) (High-affinity levocabastine-insensitive neurotensin receptor) (NTRH)	NTSR1 NTRR
Q92823	NRCAM_HUMAN	reviewed	Neuronal cell adhesion molecule (Nr-CAM) (Neuronal surface protein Bravo) (hBravo) (NgCAM-related cell adhesion molecule) (Ng-CAM-related)	NRCAM KIAA0343
Q9H344	O51I2_HUMAN	reviewed	Olfactory receptor 51I2 (Odorant receptor HOR5'beta12) (Olfactory receptor OR11-38)	OR51I2
Q8NGP9	O5AR1_HUMAN	reviewed	Olfactory receptor 5AR1 (Olfactory receptor OR11-209)	OR5AR1
P51575	P2RX1_HUMAN	reviewed	P2X purinoceptor 1 (P2X1) (ATP receptor) (Purinergic receptor)	P2RX1 P2X1
P54829	PTN5_HUMAN	reviewed	Tyrosine-protein phosphatase non-receptor type 5 (EC 3.1.3.48) (Neural-specific protein-tyrosine phosphatase) (Striatum-enriched protein-tyrosine phosphatase) (STEP)	PTPN5
A5PLK6	RGSL_HUMAN	reviewed	Regulator of G-protein signaling protein-like	RGSL1 RGSL RGSL2
O95202	LETM1_HUMAN	reviewed	Mitochondrial proton/calcium exchanger protein (Leucine zipper-EF-hand-containing transmembrane protein 1)	LETM1
Q86VI4	LAP4B_HUMAN	reviewed	Lysosomal-associated transmembrane protein 4B (Lysosome-associated transmembrane protein 4-beta)	LAPTM4B PSEC0001
Q9BXB1	LGR4_HUMAN	reviewed	Leucine-rich repeat-containing G-protein coupled receptor 4 (G-protein coupled receptor 48)	LGR4 GPR48
Q5VT99	LRC38_HUMAN	reviewed	Leucine-rich repeat-containing protein 38 (BK channel auxiliary gamma subunit LRRC38)	LRRC38
Q9BTN0	LRFN3_HUMAN	reviewed	Leucine-rich repeat and fibronectin type-III domain-containing protein 3 (Synaptic adhesion-like molecule 4)	LRFN3 SALM4 UNQ5865/PRO34192
Q99735	MGST2_HUMAN	reviewed	Microsomal glutathione S-transferase 2 (Microsomal GST-2) (EC 2.5.1.18) (Glutathione peroxidase MGST2) (EC 1.11.1.-) (Leukotriene C4 synthase MGST2) (EC 4.4.1.20) (Microsomal glutathione S-transferase II) (Microsomal GST-II)	MGST2 GST2
Q8NGK6	O52I1_HUMAN	reviewed	Olfactory receptor 52I1 (Olfactory receptor OR11-13)	OR52I1
Q6IF82	O4A47_HUMAN	reviewed	Olfactory receptor 4A47 (Olfactory receptor OR11-113)	OR4A47
Q96E52	OMA1_HUMAN	reviewed	Metalloendopeptidase OMA1, mitochondrial (EC 3.4.24.-) (Metalloprotease-related protein 1) (MPRP-1) (Overlapping with the m-AAA protease 1 homolog)	OMA1 MPRP1
Q9Y5G0	PCDGH_HUMAN	reviewed	Protocadherin gamma-B5 (PCDH-gamma-B5)	PCDHGB5
Q8N3Y7	RDHE2_HUMAN	reviewed	Epidermal retinol dehydrogenase 2 (EPHD-2) (RDH-E2) (EC 1.1.1.105) (Retinal short-chain dehydrogenase reductase 2) (retSDR2) (Short-chain dehydrogenase/reductase family 16C member 5)	SDR16C5 RDHE2
Q7Z5B4	RIC3_HUMAN	reviewed	Protein RIC-3 (Resistant to inhibitor of cholinesterase 3)	RIC3 UNQ720/PRO1385
Q96HR9	REEP6_HUMAN	reviewed	Receptor expression-enhancing protein 6 (Polyposis locus protein 1-like 1)	REEP6 C19orf32 DP1L1
Q9UJ90	KCNE5_HUMAN	reviewed	Potassium voltage-gated channel subfamily E regulatory beta subunit 5 (AMME syndrome candidate gene 2 protein) (Potassium channel subunit beta MiRP4) (Potassium voltage-gated channel subfamily E member 1-like protein)	KCNE5 AMMECR2 KCNE1L
Q9BUR5	MIC26_HUMAN	reviewed	MICOS complex subunit MIC26 (Apolipoprotein O) (MICOS complex subunit MIC23) (Protein FAM121B)	APOO FAM121B MIC23 MIC26 My025 UNQ1866/PRO4302
Q68CQ1	MROH7_HUMAN	reviewed	Maestro heat-like repeat-containing protein family member 7 (HEAT repeat-containing protein 8)	MROH7 C1orf175 HEATR8
Q00325	MPCP_HUMAN	reviewed	Phosphate carrier protein, mitochondrial (Phosphate transport protein) (PTP) (Solute carrier family 25 member 3)	SLC25A3 PHC OK/SW-cl.48
Q2M385	MPEG1_HUMAN	reviewed	Macrophage-expressed gene 1 protein (Macrophage gene 1 protein) (Mpg-1) (Perforin-2) (P-2)	MPEG1
Q96LA9	MRGX4_HUMAN	reviewed	Mas-related G-protein coupled receptor member X4 (Sensory neuron-specific G-protein coupled receptor 5/6)	MRGPRX4 MRGX4 SNSR5 SNSR6
P50281	MMP14_HUMAN	reviewed	Matrix metalloproteinase-14 (MMP-14) (EC 3.4.24.80) (MMP-X1) (Membrane-type matrix metalloproteinase 1) (MT-MMP 1) (MTMMP1) (Membrane-type-1 matrix metalloproteinase) (MT1-MMP) (MT1MMP)	MMP14
Q9Y5P0	O51B4_HUMAN	reviewed	Olfactory receptor 51B4 (Odorant receptor HOR5'beta1)	OR51B4
Q6IF36	O8G2P_HUMAN	reviewed	Putative olfactory receptor 8G2 (Olfactory receptor 8G4) (Olfactory receptor OR11-292) (Olfactory receptor TPCR120)	OR8G2P OR8G2 OR8G4
Q9H1Y3	OPN3_HUMAN	reviewed	Opsin-3 (Encephalopsin) (Panopsin)	OPN3 ECPN
B2RN74	O11HC_HUMAN	reviewed	Olfactory receptor 11H12	OR11H12
Q8NGE0	O10AD_HUMAN	reviewed	Olfactory receptor 10AD1 (Olfactory receptor OR12-1)	OR10AD1 OR10AD1P
Q9UGF5	O14J1_HUMAN	reviewed	Olfactory receptor 14J1 (Hs6M1-28) (Olfactory receptor 5U1) (Olfactory receptor OR6-25)	OR14J1 OR5U1
Q8NGL7	OR4P4_HUMAN	reviewed	Olfactory receptor 4P4 (Olfactory receptor 4P3)	OR4P4 OR4P3P
Q8NH43	OR4L1_HUMAN	reviewed	Olfactory receptor 4L1 (Olfactory receptor 4L2) (Olfactory receptor OR14-28)	OR4L1 OR4L2P
Q8WZ84	OR8D1_HUMAN	reviewed	Olfactory receptor 8D1 (OST004) (Olfactory receptor 8D3) (Olfactory receptor OR11-301) (Olfactory receptor-like protein JCG9)	OR8D1 OR8D3
Q8NGP6	OR5M8_HUMAN	reviewed	Olfactory receptor 5M8 (Olfactory receptor OR11-194)	OR5M8
Q8NGR2	OR1L6_HUMAN	reviewed	Olfactory receptor 1L6 (Olfactory receptor 1L7) (Olfactory receptor OR9-30)	OR1L6 OR1L7
Q9BXI2	ORNT2_HUMAN	reviewed	Mitochondrial ornithine transporter 2 (Solute carrier family 25 member 2)	SLC25A2 ORNT2
Q8NGS3	OR1J1_HUMAN	reviewed	Olfactory receptor 1J1 (Olfactory receptor OR9-18)	OR1J1
Q8NH00	OR2T4_HUMAN	reviewed	Olfactory receptor 2T4 (Olfactory receptor OR1-60)	OR2T4
Q9BRQ5	ORAI3_HUMAN	reviewed	Protein orai-3 (Transmembrane protein 142C)	ORAI3 TMEM142C
Q8NGR6	OR1B1_HUMAN	reviewed	Olfactory receptor 1B1 (Olfactory receptor 9-B) (OR9-B) (Olfactory receptor OR9-26)	OR1B1
Q8NGV0	OR2Y1_HUMAN	reviewed	Olfactory receptor 2Y1 (Olfactory receptor OR5-2)	OR2Y1
O15173	PGRC2_HUMAN	reviewed	Membrane-associated progesterone receptor component 2 (Progesterone membrane-binding protein) (Steroid receptor protein DG6)	PGRMC2 DG6 PMBP
Q8NAT1	PMGT2_HUMAN	reviewed	Protein O-linked-mannose beta-1,4-N-acetylglucosaminyltransferase 2 (POMGnT2) (EC 2.4.1.312) (Extracellular O-linked N-acetylglucosamine transferase-like) (Glycosyltransferase-like domain-containing protein 2)	POMGNT2 AGO61 C3orf39 EOGTL GTDC2
Q8IY26	PLPP6_HUMAN	reviewed	Phospholipid phosphatase 6 (EC 3.1.3.-) (Phosphatidic acid phosphatase type 2 domain-containing protein 2) (PPAP2 domain-containing protein 2) (Presqualene diphosphate phosphatase)	PLPP6 PPAPDC2
Q6T4P5	PLPR3_HUMAN	reviewed	Phospholipid phosphatase-related protein type 3 (EC 3.1.3.4) (Lipid phosphate phosphatase-related protein type 3) (PAP-2-like protein 2) (Plasticity-related gene 2 protein) (PRG-2)	PLPPR3 LPPR3 PHP2 PRG2
Q16651	PRSS8_HUMAN	reviewed	Prostasin (EC 3.4.21.-) (Channel-activating protease 1) (CAP1) (Serine protease 8) [Cleaved into: Prostasin light chain; Prostasin heavy chain]	PRSS8
Q12913	PTPRJ_HUMAN	reviewed	Receptor-type tyrosine-protein phosphatase eta (Protein-tyrosine phosphatase eta) (R-PTP-eta) (EC 3.1.3.48) (Density-enhanced phosphatase 1) (DEP-1) (HPTP eta) (Protein-tyrosine phosphatase receptor type J) (R-PTP-J) (CD antigen CD148)	PTPRJ DEP1
Q96P65	QRFPR_HUMAN	reviewed	Pyroglutamylated RF-amide peptide receptor (AQ27) (G-protein coupled receptor 103) (Orexigenic neuropeptide QRFP receptor) (SP9155)	QRFPR GPR103
Q8N6D2	RN182_HUMAN	reviewed	E3 ubiquitin-protein ligase RNF182 (EC 2.3.2.27) (RING finger protein 182) (RING-type E3 ubiquitin transferase RNF182)	RNF182
Q53FP2	NACHO_HUMAN	reviewed	Novel acetylcholine receptor chaperone	TMEM35A NACHO TMEM35
P0C628	O5AC1_HUMAN	reviewed	Olfactory receptor 5AC1 (Olfactory receptor OR3-2)	OR5AC1 OR5AC1P
Q9HCN3	PGAP6_HUMAN	reviewed	Post-GPI attachment to proteins factor 6 (EC 3.1.1.4) (GPI processing phospholipase A2) (GPI-PLA2) (Protein M83) (Transmembrane protein 6) (Transmembrane protein 8) (Transmembrane protein 8A)	PGAP6 TMEM6 TMEM8 TMEM8A
Q15077	P2RY6_HUMAN	reviewed	P2Y purinoceptor 6 (P2Y6)	P2RY6 PP2891
Q8TEB9	RHBL4_HUMAN	reviewed	Rhomboid-related protein 4 (RRP4) (EC 3.4.21.105) (Rhomboid domain-containing protein 1) (Rhomboid-like protein 4)	RHBDD1 RHBDL4 HSD-50 HSD50
P42261	GRIA1_HUMAN	reviewed	Glutamate receptor 1 (GluR-1) (AMPA-selective glutamate receptor 1) (GluR-A) (GluR-K1) (Glutamate receptor ionotropic, AMPA 1) (GluA1)	GRIA1 GLUH1 GLUR1
Q01628	IFM3_HUMAN	reviewed	Interferon-induced transmembrane protein 3 (Dispanin subfamily A member 2b) (DSPA2b) (Interferon-inducible protein 1-8U)	IFITM3
O60928	KCJ13_HUMAN	reviewed	Inward rectifier potassium channel 13 (Inward rectifier K(+) channel Kir7.1) (Potassium channel, inwardly rectifying subfamily J member 13)	KCNJ13
O60487	MPZL2_HUMAN	reviewed	Myelin protein zero-like protein 2 (Epithelial V-like antigen 1)	MPZL2 EVA EVA1 UNQ606/PRO1192
Q7RTX9	MOT14_HUMAN	reviewed	Monocarboxylate transporter 14 (MCT 14) (Solute carrier family 16 member 14)	SLC16A14 MCT14
Q13505	MTX1_HUMAN	reviewed	Metaxin-1 (Mitochondrial outer membrane import complex protein 1)	MTX1 MTX MTXN
Q8NH60	O52J3_HUMAN	reviewed	Olfactory receptor 52J3 (Olfactory receptor OR11-32)	OR52J3
Q9Y4A9	O10H1_HUMAN	reviewed	Olfactory receptor 10H1 (Olfactory receptor OR19-27)	OR10H1
Q8NGS7	O13C8_HUMAN	reviewed	Olfactory receptor 13C8	OR13C8
Q8NHC7	O14CZ_HUMAN	reviewed	Olfactory receptor 14C36 (Olfactory receptor 5BF1) (Olfactory receptor OR1-59)	OR14C36 OR5BF1
Q8IXE1	OR4N5_HUMAN	reviewed	Olfactory receptor 4N5 (Olfactory receptor OR14-33)	OR4N5
Q8NGE8	OR4D9_HUMAN	reviewed	Olfactory receptor 4D9 (Olfactory receptor OR11-253)	OR4D9
A0A0X1KG70	ORM2B_HUMAN	reviewed	Olfactory receptor 4M2	OR4M2B
Q13606	OR5I1_HUMAN	reviewed	Olfactory receptor 5I1 (Olfactory receptor OR11-159) (Olfactory receptor-like protein OLF1)	OR5I1 OLF1
Q8NGB9	OR4F6_HUMAN	reviewed	Olfactory receptor 4F6 (Olfactory receptor 4F12) (Olfactory receptor OR15-15)	OR4F6 OR4F12
Q8NGM8	OR6M1_HUMAN	reviewed	Olfactory receptor 6M1 (Olfactory receptor OR11-271)	OR6M1
Q8NGD2	OR4K2_HUMAN	reviewed	Olfactory receptor 4K2 (Olfactory receptor OR14-15)	OR4K2
Q8NGY6	OR6N2_HUMAN	reviewed	Olfactory receptor 6N2 (Olfactory receptor OR1-23)	OR6N2
Q8NH49	OR4X1_HUMAN	reviewed	Olfactory receptor 4X1 (Olfactory receptor OR11-104)	OR4X1
Q96R28	OR2M2_HUMAN	reviewed	Olfactory receptor 2M2 (OST423)	OR2M2
Q9P2E7	PCD10_HUMAN	reviewed	Protocadherin-10	PCDH10 KIAA1400
Q13258	PD2R_HUMAN	reviewed	Prostaglandin D2 receptor (PGD receptor) (PGD2 receptor) (Prostanoid DP receptor)	PTGDR
Q9UN67	PCDBA_HUMAN	reviewed	Protocadherin beta-10 (PCDH-beta-10)	PCDHB10 UNQ1906/PRO4352
Q9BZA7	PC11X_HUMAN	reviewed	Protocadherin-11 X-linked (Protocadherin-11) (Protocadherin on the X chromosome) (PCDH-X) (Protocadherin-S)	PCDH11X KIAA1326 PCDH11 PCDHX
O14662	STX16_HUMAN	reviewed	Syntaxin-16 (Syn16)	STX16
P22888	LSHR_HUMAN	reviewed	Lutropin-choriogonadotropic hormone receptor (LH/CG-R) (Luteinizing hormone receptor) (LHR) (LSH-R)	LHCGR LCGR LGR2 LHRHR
Q8TF66	LRC15_HUMAN	reviewed	Leucine-rich repeat-containing protein 15 (Leucine-rich repeat protein induced by beta-amyloid homolog) (hLib)	LRRC15 LIB
Q8NGH6	O52L2_HUMAN	reviewed	Putative olfactory receptor 52L2 (Olfactory receptor OR11-74)	OR52L2P OR52L2
Q9UI14	PRAF1_HUMAN	reviewed	Prenylated Rab acceptor protein 1 (PRA1 family protein 1)	RABAC1 PRA1 PRAF1
P49768	PSN1_HUMAN	reviewed	Presenilin-1 (PS-1) (EC 3.4.23.-) (Protein S182) [Cleaved into: Presenilin-1 NTF subunit; Presenilin-1 CTF subunit; Presenilin-1 CTF12 (PS1-CTF12)]	PSEN1 AD3 PS1 PSNL1
P23467	PTPRB_HUMAN	reviewed	Receptor-type tyrosine-protein phosphatase beta (Protein-tyrosine phosphatase beta) (R-PTP-beta) (EC 3.1.3.48) (Vascular endothelial protein tyrosine phosphatase) (VE-PTP)	PTPRB PTPB
P23469	PTPRE_HUMAN	reviewed	Receptor-type tyrosine-protein phosphatase epsilon (Protein-tyrosine phosphatase epsilon) (R-PTP-epsilon) (EC 3.1.3.48)	PTPRE
Q9H920	RN121_HUMAN	reviewed	RING finger protein 121	RNF121
Q9H6Y7	RN167_HUMAN	reviewed	E3 ubiquitin-protein ligase RNF167 (EC 2.3.2.27) (RING finger protein 167) (RING-type E3 ubiquitin transferase RNF167) (RING105)	RNF167 LP2254
Q96P68	OXGR1_HUMAN	reviewed	2-oxoglutarate receptor 1 (Alpha-ketoglutarate receptor 1) (G-protein coupled receptor 80) (G-protein coupled receptor 99) (P2Y purinoceptor 15) (P2Y15) (P2Y-like GPCR) (P2Y-like nucleotide receptor)	OXGR1 GPR80 GPR99 P2RY15 P2Y15
Q96MS0	ROBO3_HUMAN	reviewed	Roundabout homolog 3 (Roundabout-like protein 3)	ROBO3
Q9UIK5	TEFF2_HUMAN	reviewed	Tomoregulin-2 (TR-2) (Hyperplastic polyposis protein 1) (Transmembrane protein with EGF-like and two follistatin-like domains)	TMEFF2 HPP1 TENB2 TPEF UNQ178/PRO204
Q9UKU6	TRHDE_HUMAN	reviewed	Thyrotropin-releasing hormone-degrading ectoenzyme (TRH-DE) (TRH-degrading ectoenzyme) (EC 3.4.19.6) (Pyroglutamyl-peptidase II) (PAP-II) (TRH-specific aminopeptidase) (Thyroliberinase)	TRHDE UNQ2507/PRO5995
Q6UXZ0	TMIG1_HUMAN	reviewed	Transmembrane and immunoglobulin domain-containing protein 1	TMIGD1 TMIGD UNQ9372/PRO34164
Q9H3S3	TMPS5_HUMAN	reviewed	Transmembrane protease serine 5 (EC 3.4.21.-) (Spinesin)	TMPRSS5
B7Z8K6	TRDC_HUMAN	reviewed	T cell receptor delta constant	TRDC
P01848	TRAC_HUMAN	reviewed	T cell receptor alpha chain constant	TRAC TCRA
Q6UWJ1	TMCO3_HUMAN	reviewed	Transmembrane and coiled-coil domain-containing protein 3 (Putative LAG1-interacting protein)	TMCO3 C13orf11 UNQ2419/PRO4976
Q8IV31	TM139_HUMAN	reviewed	Transmembrane protein 139	TMEM139 UNQ1932/PRO4407
Q9BZW5	TM6S1_HUMAN	reviewed	Transmembrane 6 superfamily member 1	TM6SF1
Q8TDI8	TMC1_HUMAN	reviewed	Transmembrane channel-like protein 1 (Transmembrane cochlear-expressed protein 1)	TMC1
Q8N614	TM156_HUMAN	reviewed	Transmembrane protein 156	TMEM156
Q7Z2W7	TRPM8_HUMAN	reviewed	Transient receptor potential cation channel subfamily M member 8 (Long transient receptor potential channel 6) (LTrpC-6) (LTrpC6) (Transient receptor potential p8) (Trp-p8)	TRPM8 LTRPC6 TRPP8
Q6ZN44	UNC5A_HUMAN	reviewed	Netrin receptor UNC5A (Protein unc-5 homolog 1) (Protein unc-5 homolog A)	UNC5A KIAA1976 UNC5H1
O95847	UCP4_HUMAN	reviewed	Mitochondrial uncoupling protein 4 (UCP 4) (Solute carrier family 25 member 27)	SLC25A27 UCP4 UNQ772/PRO1566
Q6NZ63	STEAL_HUMAN	reviewed	STEAP family member 1B	STEAP1B
Q6UWH6	TX261_HUMAN	reviewed	Protein TEX261	TEX261 UNQ1882/PRO4325
Q9BR10	SPT25_HUMAN	reviewed	Spermatogenesis-associated protein 25 (Testis-specific gene 23 protein)	SPATA25 C20orf165 TSG23
Q9NYW2	TA2R8_HUMAN	reviewed	Taste receptor type 2 member 8 (T2R8) (Taste receptor family B member 5) (TRB5)	TAS2R8
Q9NX61	T161A_HUMAN	reviewed	Transmembrane protein 161A (Adaptive response to oxidative stress protein 29) (AROS-29)	TMEM161A UNQ582/PRO1152
A2VDJ0	T131L_HUMAN	reviewed	Transmembrane protein 131-like	TMEM131L KIAA0922
Q3YBM2	T176B_HUMAN	reviewed	Transmembrane protein 176B (Protein LR8)	TMEM176B LR8
Q9NYV9	T2R13_HUMAN	reviewed	Taste receptor type 2 member 13 (T2R13) (Taste receptor family B member 3) (TRB3)	TAS2R13
P59542	T2R19_HUMAN	reviewed	Taste receptor type 2 member 19 (Taste receptor type 2 member 23) (Taste receptor type 2 member 48) (T2R48)	TAS2R19 TAS2R23 TAS2R48
Q8TB96	TIP_HUMAN	reviewed	T-cell immunomodulatory protein (Protein TIP) (Integrin-alpha FG-GAP repeat-containing protein 1) (Linkin)	ITFG1 LNKN-1 TIP CDA08
P34981	TRFR_HUMAN	reviewed	Thyrotropin-releasing hormone receptor (TRH-R) (Thyroliberin receptor)	TRHR
P0DTE4	UD2A1_HUMAN	reviewed	UDP-glucuronosyltransferase 2A1 (UDPGT 2A1) (UGT2A1) (EC 2.4.1.17)	UGT2A1
Q8NBM4	UBAC2_HUMAN	reviewed	Ubiquitin-associated domain-containing protein 2 (UBA domain-containing protein 2) (Phosphoglycerate dehydrogenase-like protein 1)	UBAC2 PHGDHL1 PSEC0110
Q15836	VAMP3_HUMAN	reviewed	Vesicle-associated membrane protein 3 (VAMP-3) (Cellubrevin) (CEB) (Synaptobrevin-3)	VAMP3 SYB3
O75063	XYLK_HUMAN	reviewed	Glycosaminoglycan xylosylkinase (EC 2.7.1.-) (Xylose kinase)	FAM20B KIAA0475
A8MXK1	VSTM5_HUMAN	reviewed	V-set and transmembrane domain-containing protein 5	VSTM5 C11orf90
Q9HBG4	VPP4_HUMAN	reviewed	V-type proton ATPase 116 kDa subunit a isoform 4 (V-ATPase 116 kDa isoform a4) (Vacuolar proton translocating ATPase 116 kDa subunit a isoform 4) (Vacuolar proton translocating ATPase 116 kDa subunit a kidney isoform)	ATP6V0A4 ATP6N1B ATP6N2
E7ERA6	RN223_HUMAN	reviewed	RING finger protein 223	RNF223
Q01974	ROR2_HUMAN	reviewed	Tyrosine-protein kinase transmembrane receptor ROR2 (EC 2.7.10.1) (Neurotrophic tyrosine kinase, receptor-related 2)	ROR2 NTRKR2
Q8N114	SHSA5_HUMAN	reviewed	Protein shisa-5 (Putative NF-kappa-B-activating protein 120) (Scotin)	SHISA5 SCOTIN PSEC0133
Q9P2C4	TM181_HUMAN	reviewed	Transmembrane protein 181	TMEM181 GPR178 KIAA1423
O75762	TRPA1_HUMAN	reviewed	Transient receptor potential cation channel subfamily A member 1 (Ankyrin-like with transmembrane domains protein 1) (Transformation-sensitive protein p120) (Wasabi receptor)	TRPA1 ANKTM1
Q96QS1	TSN32_HUMAN	reviewed	Tetraspanin-32 (Tspan-32) (Protein Phemx)	TSPAN32 PHEMX TSSC6
P0C7P4	UCRIL_HUMAN	reviewed	Putative cytochrome b-c1 complex subunit Rieske-like protein 1 (Ubiquinol-cytochrome c reductase Rieske iron-sulfur subunit pseudogene 1)	UQCRFS1P1 UQCRFSL1
Q9H598	VIAAT_HUMAN	reviewed	Vesicular inhibitory amino acid transporter (GABA and glycine transporter) (Solute carrier family 32 member 1) (Vesicular GABA transporter) (hVIAAT)	SLC32A1 VGAT VIAAT
Q96EC8	YIPF6_HUMAN	reviewed	Protein YIPF6 (YIP1 family member 6)	YIPF6
Q8IUH4	ZDH13_HUMAN	reviewed	Palmitoyltransferase ZDHHC13 (EC 2.3.1.225) (Huntingtin-interacting protein 14-related protein) (HIP14-related protein) (Huntingtin-interacting protein HIP3RP) (Putative MAPK-activating protein PM03) (Putative NF-kappa-B-activating protein 209) (Zinc finger DHHC domain-containing protein 13) (DHHC-13)	ZDHHC13 HIP14L HIP3RP
Q8IUH5	ZDH17_HUMAN	reviewed	Palmitoyltransferase ZDHHC17 (EC 2.3.1.225) (Acyltransferase ZDHHC17) (EC 2.3.1.-) (DHHC domain-containing cysteine-rich protein 17) (DHHC17) (Huntingtin yeast partner H) (Huntingtin-interacting protein 14) (HIP-14) (Huntingtin-interacting protein 3) (HIP-3) (Huntingtin-interacting protein H) (Putative MAPK-activating protein PM11) (Putative NF-kappa-B-activating protein 205) (Zinc finger DHHC do…	ZDHHC17 HIP14 HIP3 HYPH KIAA0946 HSPC294
Q9NYG2	ZDHC3_HUMAN	reviewed	Palmitoyltransferase ZDHHC3 (EC 2.3.1.225) (Acyltransferase ZDHHC3) (EC 2.3.1.-) (Protein DHHC1) (Zinc finger DHHC domain-containing protein 3) (DHHC-3)	ZDHHC3 HSD49
Q9BQS2	SYT15_HUMAN	reviewed	Synaptotagmin-15 (Chr10Syt) (Synaptotagmin XV) (SytXV)	SYT15
B9EJG8	T150C_HUMAN	reviewed	Transmembrane protein 150C	TMEM150C
P59536	T2R41_HUMAN	reviewed	Taste receptor type 2 member 41 (T2R41) (Taste receptor type 2 member 59) (T2R59)	TAS2R41
Q9BSF4	TIM29_HUMAN	reviewed	Mitochondrial import inner membrane translocase subunit Tim29 (TIM29)	TIMM29 c19orf52
Q96DA6	TIM14_HUMAN	reviewed	Mitochondrial import inner membrane translocase subunit TIM14 (DnaJ homolog subfamily C member 19)	DNAJC19 TIM14 TIMM14
P02786	TFR1_HUMAN	reviewed	Transferrin receptor protein 1 (TR) (TfR) (TfR1) (Trfr) (T9) (p90) (CD antigen CD71) [Cleaved into: Transferrin receptor protein 1, serum form (sTfR)]	TFRC
O75954	TSN9_HUMAN	reviewed	Tetraspanin-9 (Tspan-9) (Tetraspan NET-5)	TSPAN9 NET5
Q9Y5Z9	UBIA1_HUMAN	reviewed	UbiA prenyltransferase domain-containing protein 1 (EC 2.5.1.-) (Transitional epithelial response protein 1)	UBIAD1 TERE1
Q9BV40	VAMP8_HUMAN	reviewed	Vesicle-associated membrane protein 8 (VAMP-8) (Endobrevin) (EDB)	VAMP8
P43115	PE2R3_HUMAN	reviewed	Prostaglandin E2 receptor EP3 subtype (PGE receptor EP3 subtype) (PGE2 receptor EP3 subtype) (PGE2-R) (Prostanoid EP3 receptor)	PTGER3
Q5VZY2	PLPP4_HUMAN	reviewed	Phospholipid phosphatase 4 (EC 3.1.3.4) (EC 3.1.3.81) (Phosphatidic acid phosphatase type 2 domain-containing protein 1A)	PLPP4 DPPL2 PPAPDC1 PPAPDC1A
Q96PX8	SLIK1_HUMAN	reviewed	SLIT and NTRK-like protein 1 (Leucine-rich repeat-containing protein 12)	SLITRK1 KIAA1910 LRRC12 UNQ233/PRO266
Q9Y336	SIGL9_HUMAN	reviewed	Sialic acid-binding Ig-like lectin 9 (Siglec-9) (CDw329) (Protein FOAP-9) (CD antigen CD329)	SIGLEC9 UNQ668/PRO1302
Q9P0V8	SLAF8_HUMAN	reviewed	SLAM family member 8 (B-lymphocyte activator macrophage expressed) (BCM-like membrane protein) (CD antigen CD353)	SLAMF8 BLAME
Q69YW2	STUM_HUMAN	reviewed	Protein stum homolog	STUM C1orf95
Q8NFR3	SPTSB_HUMAN	reviewed	Serine palmitoyltransferase small subunit B (Protein ADMP) (Small subunit of serine palmitoyltransferase B) (ssSPTb)	SPTSSB ADMP C3orf57 SSSPTB
Q8N434	SVOPL_HUMAN	reviewed	Putative transporter SVOPL (SV2-related protein-like) (SVOP-like protein)	SVOPL
A0A5B9	TRBC2_HUMAN	reviewed	T cell receptor beta constant 2	TRBC2 TCRBC2
P55916	UCP3_HUMAN	reviewed	Mitochondrial uncoupling protein 3 (UCP 3) (Solute carrier family 25 member 9)	UCP3 SLC25A9
P40200	TACT_HUMAN	reviewed	T-cell surface protein tactile (Cell surface antigen CD96) (T cell-activated increased late expression protein) (CD antigen CD96)	CD96
Q69YZ2	T200B_HUMAN	reviewed	Transmembrane protein 200B (Transmembrane protein TTMA) (Two transmembrane domain-containing family member B)	TMEM200B TTMB
P59543	T2R20_HUMAN	reviewed	Taste receptor type 2 member 20 (Taste receptor type 2 member 49) (T2R49) (Taste receptor type 2 member 56) (T2R56)	TAS2R20 TAS2R49
Q9H061	T126A_HUMAN	reviewed	Transmembrane protein 126A	TMEM126A
Q14C87	T132D_HUMAN	reviewed	Transmembrane protein 132D (Mature oligodendrocytes transmembrane protein) (Mature OL transmembrane protein)	TMEM132D HBE120 KIAA1944 MOLT
Q6NXT6	TAPT1_HUMAN	reviewed	Transmembrane anterior posterior transformation protein 1 homolog (Cytomegalovirus partial fusion receptor)	TAPT1 CMVFR
P0DSN6	T2R33_HUMAN	reviewed	Putative taste receptor type 2 member 33 (T2R33) (hGR33)	TAS2R33
Q8IXB3	TARG1_HUMAN	reviewed	Trafficking regulator of GLUT4 1 (Dispanin subfamily B member 1) (DSPB1) (Interferon-induced transmembrane domain-containing protein D3) (Protein located at seventeen-p-thirteen point three 1) (Tumor suppressor candidate 5)	TRARG1 IFITMD3 LOST1 TUSC5
Q9Y519	T184B_HUMAN	reviewed	Transmembrane protein 184B (Putative MAPK-activating protein FM08)	TMEM184B C22orf5 PSEC0108
Q8NEW7	TMIE_HUMAN	reviewed	Transmembrane inner ear expressed protein	TMIE
Q6P5X7	TMM71_HUMAN	reviewed	Transmembrane protein 71	TMEM71
A2RUT3	TMM89_HUMAN	reviewed	Transmembrane protein 89	TMEM89
P37288	V1AR_HUMAN	reviewed	Vasopressin V1a receptor (V1aR) (AVPR V1a) (Antidiuretic hormone receptor 1a) (Vascular/hepatic-type arginine vasopressin receptor)	AVPR1A AVPR1
Q5BJH7	YIF1B_HUMAN	reviewed	Protein YIF1B (YIP1-interacting factor homolog B)	YIF1B PP4519 UNQ3073/PRO9905
Q96MH6	TMM68_HUMAN	reviewed	Transmembrane protein 68	TMEM68
Q9NQ34	TMM9B_HUMAN	reviewed	Transmembrane protein 9B	TMEM9B C11orf15 UNQ712/PRO1375
Q9BXS4	TMM59_HUMAN	reviewed	Transmembrane protein 59 (Liver membrane-bound protein)	TMEM59 C1orf8 HSPC001 UNQ169/PRO195
P36941	TNR3_HUMAN	reviewed	Tumor necrosis factor receptor superfamily member 3 (Lymphotoxin-beta receptor) (Tumor necrosis factor C receptor) (Tumor necrosis factor receptor 2-related protein) (Tumor necrosis factor receptor type III) (TNF-RIII) (TNFR-III)	LTBR D12S370 TNFCR TNFR3 TNFRSF3
Q15035	TRAM2_HUMAN	reviewed	Translocating chain-associated membrane protein 2	TRAM2 KIAA0057
O75509	TNR21_HUMAN	reviewed	Tumor necrosis factor receptor superfamily member 21 (Death receptor 6) (CD antigen CD358)	TNFRSF21 DR6 UNQ437/PRO868
Q9H0C3	TM117_HUMAN	reviewed	Transmembrane protein 117	TMEM117
Q5SV17	TM240_HUMAN	reviewed	Transmembrane protein 240	TMEM240 C1orf70
Q9UL52	TM11E_HUMAN	reviewed	Transmembrane protease serine 11E (EC 3.4.21.-) (Serine protease DESC1) (Transmembrane protease serine 11E2) [Cleaved into: Transmembrane protease serine 11E non-catalytic chain; Transmembrane protease serine 11E catalytic chain]	TMPRSS11E DESC1 TMPRSS11E2 UNQ742/PRO1461
Q8NFQ8	TOIP2_HUMAN	reviewed	Torsin-1A-interacting protein 2 (Lumenal domain-like LAP1)	TOR1AIP2 IFRG15 LULL1
Q8N8V8	TM105_HUMAN	reviewed	Transmembrane protein 105	TMEM105
Q68D42	TM215_HUMAN	reviewed	Transmembrane protein 215	TMEM215
Q8NER1	TRPV1_HUMAN	reviewed	Transient receptor potential cation channel subfamily V member 1 (TrpV1) (Capsaicin receptor) (Osm-9-like TRP channel 1) (OTRPC1) (Vanilloid receptor 1)	TRPV1 VR1
O75631	UPK3A_HUMAN	reviewed	Uroplakin-3a (UP3a) (Uroplakin III) (UPIII)	UPK3A UPK3
Q96TA2	YMEL1_HUMAN	reviewed	ATP-dependent zinc metalloprotease YME1L1 (EC 3.4.24.-) (ATP-dependent metalloprotease FtsH1) (Meg-4) (Presenilin-associated metalloprotease) (PAMP) (YME1-like protein 1)	YME1L1 FTSH1 YME1L UNQ1868/PRO4304
Q6NUS8	UD3A1_HUMAN	reviewed	UDP-glucuronosyltransferase 3A1 (UDPGT 3A1) (EC 2.4.1.17)	UGT3A1
P0DTE5	UD2A2_HUMAN	reviewed	UDP-glucuronosyltransferase 2A2 (UDPGT 2A2) (EC 2.4.1.17)	UGT2A2
Q8NDX2	VGLU3_HUMAN	reviewed	Vesicular glutamate transporter 3 (VGluT3) (Solute carrier family 17 member 8)	SLC17A8 VGLUT3
P0DP72	VSXL2_HUMAN	reviewed	V-set and immunoglobulin domain-containing protein 10-like 2	VSIG10L2
O76024	WFS1_HUMAN	reviewed	Wolframin	WFS1
Q9UBN6	TR10D_HUMAN	reviewed	Tumor necrosis factor receptor superfamily member 10D (Decoy receptor 2) (DcR2) (TNF-related apoptosis-inducing ligand receptor 4) (TRAIL receptor 4) (TRAIL-R4) (TRAIL receptor with a truncated death domain) (CD antigen CD264)	TNFRSF10D DCR2 TRAILR4 TRUNDD UNQ251/PRO288
Q96RJ3	TR13C_HUMAN	reviewed	Tumor necrosis factor receptor superfamily member 13C (B-cell-activating factor receptor) (BAFF receptor) (BAFF-R) (BLyS receptor 3) (CD antigen CD268)	TNFRSF13C BAFFR BR3
Q2M3C6	TM266_HUMAN	reviewed	Transmembrane protein 266 (hTMEM266) (HV1-related protein 1) (HsHVRP1)	TMEM266 C15orf27 HVRP1
Q9BVC6	TM109_HUMAN	reviewed	Transmembrane protein 109 (Mitsugumin-23) (Mg23)	TMEM109
Q9HAV5	TNR27_HUMAN	reviewed	Tumor necrosis factor receptor superfamily member 27 (X-linked ectodysplasin-A2 receptor) (EDA-A2 receptor)	EDA2R TNFRSF27 XEDAR UNQ2448/PRO5727/PRO34080
Q9NS93	TM7S3_HUMAN	reviewed	Transmembrane 7 superfamily member 3 (Seven span transmembrane protein)	TM7SF3
Q9BXR5	TLR10_HUMAN	reviewed	Toll-like receptor 10 (EC 3.2.2.6) (CD antigen CD290)	TLR10 UNQ315/PRO358
Q9Y2C9	TLR6_HUMAN	reviewed	Toll-like receptor 6 (EC 3.2.2.6) (CD antigen CD286)	TLR6
O00526	UPK2_HUMAN	reviewed	Uroplakin-2 (UP2) (Uroplakin II) (UPII)	UPK2
P63027	VAMP2_HUMAN	reviewed	Vesicle-associated membrane protein 2 (VAMP-2) (Synaptobrevin-2)	VAMP2 SYB2
Q9UL54	TAOK2_HUMAN	reviewed	Serine/threonine-protein kinase TAO2 (EC 2.7.11.1) (Kinase from chicken homolog C) (hKFC-C) (Prostate-derived sterile 20-like kinase 1) (PSK-1) (PSK1) (Prostate-derived STE20-like kinase 1) (Thousand and one amino acid protein kinase 2)	TAOK2 KIAA0881 MAP3K17 PSK PSK1 UNQ2971/PRO7431
H3BS89	T178B_HUMAN	reviewed	Transmembrane protein 178B	TMEM178B
P36897	TGFR1_HUMAN	reviewed	TGF-beta receptor type-1 (TGFR-1) (EC 2.7.11.30) (Activin A receptor type II-like protein kinase of 53kD) (Activin receptor-like kinase 5) (ALK-5) (ALK5) (Serine/threonine-protein kinase receptor R4) (SKR4) (TGF-beta type I receptor) (Transforming growth factor-beta receptor type I) (TGF-beta receptor type I) (TbetaR-I)	TGFBR1 ALK5 SKR4
Q9BX59	TPSNR_HUMAN	reviewed	Tapasin-related protein (TAPASIN-R) (TAP-binding protein-like) (TAP-binding protein-related protein) (TAPBP-R) (Tapasin-like)	TAPBPL
Q9P0L0	VAPA_HUMAN	reviewed	Vesicle-associated membrane protein-associated protein A (VAMP-A) (VAMP-associated protein A) (VAP-A) (33 kDa VAMP-associated protein) (VAP-33)	VAPA VAP33
Q9ULK5	VANG2_HUMAN	reviewed	Vang-like protein 2 (Loop-tail protein 1 homolog) (Strabismus 1) (Van Gogh-like protein 2)	VANGL2 KIAA1215 STB1
Q8N0Z9	VSI10_HUMAN	reviewed	V-set and immunoglobulin domain-containing protein 10	VSIG10
Q86Y07	VRK2_HUMAN	reviewed	Serine/threonine-protein kinase VRK2 (EC 2.7.11.1) (Vaccinia-related kinase 2)	VRK2
O95070	YIF1A_HUMAN	reviewed	Protein YIF1A (54TMp) (YIP1-interacting factor homolog A)	YIF1A 54TM HYIF1P YIF1
P48039	MTR1A_HUMAN	reviewed	Melatonin receptor type 1A (Mel-1A-R) (Mel1a receptor)	MTNR1A
Q969V5	MUL1_HUMAN	reviewed	Mitochondrial ubiquitin ligase activator of NFKB 1 (EC 2.3.2.27) (E3 SUMO-protein ligase MUL1) (E3 ubiquitin-protein ligase MUL1) (Growth inhibition and death E3 ligase) (Mitochondrial-anchored protein ligase) (Protein Hades) (Putative NF-kappa-B-activating protein 266) (RING finger protein 218) (RING-type E3 ubiquitin transferase NFKB 1)	MUL1 C1orf166 GIDE MAPL MULAN RNF218
Q9Y5H5	PCDA9_HUMAN	reviewed	Protocadherin alpha-9 (PCDH-alpha-9)	PCDHA9 KIAA0345
Q9NQX5	NPDC1_HUMAN	reviewed	Neural proliferation differentiation and control protein 1 (NPDC-1)	NPDC1
Q5VXU1	NKAI2_HUMAN	reviewed	Sodium/potassium-transporting ATPase subunit beta-1-interacting protein 2 (Na(+)/K(+)-transporting ATPase subunit beta-1-interacting protein 2) (Protein FAM77B) (T-cell lymphoma breakpoint-associated target protein 1)	NKAIN2 FAM77B TCBA1
Q9GZY6	NTAL_HUMAN	reviewed	Linker for activation of T-cells family member 2 (Linker for activation of B-cells) (Membrane-associated adapter molecule) (Non-T-cell activation linker) (Williams-Beuren syndrome chromosomal region 15 protein) (Williams-Beuren syndrome chromosomal region 5 protein)	LAT2 LAB NTAL WBS15 WBSCR15 WBSCR5 HSPC046
Q9ULB1	NRX1A_HUMAN	reviewed	Neurexin-1 (Neurexin I-alpha) (Neurexin-1-alpha)	NRXN1 KIAA0578
Q8NGE2	O2AP1_HUMAN	reviewed	Olfactory receptor 2AP1 (Olfactory receptor OR12-9)	OR2AP1 OR2AP1P
Q9H2C5	O52A5_HUMAN	reviewed	Olfactory receptor 52A5 (Odorant receptor HOR3'beta5) (Olfactory receptor OR11-33)	OR52A5
Q9H0X9	OSBL5_HUMAN	reviewed	Oxysterol-binding protein-related protein 5 (ORP-5) (OSBP-related protein 5) (Oxysterol-binding protein homolog 1)	OSBPL5 KIAA1534 OBPH1 ORP5
Q96GX1	TECT2_HUMAN	reviewed	Tectonic-2	TCTN2 C12orf38 TECT2
Q5HYJ1	TECRL_HUMAN	reviewed	Trans-2,3-enoyl-CoA reductase-like (EC 1.3.1.-) (Steroid 5-alpha-reductase 2-like 2 protein)	TECRL SRD5A2L2
Q9NS62	THSD1_HUMAN	reviewed	Thrombospondin type-1 domain-containing protein 1 (Transmembrane molecule with thrombospondin module)	THSD1 TMTSP UNQ3010/PRO9769
Q6P7N7	TMM81_HUMAN	reviewed	Transmembrane protein 81	TMEM81 UNQ2788/PRO7178
O14817	TSN4_HUMAN	reviewed	Tetraspanin-4 (Tspan-4) (Novel antigen 2) (NAG-2) (Transmembrane 4 superfamily member 7)	TSPAN4 NAG2 TM4SF7
O95859	TSN12_HUMAN	reviewed	Tetraspanin-12 (Tspan-12) (Tetraspan NET-2) (Transmembrane 4 superfamily member 12)	TSPAN12 NET2 TM4SF12 UNQ774/PRO1568
Q9H1C4	UN93B_HUMAN	reviewed	Protein unc-93 homolog B1 (Unc-93B1) (hUNC93B1)	UNC93B1 UNC93 UNC93B
Q52LC2	VAS1L_HUMAN	reviewed	V-type proton ATPase subunit S1-like protein (Vacuolar proton pump subunit S1-like protein)	ATP6AP1L
O95183	VAMP5_HUMAN	reviewed	Vesicle-associated membrane protein 5 (VAMP-5) (Myobrevin)	VAMP5 HSPC191
Q2TBF2	WSCD2_HUMAN	reviewed	WSC domain-containing protein 2	WSCD2 KIAA0789
P54219	VMAT1_HUMAN	reviewed	Chromaffin granule amine transporter (Solute carrier family 18 member 1) (Vesicular amine transporter 1) (VAT1)	SLC18A1 VAT1 VMAT1
O75069	TMCC2_HUMAN	reviewed	Transmembrane and coiled-coil domains protein 2 (Cerebral protein 11)	TMCC2 KIAA0481 hucep-11
Q9NS68	TNR19_HUMAN	reviewed	Tumor necrosis factor receptor superfamily member 19 (TRADE) (Toxicity and JNK inducer)	TNFRSF19 TAJ TROY UNQ1888/PRO4333
Q15629	TRAM1_HUMAN	reviewed	Translocating chain-associated membrane protein 1 (Protein TRAM1)	TRAM1 TRAM
Q8IY95	TM192_HUMAN	reviewed	Transmembrane protein 192	TMEM192
C9JQI7	TM232_HUMAN	reviewed	Transmembrane protein 232	TMEM232
Q6UWW9	TM207_HUMAN	reviewed	Transmembrane protein 207	TMEM207 UNQ846/PRO1784
Q9UK28	TM59L_HUMAN	reviewed	Transmembrane protein 59-like (Brain-specific membrane-anchored protein)	TMEM59L BSMAP C19orf4
Q6ZP80	TM182_HUMAN	reviewed	Transmembrane protein 182	TMEM182 UNQ6974/PRO21957
Q9UBN4	TRPC4_HUMAN	reviewed	Short transient receptor potential channel 4 (TrpC4) (Trp-related protein 4) (hTrp-4) (hTrp4)	TRPC4
Q9NRR2	TRYG1_HUMAN	reviewed	Tryptase gamma (EC 3.4.21.-) (Serine protease 31) (Transmembrane tryptase) [Cleaved into: Tryptase gamma light chain; Tryptase gamma heavy chain]	TPSG1 PRSS31 TMT
P21796	VDAC1_HUMAN	reviewed	Voltage-dependent anion-selective channel protein 1 (VDAC-1) (hVDAC1) (Outer mitochondrial membrane protein porin 1) (Plasmalemmal porin) (Porin 31HL) (Porin 31HM)	VDAC1 VDAC
Q13336	UT1_HUMAN	reviewed	Urea transporter 1 (Solute carrier family 14 member 1) (Urea transporter, erythrocyte)	SLC14A1 HUT11 JK RACH1 UT1 UTE
Q86YA3	ZGRF1_HUMAN	reviewed	Protein ZGRF1 (GRF-type zinc finger domain-containing protein 1)	ZGRF1 C4orf21
P21754	ZP3_HUMAN	reviewed	Zona pellucida sperm-binding protein 3 (Sperm receptor) (ZP3A/ZP3B) (Zona pellucida glycoprotein 3) (Zp-3) (Zona pellucida protein C) [Cleaved into: Processed zona pellucida sperm-binding protein 3]	ZP3 ZP3A ZP3B ZPC
Q9UKP6	UR2R_HUMAN	reviewed	Urotensin-2 receptor (UR-2-R) (G-protein coupled receptor 14) (Urotensin II receptor) (UR-II-R)	UTS2R GPR14
Q86Y38	XYLT1_HUMAN	reviewed	Xylosyltransferase 1 (EC 2.4.2.26) (Peptide O-xylosyltransferase 1) (Xylosyltransferase I) (XT-I) (XylT-I)	XYLT1 XT1
Q96AJ9	VTI1A_HUMAN	reviewed	Vesicle transport through interaction with t-SNAREs homolog 1A (Vesicle transport v-SNARE protein Vti1-like 2) (Vti1-rp2)	VTI1A
Q96IQ7	VSIG2_HUMAN	reviewed	V-set and immunoglobulin domain-containing protein 2 (Cortical thymocyte-like protein) (CT-like protein)	VSIG2 CTH CTXL UNQ2770/PRO7154
O14609	XKRY_HUMAN	reviewed	Testis-specific XK-related protein, Y-linked	XKRY XKRY1
Q5GH73	XKR6_HUMAN	reviewed	XK-related protein 6	XKR6 C8orf21 C8orf5 C8orf7 XRG6
Q86XK7	VSIG1_HUMAN	reviewed	V-set and immunoglobulin domain-containing protein 1 (Cell surface A33 antigen) (Glycoprotein A34)	VSIG1 GPA34
Q969M3	YIPF5_HUMAN	reviewed	Protein YIPF5 (Five-pass transmembrane protein localizing in the Golgi apparatus and the endoplasmic reticulum 5) (Smooth muscle cell-associated protein 5) (SMAP-5) (YIP1 family member 5) (YPT-interacting protein 1 A)	YIPF5 FINGER5 YIP1A PP12723 SB140 UNQ3123/PRO10275
Q8NBZ7	UXS1_HUMAN	reviewed	UDP-glucuronic acid decarboxylase 1 (EC 4.1.1.35) (UDP-glucuronate decarboxylase 1) (UGD) (UXS-1)	UXS1 UNQ2538/PRO6079
Q9BXE9	VN1R3_HUMAN	reviewed	Vomeronasal type-1 receptor 3 (V1r-like receptor 3)	VN1R3 V1RL3 FKSG46
P55808	XG_HUMAN	reviewed	Glycoprotein Xg (Protein PBDX)	XG PBDX
Q9UPY5	XCT_HUMAN	reviewed	Cystine/glutamate transporter (Amino acid transport system xc-) (Calcium channel blocker resistance protein CCBR1) (Solute carrier family 7 member 11) (xCT)	SLC7A11
Q3ZAQ7	VMA21_HUMAN	reviewed	Vacuolar ATPase assembly integral membrane protein VMA21 (Myopathy with excessive autophagy protein)	VMA21 MEAX XMEA
Q8TCW7	ZPLD1_HUMAN	reviewed	Zona pellucida-like domain-containing protein 1 (ZP domain-containing protein 1) (Cupulin) [Cleaved into: Zona pellucida-like domain-containing protein 1, secreted form]	ZPLD1
Q8NHE4	VA0E2_HUMAN	reviewed	V-type proton ATPase subunit e 2 (V-ATPase subunit e 2) (Lysosomal 9 kDa H(+)-transporting ATPase V0 subunit e2) (Vacuolar proton pump subunit e 2)	ATP6V0E2 ATP6V0E2L C7orf32
Q9UBH6	XPR1_HUMAN	reviewed	Xenotropic and polytropic retrovirus receptor 1 (Protein SYG1 homolog) (Xenotropic and polytropic murine leukemia virus receptor X3) (X-receptor)	XPR1 SYG1 XR
Q9UM01	YLAT1_HUMAN	reviewed	Y+L amino acid transporter 1 (Monocyte amino acid permease 2) (MOP-2) (Solute carrier family 7 member 7) (y(+)L-type amino acid transporter 1) (Y+LAT1) (y+LAT-1)	SLC7A7
Q8N8F6	YIPF7_HUMAN	reviewed	Protein YIPF7 (Five-pass transmembrane protein localizing in the Golgi apparatus and the endoplasmic reticulum 9) (YIP1 family member 7)	YIPF7 FINGER9 YIP1B
Q8NEW0	ZNT7_HUMAN	reviewed	Zinc transporter 7 (ZnT-7) (Solute carrier family 30 member 7) (Znt-like transporter 2)	SLC30A7 ZNT7 ZNTL2
Q9H8X9	ZDH11_HUMAN	reviewed	Palmitoyltransferase ZDHHC11 (EC 2.3.1.225) (Zinc finger DHHC domain-containing protein 11) (DHHC-11) (Zinc finger protein 399)	ZDHHC11 ZNF399
O60656	UD19_HUMAN	reviewed	UDP-glucuronosyltransferase 1A9 (UGT1A9) (EC 2.4.1.17) (UDP-glucuronosyltransferase 1-9) (UDPGT 1-9) (UGT1*9) (UGT1-09) (UGT1.9) (UDP-glucuronosyltransferase 1-I) (UGT-1I) (UGT1I) (lugP4)	UGT1A9 GNT1 UGT1
P35504	UD15_HUMAN	reviewed	UDP-glucuronosyltransferase 1A5 (UGT1A5) (EC 2.4.1.17) (UDP-glucuronosyltransferase 1-5) (UDPGT 1-5) (UGT1*5) (UGT1-05) (UGT1.5) (UDP-glucuronosyltransferase 1-E) (UGT-1E) (UGT1E)	UGT1A5 GNT1 UGT1
P55851	UCP2_HUMAN	reviewed	Mitochondrial uncoupling protein 2 (UCP 2) (Solute carrier family 25 member 8) (UCPH)	UCP2 SLC25A8
P25874	UCP1_HUMAN	reviewed	Mitochondrial brown fat uncoupling protein 1 (UCP 1) (Solute carrier family 25 member 7) (Thermogenin)	UCP1 SLC25A7 UCP
P19320	VCAM1_HUMAN	reviewed	Vascular cell adhesion protein 1 (V-CAM 1) (VCAM-1) (INCAM-100) (CD antigen CD106)	VCAM1
P51809	VAMP7_HUMAN	reviewed	Vesicle-associated membrane protein 7 (VAMP-7) (Synaptobrevin-like protein 1) (Tetanus-insensitive VAMP) (Ti-VAMP)	VAMP7 SYBL1
Q6UX68	XKR5_HUMAN	reviewed	XK-related protein 5	XKR5 XRG5 UNQ2754/PRO6493
Q6UWF5	YF002_HUMAN	reviewed	Putative uncharacterized protein UNQ5815/PRO19632	UNQ5815/PRO19632
A2RUG3	XKRY2_HUMAN	reviewed	Testis-specific XK-related protein, Y-linked 2	XKRY2
Q5GH76	XKR4_HUMAN	reviewed	XK-related protein 4	XKR4 KIAA1889 XRG4
Q9Y279	VSIG4_HUMAN	reviewed	V-set and immunoglobulin domain-containing protein 4 (Protein Z39Ig)	VSIG4 CRIg Z39IG UNQ317/PRO362
Q13488	VPP3_HUMAN	reviewed	V-type proton ATPase 116 kDa subunit a3 (V-ATPase 116 kDa subunit a3) (Osteoclastic proton pump 116 kDa subunit) (OC-116 kDa) (OC116) (T-cell immune regulator 1) (T-cell immune response cDNA7 protein) (TIRC7) (Vacuolar proton translocating ATPase 116 kDa subunit a isoform 3)	TCIRG1 ATP6N1C ATP6V0A3
Q9BWQ6	YIPF2_HUMAN	reviewed	Protein YIPF2 (YIP1 family member 2)	YIPF2
Q8IXI1	MIRO2_HUMAN	reviewed	Mitochondrial Rho GTPase 2 (MIRO-2) (hMiro-2) (EC 3.6.5.-) (Ras homolog gene family member T2)	RHOT2 ARHT2 C16orf39
O95563	MPC2_HUMAN	reviewed	Mitochondrial pyruvate carrier 2 (Brain protein 44)	MPC2 BRP44
Q3SYC2	MOGT2_HUMAN	reviewed	2-acylglycerol O-acyltransferase 2 (EC 2.3.1.22) (Acyl-CoA:monoacylglycerol acyltransferase 2) (MGAT2) (hMGAT2) (Diacylglycerol O-acyltransferase candidate 5) (hDC5) (Diacylglycerol acyltransferase 2-like protein 5) (Monoacylglycerol O-acyltransferase 2)	MOGAT2 DC5 DGAT2L5
Q8NGK5	O52M1_HUMAN	reviewed	Olfactory receptor 52M1 (Olfactory receptor OR11-11)	OR52M1 OR52M1P
Q8NGC0	O5AU1_HUMAN	reviewed	Olfactory receptor 5AU1 (Olfactory receptor OR14-38)	OR5AU1
Q9UN71	PCDGG_HUMAN	reviewed	Protocadherin gamma-B4 (PCDH-gamma-B4) (Cadherin-20) (Fibroblast cadherin-2)	PCDHGB4 CDH20 FIB2
Q9UBL9	P2RX2_HUMAN	reviewed	P2X purinoceptor 2 (P2X2) (ATP receptor) (Purinergic receptor)	P2RX2 P2X2
Q96FE7	P3IP1_HUMAN	reviewed	Phosphoinositide-3-kinase-interacting protein 1 (PI3K-interacting protein 1) (Kringle domain-containing protein HGFL)	PIK3IP1 HGFL
P34995	PE2R1_HUMAN	reviewed	Prostaglandin E2 receptor EP1 subtype (PGE receptor EP1 subtype) (PGE2 receptor EP1 subtype) (Prostanoid EP1 receptor)	PTGER1
Q99943	PLCA_HUMAN	reviewed	1-acyl-sn-glycerol-3-phosphate acyltransferase alpha (EC 2.3.1.51) (1-acylglycerol-3-phosphate O-acyltransferase 1) (1-AGP acyltransferase 1) (1-AGPAT 1) (Lysophosphatidic acid acyltransferase alpha) (LPAAT-alpha) (Protein G15)	AGPAT1 G15
O14684	PTGES_HUMAN	reviewed	Prostaglandin E synthase (EC 5.3.99.3) (Glutathione peroxidase PTGES) (EC 1.11.1.-) (Glutathione transferase PTGES) (EC 2.5.1.18) (Microsomal glutathione S-transferase 1-like 1) (MGST1-L1) (Microsomal prostaglandin E synthase 1) (MPGES-1) (p53-induced gene 12 protein)	PTGES MGST1L1 MPGES1 PGES PIG12
P23470	PTPRG_HUMAN	reviewed	Receptor-type tyrosine-protein phosphatase gamma (Protein-tyrosine phosphatase gamma) (R-PTP-gamma) (EC 3.1.3.48)	PTPRG PTPG
O60896	RAMP3_HUMAN	reviewed	Receptor activity-modifying protein 3 (Calcitonin-receptor-like receptor activity-modifying protein 3) (CRLR activity-modifying protein 3)	RAMP3
P07949	RET_HUMAN	reviewed	Proto-oncogene tyrosine-protein kinase receptor Ret (EC 2.7.10.1) (Cadherin family member 12) (Proto-oncogene c-Ret) [Cleaved into: Soluble RET kinase fragment; Extracellular cell-membrane anchored RET cadherin 120 kDa fragment]	RET CDHF12 CDHR16 PTC RET51
Q02094	RHAG_HUMAN	reviewed	Ammonium transporter Rh type A (Erythrocyte membrane glycoprotein Rh50) (Erythrocyte plasma membrane 50 kDa glycoprotein) (Rh50A) (Rhesus blood group family type A glycoprotein) (Rh family type A glycoprotein) (Rh type A glycoprotein) (Rhesus blood group-associated ammonia channel) (Rhesus blood group-associated glycoprotein) (CD antigen CD241)	RHAG RH50
O75787	RENR_HUMAN	reviewed	Renin receptor (ATPase H(+)-transporting lysosomal accessory protein 2) (ATPase H(+)-transporting lysosomal-interacting protein 2) (ER-localized type I transmembrane adapter) (Embryonic liver differentiation factor 10) (N14F) (Renin/prorenin receptor) (Vacuolar ATP synthase membrane sector-associated protein M8-9) (ATP6M8-9) (V-ATPase M8.9 subunit) [Cleaved into: Renin receptor N-terminal fragmen…	ATP6AP2 ATP6IP2 CAPER ELDF10 HT028 MSTP009 PSEC0072
P17658	KCNA6_HUMAN	reviewed	Potassium voltage-gated channel subfamily A member 6 (Voltage-gated potassium channel HBK2) (Voltage-gated potassium channel subunit Kv1.6)	KCNA6
A6BM72	MEG11_HUMAN	reviewed	Multiple epidermal growth factor-like domains protein 11 (Multiple EGF-like domains protein 11)	MEGF11 KIAA1781 UNQ1949/PRO4432
O15438	MRP3_HUMAN	reviewed	ATP-binding cassette sub-family C member 3 (EC 7.6.2.-) (EC 7.6.2.2) (EC 7.6.2.3) (Canalicular multispecific organic anion transporter 2) (Multi-specific organic anion transporter D) (MOAT-D) (Multidrug resistance-associated protein 3)	ABCC3 CMOAT2 MLP2 MRP3
Q9UHC9	NPCL1_HUMAN	reviewed	NPC1-like intracellular cholesterol transporter 1 (Niemann-Pick C1-like protein 1)	NPC1L1
P26717	NKG2C_HUMAN	reviewed	NKG2-C type II integral membrane protein (CD159 antigen-like family member C) (NK cell receptor C) (NKG2-C-activating NK receptor) (CD antigen CD159c)	KLRC2 NKG2C
Q8N8D7	NKAI3_HUMAN	reviewed	Sodium/potassium-transporting ATPase subunit beta-1-interacting protein 3 (Na(+)/K(+)-transporting ATPase subunit beta-1-interacting protein 3) (Protein FAM77D)	NKAIN3 FAM77D
O95436	NPT2B_HUMAN	reviewed	Sodium-dependent phosphate transport protein 2B (Sodium-phosphate transport protein 2B) (Na(+)-dependent phosphate cotransporter 2B) (NaPi3b) (Sodium/phosphate cotransporter 2B) (Na(+)/Pi cotransporter 2B) (NaPi-2b) (Solute carrier family 34 member 2)	SLC34A2
P56975	NRG3_HUMAN	reviewed	Pro-neuregulin-3, membrane-bound isoform (Pro-NRG3) [Cleaved into: Neuregulin-3 (NRG-3)]	NRG3
Q8NGA8	O4F17_HUMAN	reviewed	Olfactory receptor 4F17 (Olfactory receptor 4F11) (Olfactory receptor 4F18) (Olfactory receptor 4F19)	OR4F17 OR4F11P OR4F18 OR4F19
Q8NH70	O4A16_HUMAN	reviewed	Olfactory receptor 4A16 (Olfactory receptor OR11-117)	OR4A16
A6NDH6	O5H15_HUMAN	reviewed	Olfactory receptor 5H15	OR5H15
P0C7T3	O56A5_HUMAN	reviewed	Olfactory receptor 56A5	OR56A5 OR56A5P
Q9H346	O52D1_HUMAN	reviewed	Olfactory receptor 52D1 (Odorant receptor HOR5'beta14) (Olfactory receptor OR11-43)	OR52D1
Q9Y5F3	PCDB1_HUMAN	reviewed	Protocadherin beta-1 (PCDH-beta-1)	PCDHB1
P43119	PI2R_HUMAN	reviewed	Prostacyclin receptor (Prostaglandin I2 receptor) (PGI receptor) (PGI2 receptor) (Prostanoid IP receptor)	PTGIR PRIPR
Q5VY43	PEAR1_HUMAN	reviewed	Platelet endothelial aggregation receptor 1 (hPEAR1) (Multiple epidermal growth factor-like domains protein 12) (Multiple EGF-like domains protein 12)	PEAR1 MEGF12
C9JH25	PRRT4_HUMAN	reviewed	Proline-rich transmembrane protein 4	PRRT4
Q7Z7B1	PIGW_HUMAN	reviewed	Phosphatidylinositol-glycan biosynthesis class W protein (PIG-W) (EC 2.3.-.-)	PIGW
O00222	GRM8_HUMAN	reviewed	Metabotropic glutamate receptor 8 (mGluR8)	GRM8 GPRC1H MGLUR8
Q4G148	GXLT1_HUMAN	reviewed	Glucoside xylosyltransferase 1 (EC 2.4.2.42) (Glycosyltransferase 8 domain-containing protein 3)	GXYLT1 GLT8D3
Q96T54	KCNKH_HUMAN	reviewed	Potassium channel subfamily K member 17 (2P domain potassium channel Talk-2) (Acid-sensitive potassium channel protein TASK-4) (TWIK-related acid-sensitive K(+) channel 4) (TWIK-related alkaline pH-activated K(+) channel 2) (TALK-2)	KCNK17 TALK2 TASK4 UNQ5816/PRO19634
A6NM11	L37A2_HUMAN	reviewed	Leucine-rich repeat-containing protein 37A2	LRRC37A2
Q86UK5	LBN_HUMAN	reviewed	Limbin (Ellis-van Creveld syndrome protein 2) (EVC2)	EVC2 LBN
O15165	LRAD4_HUMAN	reviewed	Low-density lipoprotein receptor class A domain-containing protein 4	LDLRAD4 C18orf1
Q4ZIN3	MBRL_HUMAN	reviewed	Membralin (Transmembrane protein 259)	TMEM259 C19orf6
Q9NX47	MARH5_HUMAN	reviewed	E3 ubiquitin-protein ligase MARCHF5 (EC 2.3.2.27) (Membrane-associated RING finger protein 5) (Membrane-associated RING-CH protein V) (MARCH-V) (Mitochondrial ubiquitin ligase) (MITOL) (RING finger protein 153) (RING-type E3 ubiquitin transferase MARCHF5)	MARCHF5 MARCH5 RNF153
Q5TF39	MFS4B_HUMAN	reviewed	Sodium-dependent glucose transporter 1 (Major facilitator superfamily domain-containing protein 4B)	MFSD4B KIAA1919 NAGLT1 HSPC100
Q96C03	MID49_HUMAN	reviewed	Mitochondrial dynamics protein MID49 (Mitochondrial dynamics protein of 49 kDa) (Mitochondrial elongation factor 2) (Smith-Magenis syndrome chromosomal region candidate gene 7 protein)	MIEF2 MID49 SMCR7
Q8NGJ7	O51A2_HUMAN	reviewed	Olfactory receptor 51A2	OR51A2
O15162	PLS1_HUMAN	reviewed	Phospholipid scramblase 1 (PL scramblase 1) (Ca(2+)-dependent phospholipid scramblase 1) (Erythrocyte phospholipid scramblase) (Mg(2+)-dependent nuclease) (EC 3.1.-.-) (MmTRA1b)	PLSCR1
Q8N271	PROM2_HUMAN	reviewed	Prominin-2 (PROM-2) (Prominin-like protein 2) (hPROML2)	PROM2 PROML2 UNQ2521/PRO6014
Q92932	PTPR2_HUMAN	reviewed	Receptor-type tyrosine-protein phosphatase N2 (R-PTP-N2) (EC 3.1.3.-) (EC 3.1.3.48) (Islet cell autoantigen-related protein) (IAR) (ICAAR) (Phogrin) [Cleaved into: IA-2beta60]	PTPRN2 KIAA0387
Q04671	P_HUMAN	reviewed	P protein (Melanocyte-specific transporter protein) (Pink-eyed dilution protein homolog)	OCA2 D15S12 P
Q8IZT8	HS3S5_HUMAN	reviewed	Heparan sulfate glucosamine 3-O-sulfotransferase 5 (EC 2.8.2.23) (Heparan sulfate D-glucosaminyl 3-O-sulfotransferase 5) (3-OST-5) (Heparan sulfate 3-O-sulfotransferase 5) (h3-OST-5)	HS3ST5 3OST5 HS3OST5
Q7LGA3	HS2ST_HUMAN	reviewed	Heparan sulfate 2-O-sulfotransferase 1 (2-O-sulfotransferase) (2OST) (EC 2.8.2.-)	HS2ST1 HS2ST KIAA0448
Q8IVU1	IGDC3_HUMAN	reviewed	Immunoglobulin superfamily DCC subclass member 3 (Putative neuronal cell adhesion molecule)	IGDCC3 PUNC
Q9Y663	HS3SA_HUMAN	reviewed	Heparan sulfate glucosamine 3-O-sulfotransferase 3A1 (EC 2.8.2.30) (Heparan sulfate D-glucosaminyl 3-O-sulfotransferase 3A1) (3-OST-3A) (Heparan sulfate 3-O-sulfotransferase 3A1) (h3-OST-3A)	HS3ST3A1 3OST3A1 HS3ST3A UNQ2551/PRO6180
Q5DX21	IGS11_HUMAN	reviewed	Immunoglobulin superfamily member 11 (IgSF11) (Brain and testis-specific immunoglobulin superfamily protein) (Bt-IGSF) (V-set and immunoglobulin domain-containing protein 3)	IGSF11 BTIGSF CXADRL1 VSIG3
Q8NFM7	I17RD_HUMAN	reviewed	Interleukin-17 receptor D (IL-17 receptor D) (IL-17RD) (IL17Rhom) (Interleukin-17 receptor-like protein) (Sef homolog) (hSef)	IL17RD IL17RLM SEF UNQ6115/PRO20026
O95976	IGSF6_HUMAN	reviewed	Immunoglobulin superfamily member 6 (IgSF6) (Protein DORA)	IGSF6 DORA
Q8WXH2	JPH3_HUMAN	reviewed	Junctophilin-3 (JP-3) (Junctophilin type 3) (Trinucleotide repeat-containing gene 22 protein)	JPH3 JP3 TNRC22
Q14953	KI2S5_HUMAN	reviewed	Killer cell immunoglobulin-like receptor 2DS5 (CD158 antigen-like family member G) (MHC class I NK cell receptor) (Natural killer-associated transcript 9) (NKAT-9) (CD antigen CD158g)	KIR2DS5 CD158G NKAT9
Q8IZU9	KIRR3_HUMAN	reviewed	Kin of IRRE-like protein 3 (Kin of irregular chiasm-like protein 3) (Nephrin-like protein 2) [Cleaved into: Processed kin of IRRE-like protein 3]	KIRREL3 KIAA1867 NEPH2 UNQ5923/PRO4502/PRO19814
Q6UWP7	LCLT1_HUMAN	reviewed	Lysocardiolipin acyltransferase 1 (EC 2.3.1.-) (1-acylglycerol-3-phosphate O-acyltransferase 8) (1-AGP acyltransferase 8) (1-AGPAT 8) (EC 2.3.1.51) (Acyl-CoA:lysocardiolipin acyltransferase 1)	LCLAT1 AGPAT8 ALCAT1 LYCAT UNQ1849/PRO3579
Q8TAF8	LHPL5_HUMAN	reviewed	LHFPL tetraspan subfamily member 5 protein (Lipoma HMGIC fusion partner-like 5 protein) (Tetraspan membrane protein of hair cell stereocilia)	LHFPL5 TMHS
O94898	LRIG2_HUMAN	reviewed	Leucine-rich repeats and immunoglobulin-like domains protein 2 (LIG-2)	LRIG2 KIAA0806 LIG2
A6NND4	O2AT4_HUMAN	reviewed	Olfactory receptor 2AT4 (Olfactory receptor OR11-265)	OR2AT4
Q9Y5Y5	PEX16_HUMAN	reviewed	Peroxisomal membrane protein PEX16 (Peroxin-16) (Peroxisomal biogenesis factor 16)	PEX16
Q9UMZ3	PTPRQ_HUMAN	reviewed	Phosphatidylinositol phosphatase PTPRQ (EC 3.1.3.-) (Receptor-type tyrosine-protein phosphatase Q) (PTP-RQ) (R-PTP-Q) (EC 3.1.3.48)	PTPRQ
P58182	O12D2_HUMAN	reviewed	Olfactory receptor 12D2 (Hs6M1-20) (Olfactory receptor OR6-28)	OR12D2
Q8NGY7	O10J6_HUMAN	reviewed	Putative olfactory receptor 10J6	OR10J6P OR10J6
Q8NH79	OR6X1_HUMAN	reviewed	Olfactory receptor 6X1 (Olfactory receptor OR11-270)	OR6X1
Q8NGP3	OR5M9_HUMAN	reviewed	Olfactory receptor 5M9 (Olfactory receptor OR11-190)	OR5M9
Q8NGV7	OR5H2_HUMAN	reviewed	Olfactory receptor 5H2 (Olfactory receptor OR3-10)	OR5H2
O95918	OR2H2_HUMAN	reviewed	Olfactory receptor 2H2 (Hs6M1-12) (Olfactory receptor 2H3) (Olfactory receptor-like protein FAT11)	OR2H2 FAT11 OLFR2 OR2H3
Q96R48	OR2A5_HUMAN	reviewed	Olfactory receptor 2A5 (Olfactory receptor 2A26) (Olfactory receptor 2A8) (Olfactory receptor 7-138/7-141) (OR7-138) (OR7-141)	OR2A5 OR2A26 OR2A8
Q96TA0	PCDBI_HUMAN	reviewed	Putative protocadherin beta-18 (PCDH-beta-18) (PCDH-psi2)	PCDHB18P PCDHB18
Q9UN70	PCDGK_HUMAN	reviewed	Protocadherin gamma-C3 (PCDH-gamma-C3) (Protocadherin-2) (Protocadherin-43) (PC-43)	PCDHGC3 PCDH2
Q9Y5F7	PCDGL_HUMAN	reviewed	Protocadherin gamma-C4 (PCDH-gamma-C4)	PCDHGC4
Q8N3S3	PHTF2_HUMAN	reviewed	Protein PHTF2	PHTF2
P43116	PE2R2_HUMAN	reviewed	Prostaglandin E2 receptor EP2 subtype (PGE receptor EP2 subtype) (PGE2 receptor EP2 subtype) (Prostanoid EP2 receptor)	PTGER2
Q15262	PTPRK_HUMAN	reviewed	Receptor-type tyrosine-protein phosphatase kappa (Protein-tyrosine phosphatase kappa) (R-PTP-kappa) (EC 3.1.3.48)	PTPRK PTPK
O14957	QCR10_HUMAN	reviewed	Cytochrome b-c1 complex subunit 10 (Complex III subunit 10) (Complex III subunit XI) (Ubiquinol-cytochrome c reductase complex 6.4 kDa protein)	UQCR11 UQCR
Q9UDW1	QCR9_HUMAN	reviewed	Cytochrome b-c1 complex subunit 9 (Complex III subunit 9) (Complex III subunit X) (Cytochrome c1 non-heme 7 kDa protein) (Ubiquinol-cytochrome c reductase complex 7.2 kDa protein)	UQCR10 UCRC HSPC119
Q8NC44	RETR2_HUMAN	reviewed	Reticulophagy regulator 2	RETREG2 C2orf17 FAM134A MAG2
Q9NZ94	NLGN3_HUMAN	reviewed	Neuroligin-3 (Gliotactin homolog)	NLGN3 KIAA1480 NL3
Q12879	NMDE1_HUMAN	reviewed	Glutamate receptor ionotropic, NMDA 2A (GluN2A) (Glutamate [NMDA] receptor subunit epsilon-1) (N-methyl D-aspartate receptor subtype 2A) (NMDAR2A) (NR2A) (hNR2A)	GRIN2A NMDAR2A
O60462	NRP2_HUMAN	reviewed	Neuropilin-2 (Vascular endothelial cell growth factor 165 receptor 2)	NRP2 VEGF165R2
Q8NGJ3	O52E1_HUMAN	reviewed	Olfactory receptor 52E1	OR52E1 OR52E1P
Q8NGT0	O13C9_HUMAN	reviewed	Olfactory receptor 13C9 (Olfactory receptor OR9-13)	OR13C9
Q8NGC1	O11G2_HUMAN	reviewed	Olfactory receptor 11G2 (Olfactory receptor OR14-34)	OR11G2
Q8NGB2	OR4C5_HUMAN	reviewed	Olfactory receptor 4C5 (Olfactory receptor OR11-99)	OR4C5
Q9NZQ7	PD1L1_HUMAN	reviewed	Programmed cell death 1 ligand 1 (PD-L1) (PDCD1 ligand 1) (Programmed death ligand 1) (hPD-L1) (B7 homolog 1) (B7-H1) (CD antigen CD274)	CD274 B7H1 PDCD1L1 PDCD1LG1 PDL1
A5PLL7	PDES1_HUMAN	reviewed	Plasmanylethanolamine desaturase (EC 1.14.19.77) (Plasmanylethanolamine desaturase 1) (Transmembrane protein 189)	PEDS1 KUA PDES TMEM189
O00398	P2Y10_HUMAN	reviewed	Putative P2Y purinoceptor 10 (P2Y10) (P2Y-like receptor)	P2RY10
P26678	PPLA_HUMAN	reviewed	Cardiac phospholamban (PLB)	PLN PLB
P49683	PRLHR_HUMAN	reviewed	Prolactin-releasing peptide receptor (PrRP receptor) (PrRPR) (G-protein coupled receptor 10) (hGR3)	PRLHR GPR10 GR3
P16471	PRLR_HUMAN	reviewed	Prolactin receptor (PRL-R)	PRLR
Q6ISU1	PTCRA_HUMAN	reviewed	Pre T-cell antigen receptor alpha (pT-alpha) (pTa) (pT-alpha-TCR)	PTCRA
O96011	PX11B_HUMAN	reviewed	Peroxisomal membrane protein 11B (Peroxin-11B) (Peroxisomal biogenesis factor 11B) (Protein PEX11 homolog beta) (PEX11-beta)	PEX11B
Q7Z7M0	MEGF8_HUMAN	reviewed	Multiple epidermal growth factor-like domains protein 8 (Multiple EGF-like domains protein 8) (Epidermal growth factor-like protein 4) (EGF-like protein 4)	MEGF8 C19orf49 EGFL4 KIAA0817
Q96LU7	MRFL_HUMAN	reviewed	Myelin regulatory factor-like protein	MYRFL C12orf15 C12orf28
Q9Y5X5	NPFF2_HUMAN	reviewed	Neuropeptide FF receptor 2 (G-protein coupled receptor 74) (G-protein coupled receptor HLWAR77) (Neuropeptide G-protein coupled receptor)	NPFFR2 GPR74 NPFF2 NPGPR
Q92982	NINJ1_HUMAN	reviewed	Ninjurin-1 (Nerve injury-induced protein 1) [Cleaved into: Secreted ninjurin-1 (Soluble ninjurin-1)]	NINJ1
Q8NA29	NLS1_HUMAN	reviewed	Sodium-dependent lysophosphatidylcholine symporter 1 (NLS1) (Sodium-dependent LPC symporter 1) (Major facilitator superfamily domain-containing protein 2A)	MFSD2A MFSD2 NLS1 HMFN0656 PP9177 UNQ300/PRO341
Q96E22	NGBR_HUMAN	reviewed	Dehydrodolichyl diphosphate synthase complex subunit NUS1 (EC 2.5.1.87) (Cis-prenyltransferase subunit NgBR) (Nogo-B receptor) (NgBR) (Nuclear undecaprenyl pyrophosphate synthase 1 homolog)	NUS1 C6orf68 NGBR
P58400	NRX1B_HUMAN	reviewed	Neurexin-1-beta (Neurexin I-beta)	NRXN1
P0C646	O52Z1_HUMAN	reviewed	Olfactory receptor 52Z1	OR52Z1 OR52Z1P
Q8NH02	O2T29_HUMAN	reviewed	Olfactory receptor 2T29	OR2T29
Q8NGJ2	O52H1_HUMAN	reviewed	Olfactory receptor 52H1 (Olfactory receptor OR11-45)	OR52H1
Q8NGI8	O5AN1_HUMAN	reviewed	Olfactory receptor 5AN1 (Olfactory receptor OR11-244)	OR5AN1
Q8NH76	O56B4_HUMAN	reviewed	Olfactory receptor 56B4 (Olfactory receptor OR11-67)	OR56B4
Q8NGF1	O52R1_HUMAN	reviewed	Olfactory receptor 52R1 (Olfactory receptor OR11-22)	OR52R1
P41231	P2RY2_HUMAN	reviewed	P2Y purinoceptor 2 (P2Y2) (ATP receptor) (P2U purinoceptor 1) (P2U1) (P2U receptor 1) (Purinergic receptor)	P2RY2 P2RU1
Q9HBL7	PLRKT_HUMAN	reviewed	Plasminogen receptor (KT) (Plg-R(KT))	PLGRKT C9orf46 AD025 MDS030
O15120	PLCB_HUMAN	reviewed	1-acyl-sn-glycerol-3-phosphate acyltransferase beta (EC 2.3.1.51) (1-acylglycerol-3-phosphate O-acyltransferase 2) (1-AGP acyltransferase 2) (1-AGPAT 2) (Lysophosphatidic acid acyltransferase beta) (LPAAT-beta)	AGPAT2
A0PJZ3	GXLT2_HUMAN	reviewed	Glucoside xylosyltransferase 2 (EC 2.4.2.42) (Glycosyltransferase 8 domain-containing protein 4)	GXYLT2 GLT8D4
P43630	KI3L2_HUMAN	reviewed	Killer cell immunoglobulin-like receptor 3DL2 (CD158 antigen-like family member K) (MHC class I NK cell receptor) (Natural killer-associated transcript 4) (NKAT-4) (p70 natural killer cell receptor clone CL-5) (p70 NK receptor CL-5) (CD antigen CD158k)	KIR3DL2 CD158K NKAT4
O95279	KCNK5_HUMAN	reviewed	Potassium channel subfamily K member 5 (Acid-sensitive potassium channel protein TASK-2) (TWIK-related acid-sensitive K(+) channel 2)	KCNK5 TASK2
B7U540	KCJ18_HUMAN	reviewed	Inward rectifier potassium channel 18 (Inward rectifier K(+) channel Kir2.6) (Potassium channel, inwardly rectifying subfamily J member 18)	KCNJ18
Q8NES3	LFNG_HUMAN	reviewed	Beta-1,3-N-acetylglucosaminyltransferase lunatic fringe (EC 2.4.1.222) (O-fucosylpeptide 3-beta-N-acetylglucosaminyltransferase)	LFNG
Q8N370	LAT4_HUMAN	reviewed	Large neutral amino acids transporter small subunit 4 (L-type amino acid transporter 4) (Solute carrier family 43 member 2)	SLC43A2 LAT4 PP7664
Q9NPC1	LT4R2_HUMAN	reviewed	Leukotriene B4 receptor 2 (LTB4-R 2) (LTB4-R2) (LTB4 receptor JULF2) (Leukotriene B4 receptor BLT2) (Seven transmembrane receptor BLTR2)	LTB4R2 BLT2R BLTR2
Q9Y561	LRP12_HUMAN	reviewed	Low-density lipoprotein receptor-related protein 12 (LDLR-related protein 12) (LRP-12) (Suppressor of tumorigenicity 7 protein)	LRP12 ST7
Q9BU23	LMF2_HUMAN	reviewed	Lipase maturation factor 2 (Transmembrane protein 112B) (Transmembrane protein 153)	LMF2 TMEM112B TMEM153
Q5SRI9	MANEA_HUMAN	reviewed	Glycoprotein endo-alpha-1,2-mannosidase (Endo-alpha mannosidase) (Endomannosidase) (hEndo) (EC 3.2.1.130) (Mandaselin)	MANEA
O75121	MFA3L_HUMAN	reviewed	Microfibrillar-associated protein 3-like (Testis development protein NYD-SP9)	MFAP3L KIAA0626 HSD-39 HSD39
P26572	MGAT1_HUMAN	reviewed	Alpha-1,3-mannosyl-glycoprotein 2-beta-N-acetylglucosaminyltransferase (EC 2.4.1.101) (N-glycosyl-oligosaccharide-glycoprotein N-acetylglucosaminyltransferase I) (GNT-I) (GlcNAc-T I)	MGAT1 GGNT1 GLCT1 GLYT1 MGAT
Q5SR56	MF14B_HUMAN	reviewed	Hippocampus abundant transcript-like protein 1 (Major facilitator superfamily domain-containing 14B)	MFSD14B HIATL1
P21757	MSRE_HUMAN	reviewed	Macrophage scavenger receptor types I and II (Macrophage acetylated LDL receptor I and II) (Scavenger receptor class A member 1) (CD antigen CD204)	MSR1 SCARA1
Q9H342	O51J1_HUMAN	reviewed	Olfactory receptor 51J1 (Odorant receptor HOR5'beta8) (Olfactory receptor 51J2)	OR51J1 OR51J1P OR51J2
P57054	PIGP_HUMAN	reviewed	Phosphatidylinositol N-acetylglucosaminyltransferase subunit P (Down syndrome critical region protein 5) (Down syndrome critical region protein C) (Phosphatidylinositol-glycan biosynthesis class P protein) (PIG-P)	PIGP DCRC DSCR5 DSCRC NPD010
Q86XR5	PRIMA_HUMAN	reviewed	Proline-rich membrane anchor 1 (PRiMA)	PRIMA1
P10586	PTPRF_HUMAN	reviewed	Receptor-type tyrosine-protein phosphatase F (EC 3.1.3.48) (Leukocyte common antigen related) (LAR)	PTPRF LAR
Q9UJG1	MSPD1_HUMAN	reviewed	Motile sperm domain-containing protein 1	MOSPD1
Q3MIW9	MUCL3_HUMAN	reviewed	Mucin-like protein 3 (Diffuse panbronchiolitis critical region protein 1)	MUCL3 C6orf37 DPCR1 PBLT
Q99102	MUC4_HUMAN	reviewed	Mucin-4 (MUC-4) (Ascites sialoglycoprotein) (ASGP) (Pancreatic adenocarcinoma mucin) (Testis mucin) (Tracheobronchial mucin) [Cleaved into: Mucin-4 alpha chain (Ascites sialoglycoprotein 1) (ASGP-1); Mucin-4 beta chain (Ascites sialoglycoprotein 2) (ASGP-2)]	MUC4
Q01726	MSHR_HUMAN	reviewed	Melanocyte-stimulating hormone receptor (MSH-R) (Melanocortin receptor 1) (MC1-R)	MC1R MSHR
P13591	NCAM1_HUMAN	reviewed	Neural cell adhesion molecule 1 (N-CAM-1) (NCAM-1) (CD antigen CD56)	NCAM1 NCAM
Q9HB89	NMUR1_HUMAN	reviewed	Neuromedin-U receptor 1 (NMU-R1) (G-protein coupled receptor 66) (G-protein coupled receptor FM-3)	NMUR1 GPR66
Q8NH61	O51F2_HUMAN	reviewed	Olfactory receptor 51F2 (Olfactory receptor OR11-23)	OR51F2
O60313	OPA1_HUMAN	reviewed	Dynamin-like 120 kDa protein, mitochondrial (EC 3.6.5.5) (Optic atrophy protein 1) [Cleaved into: Dynamin-like 120 kDa protein, form S1]	OPA1 KIAA0567
Q6IEY1	OR4F3_HUMAN	reviewed	Olfactory receptor 4F3/4F16/4F29 (Olfactory receptor OR1-1)	OR4F3; OR4F16; OR4F29
P04001	OPSG_HUMAN	reviewed	Medium-wave-sensitive opsin 1 (Green cone photoreceptor pigment) (Green-sensitive opsin) (GOP)	OPN1MW GCP
Q8NGC6	OR4KH_HUMAN	reviewed	Olfactory receptor 4K17 (Olfactory receptor OR14-29)	OR4K17
Q8NGW6	OR6K6_HUMAN	reviewed	Olfactory receptor 6K6 (Olfactory receptor OR1-21)	OR6K6
Q8NH18	OR5J2_HUMAN	reviewed	Olfactory receptor 5J2 (Olfactory receptor OR11-266)	OR5J2
Q9NZP2	OR6C2_HUMAN	reviewed	Olfactory receptor 6C2 (HSA3)	OR6C2
P34982	OR1D2_HUMAN	reviewed	Olfactory receptor 1D2 (Olfactory receptor 17-4) (OR17-4) (Olfactory receptor OR17-6) (Olfactory receptor-like protein HGMP07E)	OR1D2 OLFR1
P59922	OR2B8_HUMAN	reviewed	Putative olfactory receptor 2B8 (Hs6M1-29P)	OR2B8P OR2B8
Q6IEU7	OR5MA_HUMAN	reviewed	Olfactory receptor 5M10 (Olfactory receptor OR11-207)	OR5M10
O60431	OR1I1_HUMAN	reviewed	Olfactory receptor 1I1 (Olfactory receptor 19-20) (OR19-20)	OR1I1
O76099	OR7C1_HUMAN	reviewed	Olfactory receptor 7C1 (Olfactory receptor 7C4) (Olfactory receptor OR19-16) (Olfactory receptor TPCR86)	OR7C1 OR7C4
Q8NGZ5	OR2G2_HUMAN	reviewed	Olfactory receptor 2G2 (Olfactory receptor OR1-32)	OR2G2
Q8NH87	OR9G1_HUMAN	reviewed	Olfactory receptor 9G1 (Olfactory receptor 9G5) (Olfactory receptor OR11-114)	OR9G1 OR9G5
Q96QZ0	PANX3_HUMAN	reviewed	Pannexin-3	PANX3
Q6UW60	PCSK4_HUMAN	reviewed	Proprotein convertase subtilisin/kexin type 4 (EC 3.4.21.-) (Proprotein convertase 4) (PC4)	PCSK4 PC4 UNQ2757/PRO6496
Q99572	P2RX7_HUMAN	reviewed	P2X purinoceptor 7 (P2X7) (ATP receptor) (P2Z receptor) (Purinergic receptor)	P2RX7
P16284	PECA1_HUMAN	reviewed	Platelet endothelial cell adhesion molecule (PECAM-1) (EndoCAM) (GPIIA') (PECA1) (CD antigen CD31)	PECAM1
Q5FWE3	PRRT3_HUMAN	reviewed	Proline-rich transmembrane protein 3	PRRT3 UNQ5823/PRO19642
Q13332	PTPRS_HUMAN	reviewed	Receptor-type tyrosine-protein phosphatase S (R-PTP-S) (EC 3.1.3.48) (Receptor-type tyrosine-protein phosphatase sigma) (R-PTP-sigma)	PTPRS
Q92729	PTPRU_HUMAN	reviewed	Receptor-type tyrosine-protein phosphatase U (R-PTP-U) (EC 3.1.3.48) (Pancreatic carcinoma phosphatase 2) (PCP-2) (Protein-tyrosine phosphatase J) (PTP-J) (hPTP-J) (Protein-tyrosine phosphatase pi) (PTP pi) (Protein-tyrosine phosphatase receptor omicron) (PTP-RO) (Receptor-type protein-tyrosine phosphatase psi) (R-PTP-psi)	PTPRU FMI PCP2 PTPRO
Q9NX52	RHBL2_HUMAN	reviewed	Rhomboid-related protein 2 (RRP2) (EC 3.4.21.105) (Rhomboid-like protein 2) [Cleaved into: Rhomboid-related protein 2, N-terminal fragment (NTF); Rhomboid-related protein 2, C-terminal fragment (CTF)]	RHBDL2
O43526	KCNQ2_HUMAN	reviewed	Potassium voltage-gated channel subfamily KQT member 2 (KQT-like 2) (Neuroblastoma-specific potassium channel subunit alpha KvLQT2) (Voltage-gated potassium channel subunit Kv7.2)	KCNQ2
P48357	LEPR_HUMAN	reviewed	Leptin receptor (LEP-R) (HuB219) (OB receptor) (OB-R) (CD antigen CD295)	LEPR DB OBR
Q86UP2	KTN1_HUMAN	reviewed	Kinectin (CG-1 antigen) (Kinesin receptor)	KTN1 CG1 KIAA0004
Q9UJQ1	LAMP5_HUMAN	reviewed	Lysosome-associated membrane glycoprotein 5 (Brain and dendritic cell-associated LAMP) (Brain-associated LAMP-like protein) (BAD-LAMP) (Lysosome-associated membrane protein 5) (LAMP-5)	LAMP5 C20orf103
Q01650	LAT1_HUMAN	reviewed	Large neutral amino acids transporter small subunit 1 (4F2 light chain) (4F2 LC) (4F2LC) (CD98 light chain) (Integral membrane protein E16) (E16) (L-type amino acid transporter 1) (hLAT1) (Solute carrier family 7 member 5) (y+ system cationic amino acid transporter)	SLC7A5 CD98LC LAT1 MPE16
Q9UHI5	LAT2_HUMAN	reviewed	Large neutral amino acids transporter small subunit 2 (L-type amino acid transporter 2) (hLAT2) (Solute carrier family 7 member 8)	SLC7A8 LAT2
Q8IWV1	LAX1_HUMAN	reviewed	Lymphocyte transmembrane adapter 1 (Linker for activation of X cells) (Membrane-associated adapter protein LAX)	LAX1 LAX
Q6UXV4	MIC27_HUMAN	reviewed	MICOS complex subunit MIC27 (Apolipoprotein O-like) (Protein FAM121A)	APOOL CXorf33 FAM121A MIC27 UNQ8193/PRO23204
Q9NUT2	MITOS_HUMAN	reviewed	Mitochondrial potassium channel ATP-binding subunit (ATP-binding cassette sub-family B member 8, mitochondrial) (ABCB8) (Mitochondrial ATP-binding cassette 1) (M-ABC1) (Mitochondrial sulfonylurea-receptor) (MITOSUR)	ABCB8 MABC1 MITOSUR
A6NHG9	O5H14_HUMAN	reviewed	Olfactory receptor 5H14	OR5H14
O95013	O4F21_HUMAN	reviewed	Olfactory receptor 4F21	OR4F21 OR4F21P
Q8NH67	O52I2_HUMAN	reviewed	Olfactory receptor 52I2 (Olfactory receptor OR11-12)	OR52I2
Q8NH63	O51H1_HUMAN	reviewed	Olfactory receptor 51H1 (Olfactory receptor OR11-25)	OR51H1 OR51H1P
Q8NA58	PNDC1_HUMAN	reviewed	Poly(A)-specific ribonuclease PNLDC1 (EC 3.1.13.4) (PARN-like domain-containing protein 1) (Poly(A)-specific ribonuclease domain-containing protein 1) (HsPNLDC1)	PNLDC1
Q8N7P1	PLD5_HUMAN	reviewed	Inactive phospholipase D5 (Inactive PLD 5) (Inactive choline phosphatase 5) (Inactive phosphatidylcholine-hydrolyzing phospholipase D5) (PLDc)	PLD5
Q96S52	PIGS_HUMAN	reviewed	GPI transamidase component PIG-S (Phosphatidylinositol-glycan biosynthesis class S protein)	PIGS UNQ1873/PRO4316
Q6P1J6	PLB1_HUMAN	reviewed	Phospholipase B1, membrane-associated (Phospholipase B) (hPLB) (Lysophospholipase) (EC 3.1.1.5) (Phospholipase A2) (EC 3.1.1.4) (Phospholipase B/lipase) (PLB/LIP) (Triacylglycerol lipase) (EC 3.1.1.3)	PLB1 PLB
Q6ZRP7	QSOX2_HUMAN	reviewed	Sulfhydryl oxidase 2 (EC 1.8.3.2) (Neuroblastoma-derived sulfhydryl oxidase) (Quiescin Q6-like protein 1)	QSOX2 QSCN6L1 SOXN
Q9Y6I8	PXMP4_HUMAN	reviewed	Peroxisomal membrane protein 4 (24 kDa peroxisomal intrinsic membrane protein)	PXMP4 PMP24
Q9H6H4	REEP4_HUMAN	reviewed	Receptor expression-enhancing protein 4	REEP4 C8orf20 PP432
Q9Y225	RNF24_HUMAN	reviewed	RING finger protein 24	RNF24
Q969N4	TAAR8_HUMAN	reviewed	Trace amine-associated receptor 8 (TaR-8) (Trace amine receptor 8) (G-protein coupled receptor 102) (Trace amine receptor 5) (TaR-5)	TAAR8 GPR102 TA5 TAR5 TRAR5
Q86VY9	T200A_HUMAN	reviewed	Transmembrane protein 200A	TMEM200A KIAA1913 HBE61
Q96RI8	TAAR6_HUMAN	reviewed	Trace amine-associated receptor 6 (TaR-6) (Trace amine receptor 6) (Trace amine receptor 4) (TaR-4)	TAAR6 TA4 TAR4 TRAR4
Q9H0A3	T191A_HUMAN	reviewed	Transmembrane protein 191A	TMEM191A
Q8IXX5	T183A_HUMAN	reviewed	Transmembrane protein 183A	TMEM183A C1orf37
Q8N4L1	T151A_HUMAN	reviewed	Transmembrane protein 151A	TMEM151A TMEM151
Q03519	TAP2_HUMAN	reviewed	Antigen peptide transporter 2 (APT2) (EC 7.4.2.-) (ATP-binding cassette sub-family B member 3) (Peptide supply factor 2) (Peptide transporter PSF2) (PSF-2) (Peptide transporter TAP2) (Peptide transporter involved in antigen processing 2) (Really interesting new gene 11 protein) (RING11)	TAP2 ABCB3 PSF2 RING11 Y1
Q8IYR6	TEFF1_HUMAN	reviewed	Tomoregulin-1 (TR-1) (H7365) (Transmembrane protein with EGF-like and one follistatin-like domain)	TMEFF1 C9orf2
Q8N0U2	TMM61_HUMAN	reviewed	Transmembrane protein 61	TMEM61
P57727	TMPS3_HUMAN	reviewed	Transmembrane protease serine 3 (EC 3.4.21.-) (Serine protease TADG-12) (Tumor-associated differentially-expressed gene 12 protein)	TMPRSS3 ECHOS1 TADG12 UNQ323/PRO382
P35408	PE2R4_HUMAN	reviewed	Prostaglandin E2 receptor EP4 subtype (PGE receptor EP4 subtype) (PGE2 receptor EP4 subtype) (Prostanoid EP4 receptor)	PTGER4 PTGER2
Q9NUD9	PIGV_HUMAN	reviewed	GPI mannosyltransferase 2 (EC 2.4.1.-) (GPI mannosyltransferase II) (GPI-MT-II) (Phosphatidylinositol-glycan biosynthesis class V protein) (PIG-V)	PIGV
Q9UPU3	SORC3_HUMAN	reviewed	VPS10 domain-containing receptor SorCS3	SORCS3 KIAA1059
O00241	SIRB1_HUMAN	reviewed	Signal-regulatory protein beta-1 (SIRP-beta-1) (CD172 antigen-like family member B) (CD antigen CD172b)	SIRPB1
Q5BJF2	SGMR2_HUMAN	reviewed	Sigma intracellular receptor 2 (Sigma-2 receptor) (Sigma2 receptor) (Meningioma-associated protein 30) (Transmembrane protein 97)	TMEM97 MAC30 S2R
O43291	SPIT2_HUMAN	reviewed	Kunitz-type protease inhibitor 2 (Hepatocyte growth factor activator inhibitor type 2) (HAI-2) (Placental bikunin)	SPINT2 HAI2 KOP
A0A096LP01	SIM26_HUMAN	reviewed	Small integral membrane protein 26	SMIM26
Q6ZMZ3	SYNE3_HUMAN	reviewed	Nesprin-3 (KASH domain-containing protein 3) (KASH3) (Nuclear envelope spectrin repeat protein 3)	SYNE3 C14orf139 C14orf49 LINC00341
Q8N2H4	SYS1_HUMAN	reviewed	Protein SYS1 homolog	SYS1 C20orf169
Q96CE8	T4S18_HUMAN	reviewed	Transmembrane 4 L6 family member 18	TM4SF18
Q9NYW5	TA2R4_HUMAN	reviewed	Taste receptor type 2 member 4 (T2R4)	TAS2R4
Q9NYW1	TA2R9_HUMAN	reviewed	Taste receptor type 2 member 9 (T2R9) (Taste receptor family B member 6) (TRB6)	TAS2R9
O43581	SYT7_HUMAN	reviewed	Synaptotagmin-7 (IPCA-7) (Prostate cancer-associated protein 7) (Synaptotagmin VII) (SytVII)	SYT7 PCANAP7
Q9Y228	T3JAM_HUMAN	reviewed	TRAF3-interacting JNK-activating modulator (TRAF3-interacting protein 3)	TRAF3IP3 T3JAM
P13726	TF_HUMAN	reviewed	Tissue factor (TF) (Coagulation factor III) (Thromboplastin) (CD antigen CD142)	F3
O60830	TI17B_HUMAN	reviewed	Mitochondrial import inner membrane translocase subunit Tim17-B	TIMM17B TIM17B JM3
Q8N6K0	TEX29_HUMAN	reviewed	Testis-expressed protein 29	TEX29 C13orf16
Q02763	TIE2_HUMAN	reviewed	Angiopoietin-1 receptor (EC 2.7.10.1) (Endothelial tyrosine kinase) (Tunica interna endothelial cell kinase) (Tyrosine kinase with Ig and EGF homology domains-2) (Tyrosine-protein kinase receptor TEK) (Tyrosine-protein kinase receptor TIE-2) (hTIE2) (p140 TEK) (CD antigen CD202b)	TEK TIE2 VMCM VMCM1
P56180	TPTE_HUMAN	reviewed	Putative tyrosine-protein phosphatase TPTE (EC 3.1.3.48) (Cancer/testis antigen 44) (CT44) (Transmembrane phosphatase with tensin homology) (Tumor antigen BJ-HCC-5)	TPTE
Q5TGY1	TMCO4_HUMAN	reviewed	Transmembrane and coiled-coil domain-containing protein 4	TMCO4
P01850	TRBC1_HUMAN	reviewed	T cell receptor beta constant 1	TRBC1
P40238	TPOR_HUMAN	reviewed	Thrombopoietin receptor (TPO-R) (Myeloproliferative leukemia protein) (Proto-oncogene c-Mpl) (CD antigen CD110)	MPL TPOR
A2RU14	TM218_HUMAN	reviewed	Transmembrane protein 218	TMEM218
Q2WGJ8	TM249_HUMAN	reviewed	Transmembrane protein 249	TMEM249 C8orfK29
Q5BVD1	TTMP_HUMAN	reviewed	TPA-induced transmembrane protein	TTMP C3orf52
P16473	TSHR_HUMAN	reviewed	Thyrotropin receptor (Thyroid-stimulating hormone receptor) (TSH-R)	TSHR LGR3
P30530	UFO_HUMAN	reviewed	Tyrosine-protein kinase receptor UFO (EC 2.7.10.1) (AXL oncogene)	AXL UFO
O95665	NTR2_HUMAN	reviewed	Neurotensin receptor type 2 (NT-R-2) (NTR2) (Levocabastine-sensitive neurotensin receptor)	NTSR2
Q8NGJ4	O52E2_HUMAN	reviewed	Olfactory receptor 52E2	OR52E2
A6NKB5	PCX2_HUMAN	reviewed	Pecanex-like protein 2 (Pecanex homolog protein 2)	PCNX2 KIAA0435 PCNXL2
Q96QU1	PCD15_HUMAN	reviewed	Protocadherin-15	PCDH15 USH1F
Q9Y5H1	PCDG2_HUMAN	reviewed	Protocadherin gamma-A2 (PCDH-gamma-A2)	PCDHGA2
Q8TAB3	PCD19_HUMAN	reviewed	Protocadherin-19	PCDH19 KIAA1313
Q9H158	PCDC1_HUMAN	reviewed	Protocadherin alpha-C1 (PCDH-alpha-C1)	PCDHAC1
Q6V1P9	PCD23_HUMAN	reviewed	Protocadherin-23 (Cadherin-27) (Cadherin-like protein CDHJ) (Cadherin-like protein VR8) (Protein dachsous homolog 2) (Protocadherin PCDHJ)	DCHS2 CDH27 CDHJ PCDH23 PCDHJ
Q9UN72	PCDA7_HUMAN	reviewed	Protocadherin alpha-7 (PCDH-alpha-7)	PCDHA7 CNRS4
Q12772	SRBP2_HUMAN	reviewed	Sterol regulatory element-binding protein 2 (SREBP-2) (Class D basic helix-loop-helix protein 2) (bHLHd2) (Sterol regulatory element-binding transcription factor 2) [Cleaved into: Processed sterol regulatory element-binding protein 2 (Transcription factor SREBF2)]	SREBF2 BHLHD2 SREBP2
Q9H1Z9	TSN10_HUMAN	reviewed	Tetraspanin-10 (Tspan-10) (Oculospanin)	TSPAN10 OCSP
Q9BY10	TSCOT_HUMAN	reviewed	Thymic stromal cotransporter homolog (Solute carrier family 46 member 2)	SLC46A2 TSCOT
Q6UXZ4	UNC5D_HUMAN	reviewed	Netrin receptor UNC5D (Protein unc-5 homolog 4) (Protein unc-5 homolog D)	UNC5D KIAA1777 UNC5H4 UNQ6012/PRO34692
Q8N1Y9	YI025_HUMAN	reviewed	Putative uncharacterized protein FLJ37218
Q8N205	SYNE4_HUMAN	reviewed	Nesprin-4 (KASH domain-containing protein 4) (KASH4) (Nuclear envelope spectrin repeat protein 4)	SYNE4 C19orf46
Q8WXH0	SYNE2_HUMAN	reviewed	Nesprin-2 (KASH domain-containing protein 2) (KASH2) (Nuclear envelope spectrin repeat protein 2) (Nucleus and actin connecting element protein) (Protein NUANCE) (Synaptic nuclear envelope protein 2) (Syne-2)	SYNE2 KIAA1011 NUA
Q9BQG1	SYT3_HUMAN	reviewed	Synaptotagmin-3 (Synaptotagmin III) (SytIII)	SYT3
Q9NUM4	T106B_HUMAN	reviewed	Transmembrane protein 106B	TMEM106B
Q3ZCQ8	TIM50_HUMAN	reviewed	Mitochondrial import inner membrane translocase subunit TIM50	TIMM50 TIM50 PRO1512
Q15849	UT2_HUMAN	reviewed	Urea transporter 2 (Solute carrier family 14 member 2) (Urea transporter, kidney)	SLC14A2 HUT2 UT2
A6NLU5	VTM2B_HUMAN	reviewed	V-set and transmembrane domain-containing protein 2B	VSTM2B
P51811	XK_HUMAN	reviewed	Membrane transport protein XK (Kell complex 37 kDa component) (Kx antigen) (XK-related protein 1)	XK XKR1 XRG1
O95159	ZFPL1_HUMAN	reviewed	Zinc finger protein-like 1 (Zinc finger protein MCG4)	ZFPL1
Q9NS40	KCNH7_HUMAN	reviewed	Potassium voltage-gated channel subfamily H member 7 (Ether-a-go-go-related gene potassium channel 3) (ERG-3) (Eag-related protein 3) (Ether-a-go-go-related protein 3) (hERG-3) (Voltage-gated potassium channel subunit Kv11.3)	KCNH7 ERG3
P63252	KCNJ2_HUMAN	reviewed	Inward rectifier potassium channel 2 (Cardiac inward rectifier potassium channel) (Inward rectifier K(+) channel Kir2.1) (IRK-1) (hIRK1) (Potassium channel, inwardly rectifying subfamily J member 2)	KCNJ2 IRK1
Q99712	KCJ15_HUMAN	reviewed	ATP-sensitive inward rectifier potassium channel 15 (Inward rectifier K(+) channel Kir1.3) (Inward rectifier K(+) channel Kir4.2) (Potassium channel, inwardly rectifying subfamily J member 15)	KCNJ15 KCNJ14
Q9H3M0	KCNF1_HUMAN	reviewed	Potassium voltage-gated channel subfamily F member 1 (Voltage-gated potassium channel subunit Kv5.1) (kH1)	KCNF1
P22001	KCNA3_HUMAN	reviewed	Potassium voltage-gated channel subfamily A member 3 (HGK5) (HLK3) (HPCN3) (Voltage-gated K(+) channel HuKIII) (Voltage-gated potassium channel subunit Kv1.3)	KCNA3 HGK5
Q8IWT6	LRC8A_HUMAN	reviewed	Volume-regulated anion channel subunit LRRC8A (Leucine-rich repeat-containing protein 8A) (HsLRRC8A) (Swelling protein 1)	LRRC8A KIAA1437 LRRC8 SWELL1 UNQ221/PRO247
Q6PJG9	LRFN4_HUMAN	reviewed	Leucine-rich repeat and fibronectin type-III domain-containing protein 4	LRFN4 SALM3
P0C6S8	LIGO3_HUMAN	reviewed	Leucine-rich repeat and immunoglobulin-like domain-containing nogo receptor-interacting protein 3 (Leucine-rich repeat neuronal protein 2) (Leucine-rich repeat neuronal protein 6B)	LINGO3 LERN2 LRRN6B
Q12866	MERTK_HUMAN	reviewed	Tyrosine-protein kinase Mer (EC 2.7.10.1) (Proto-oncogene c-Mer) (Receptor tyrosine kinase MerTK)	MERTK MER
Q8TCW9	PKR1_HUMAN	reviewed	Prokineticin receptor 1 (PK-R1) (G-protein coupled receptor 73) (G-protein coupled receptor ZAQ) (GPR73a)	PROKR1 GPR73 PKR1
O43688	PLPP2_HUMAN	reviewed	Phospholipid phosphatase 2 (EC 3.1.3.-) (EC 3.1.3.4) (Lipid phosphate phosphohydrolase 2) (PAP2-gamma) (PAP2-G) (Phosphatidate phosphohydrolase type 2c) (Phosphatidic acid phosphatase 2c) (PAP-2c) (PAP2c)	PLPP2 LPP2 PPAP2C
Q8N2K1	UB2J2_HUMAN	reviewed	Ubiquitin-conjugating enzyme E2 J2 (EC 2.3.2.23) (E2 ubiquitin-conjugating enzyme J2) (Non-canonical ubiquitin-conjugating enzyme 2) (NCUBE-2)	UBE2J2 NCUBE2
Q12836	ZP4_HUMAN	reviewed	Zona pellucida sperm-binding protein 4 (Zona pellucida glycoprotein 4) (Zp-4) (Zona pellucida protein B) [Cleaved into: Processed zona pellucida sperm-binding protein 4]	ZP4 ZPB
Q8NGH9	O52E4_HUMAN	reviewed	Olfactory receptor 52E4 (Olfactory receptor OR11-55)	OR52E4
Q8NGX2	O2T35_HUMAN	reviewed	Olfactory receptor 2T35 (Olfactory receptor OR1-66)	OR2T35
Q6U736	OPN5_HUMAN	reviewed	Opsin-5 (G-protein coupled receptor 136) (G-protein coupled receptor PGR12) (Neuropsin) (Transmembrane protein 13)	OPN5 GPR136 PGR12 TMEM13
Q5JRS4	O10J3_HUMAN	reviewed	Olfactory receptor 10J3	OR10J3 OR10J3P
Q8NGN0	OR4D5_HUMAN	reviewed	Olfactory receptor 4D5 (Olfactory receptor OR11-276)	OR4D5
Q96R08	OR5BC_HUMAN	reviewed	Olfactory receptor 5B12 (Olfactory receptor 5B16) (Olfactory receptor OR11-241)	OR5B12 OR5B12P OR5B16
A0A096LPK9	ORN4C_HUMAN	reviewed	Olfactory receptor 4N4C	OR4N4C
P0C645	OR4E1_HUMAN	reviewed	Olfactory receptor 4E1 (Olfactory receptor OR14-43)	OR4E1 OR4E1P
P47890	OR1G1_HUMAN	reviewed	Olfactory receptor 1G1 (Olfactory receptor 17-209) (OR17-209) (Olfactory receptor 1G2) (Olfactory receptor OR17-8)	OR1G1 OR1G2
O76100	OR7AA_HUMAN	reviewed	Olfactory receptor 7A10 (OST027) (Olfactory receptor OR19-18)	OR7A10
A6NMS3	OR5K4_HUMAN	reviewed	Olfactory receptor 5K4	OR5K4
Q96RD0	OR8B2_HUMAN	reviewed	Olfactory receptor 8B2 (Olfactory receptor OR11-309)	OR8B2
Q8NGW1	OR6B3_HUMAN	reviewed	Olfactory receptor 6B3 (Olfactory receptor OR2-2)	OR6B3 OR6B3P
Q8NH50	OR8K5_HUMAN	reviewed	Olfactory receptor 8K5 (Olfactory receptor OR11-174)	OR8K5
Q8NGT5	OR9A2_HUMAN	reviewed	Olfactory receptor 9A2 (Olfactory receptor OR7-2)	OR9A2
Q9GZK3	OR2B2_HUMAN	reviewed	Olfactory receptor 2B2 (Hs6M1-10) (Olfactory receptor 2B9) (Olfactory receptor 6-1) (OR6-1)	OR2B2 OR2B9
Q8N349	OR2LD_HUMAN	reviewed	Olfactory receptor 2L13 (Olfactory receptor 2L14)	OR2L13 OR2L14
Q9Y5H8	PCDA3_HUMAN	reviewed	Protocadherin alpha-3 (PCDH-alpha-3)	PCDHA3
Q9Y5H0	PCDG3_HUMAN	reviewed	Protocadherin gamma-A3 (PCDH-gamma-A3)	PCDHGA3
Q9Y5I3	PCDA1_HUMAN	reviewed	Protocadherin alpha-1 (PCDH-alpha-1)	PCDHA1
P51582	P2RY4_HUMAN	reviewed	P2Y purinoceptor 4 (P2Y4) (P2P) (Uridine nucleotide receptor) (UNR)	P2RY4 NRU
O14894	T4S5_HUMAN	reviewed	Transmembrane 4 L6 family member 5 (Tetraspan transmembrane protein L6H)	TM4SF5
P59538	T2R31_HUMAN	reviewed	Taste receptor type 2 member 31 (T2R31) (Taste receptor type 2 member 44) (T2R44) (Taste receptor type 2 member 53) (T2R53)	TAS2R31 TAS2R44
Q6ZRR5	TLCD5_HUMAN	reviewed	TLC domain-containing protein 5 (Transmembrane protein 136)	TLCD5 TMEM136
Q6ZT21	TMPPE_HUMAN	reviewed	Transmembrane protein with metallophosphoesterase domain (EC 3.1.-.-)	TMPPE
Q9BVK8	TM147_HUMAN	reviewed	Transmembrane protein 147 (Protein NIFIE 14)	TMEM147
Q0VDI3	TM267_HUMAN	reviewed	Transmembrane protein 267	TMEM267 C5orf28
Q9H6X4	TM134_HUMAN	reviewed	Transmembrane protein 134	TMEM134
Q8WZ71	TM158_HUMAN	reviewed	Transmembrane protein 158 (40 kDa BINP-binding protein) (p40BBP) (Ras-induced senescence protein 1)	TMEM158 HBBP RIS1
Q9BZW4	TM6S2_HUMAN	reviewed	Transmembrane 6 superfamily member 2	TM6SF2
Q8N3G9	TM130_HUMAN	reviewed	Transmembrane protein 130	TMEM130 UNQ719/PRO1383
Q8N6Q1	TMC5A_HUMAN	reviewed	Transmembrane and coiled-coil domain-containing protein 5A	TMCO5A TMCO5
Q12999	TSN31_HUMAN	reviewed	Tetraspanin-31 (Tspan-31) (Sarcoma-amplified sequence)	TSPAN31 SAS
P23763	VAMP1_HUMAN	reviewed	Vesicle-associated membrane protein 1 (VAMP-1) (Synaptobrevin-1)	VAMP1 SYB1
Q5GH72	XKR7_HUMAN	reviewed	XK-related protein 7	XKR7 C20orf159 XRG7
Q9NUE0	ZDH18_HUMAN	reviewed	Palmitoyltransferase ZDHHC18 (EC 2.3.1.225) (DHHC domain-containing cysteine-rich protein 18) (DHHC-18) (Zinc finger DHHC domain-containing protein 18)	ZDHHC18
Q5SRD1	TI23B_HUMAN	reviewed	Mitochondrial import inner membrane translocase subunit Tim23B (TIMM23B)	TIMM23B
Q9Y3B3	TMED7_HUMAN	reviewed	Transmembrane emp24 domain-containing protein 7 (p24 family protein gamma-3) (p24gamma3) (p27)	TMED7 CGI-109
P49755	TMEDA_HUMAN	reviewed	Transmembrane emp24 domain-containing protein 10 (Protein TMED10) (21 kDa transmembrane-trafficking protein) (S31I125) (S31III125) (Tmp-21-I) (Transmembrane protein Tmp21) (p23) (p24 family protein delta-1) (p24delta1) (p24delta)	TMED10 TMP21
Q7L0X0	TRIL_HUMAN	reviewed	TLR4 interactor with leucine rich repeats (Leucine-rich repeat-containing protein KIAA0644)	TRIL KIAA0644
Q8N2M4	TM86A_HUMAN	reviewed	Lysoplasmalogenase-like protein TMEM86A (Transmembrane protein 86A)	TMEM86A
Q7Z5M5	TMC3_HUMAN	reviewed	Transmembrane channel-like protein 3	TMC3
A6NEH6	TM247_HUMAN	reviewed	Transmembrane protein 247	TMEM247
O95150	TNF15_HUMAN	reviewed	Tumor necrosis factor ligand superfamily member 15 (TNF ligand-related molecule 1) (Vascular endothelial cell growth inhibitor) [Cleaved into: Tumor necrosis factor ligand superfamily member 15, membrane form; Tumor necrosis factor ligand superfamily member 15, secreted form]	TNFSF15 TL1 VEGI
Q9H6L2	TM231_HUMAN	reviewed	Transmembrane protein 231	TMEM231 UNQ870/PRO1886
Q9HBA0	TRPV4_HUMAN	reviewed	Transient receptor potential cation channel subfamily V member 4 (TrpV4) (Osm-9-like TRP channel 4) (OTRPC4) (Transient receptor potential protein 12) (TRP12) (Vanilloid receptor-like channel 2) (Vanilloid receptor-like protein 2) (VRL-2) (Vanilloid receptor-related osmotically-activated channel) (VR-OAC)	TRPV4 VRL2 VROAC
Q8NG11	TSN14_HUMAN	reviewed	Tetraspanin-14 (Tspan-14) (DC-TM4F2) (Transmembrane 4 superfamily member 14)	TSPAN14 TM4SF14
Q969W1	ZDH16_HUMAN	reviewed	Palmitoyltransferase ZDHHC16 (EC 2.3.1.225) (Abl-philin 2) (Zinc finger DHHC domain-containing protein 16) (DHHC-16)	ZDHHC16 APH2 UNQ2570/PRO6258
Q9C0B5	ZDHC5_HUMAN	reviewed	Palmitoyltransferase ZDHHC5 (EC 2.3.1.225) (Zinc finger DHHC domain-containing protein 5) (DHHC-5) (Zinc finger protein 375)	ZDHHC5 KIAA1748 ZNF375
Q8N9W7	YO010_HUMAN	reviewed	Putative transmembrane protein FLJ36131
P35590	TIE1_HUMAN	reviewed	Tyrosine-protein kinase receptor Tie-1 (EC 2.7.10.1)	TIE1 TIE
Q96HH6	TMM19_HUMAN	reviewed	Transmembrane protein 19	TMEM19
Q6PEY1	TMM88_HUMAN	reviewed	Transmembrane protein 88	TMEM88 TMEM88A
Q9BUB7	TMM70_HUMAN	reviewed	Transmembrane protein 70, mitochondrial	TMEM70
Q7RTY8	TMPS7_HUMAN	reviewed	Transmembrane protease serine 7 (EC 3.4.21.-) (Matriptase-3)	TMPRSS7
O94876	TMCC1_HUMAN	reviewed	Transmembrane and coiled-coil domains protein 1	TMCC1 KIAA0779
Q9NWC5	TM45A_HUMAN	reviewed	Transmembrane protein 45A (DNA polymerase-transactivated protein 4) (Dermal papilla-derived protein 7)	TMEM45A DERP7 DNAPTP4
Q96IK0	TM101_HUMAN	reviewed	Transmembrane protein 101 (Putative NF-kappa-B-activating protein 130)	TMEM101
P56557	TM50B_HUMAN	reviewed	Transmembrane protein 50B (HCV p7-trans-regulated protein 3)	TMEM50B C21orf4 UNQ167/PRO193
Q9BU79	TM243_HUMAN	reviewed	Transmembrane protein 243 (MDR1- and mitochondrial taxol resistance-associated protein) (MM-TRAG)	TMEM243 C7orf23
Q5VVB8	TM244_HUMAN	reviewed	Transmembrane protein 244	TMEM244 C6orf191
Q8NBN3	TM87A_HUMAN	reviewed	Transmembrane protein 87A	TMEM87A PSEC0094
Q9BTX3	TM208_HUMAN	reviewed	Transmembrane protein 208	TMEM208 HSPC171
Q9C0B7	TNG6_HUMAN	reviewed	Transport and Golgi organization protein 6 homolog (Transmembrane and coiled-coil domain-containing protein 7)	TANGO6 KIAA1746 TMCO7
Q5T292	TM273_HUMAN	reviewed	Transmembrane protein 273	TMEM273 C10orf128
Q96QT4	TRPM7_HUMAN	reviewed	Transient receptor potential cation channel subfamily M member 7 (EC 2.7.11.1) (Channel-kinase 1) (Long transient receptor potential channel 7) (LTrpC-7) (LTrpC7)	TRPM7 CHAK1 LTRPC7
O75379	VAMP4_HUMAN	reviewed	Vesicle-associated membrane protein 4 (VAMP-4)	VAMP4
Q8WTX9	ZDHC1_HUMAN	reviewed	Palmitoyltransferase ZDHHC1 (EC 2.3.1.225) (DHHC domain-containing cysteine-rich protein 1) (Zinc finger DHHC domain-containing protein 1) (DHHC-1) (Zinc finger protein 377)	ZDHHC1 C16orf1 ZNF377
Q5W0Z9	ZDH20_HUMAN	reviewed	Palmitoyltransferase ZDHHC20 (EC 2.3.1.225) (Acyltransferase ZDHHC20) (EC 2.3.1.-) (DHHC domain-containing cysteine-rich protein 20) (DHHC20) (Zinc finger DHHC domain-containing protein 20)	ZDHHC20
O14863	ZNT4_HUMAN	reviewed	Zinc transporter 4 (ZnT-4) (Solute carrier family 30 member 4)	SLC30A4 ZNT4
Q96DZ7	T4S19_HUMAN	reviewed	Transmembrane 4 L6 family member 19 (Osteoclast maturation-associated gene 4 protein) (Tetraspan membrane protein OCTM4)	TM4SF19 OCTM4
P30408	T4S1_HUMAN	reviewed	Transmembrane 4 L6 family member 1 (Membrane component chromosome 3 surface marker 1) (Tumor-associated antigen L6)	TM4SF1 M3S1 TAAL6
Q9BT88	SYT11_HUMAN	reviewed	Synaptotagmin-11 (Synaptotagmin XI) (SytXI)	SYT11 KIAA0080
Q9P1P5	TAAR2_HUMAN	reviewed	Trace amine-associated receptor 2 (TaR-2) (Trace amine receptor 2) (G-protein coupled receptor 58)	TAAR2 GPR58
Q8TAD4	ZNT5_HUMAN	reviewed	Zinc transporter 5 (ZnT-5) (Solute carrier family 30 member 5) (ZnT-like transporter 1) (hZTL1)	SLC30A5 ZNT5 ZNTL1 ZTL1 UNQ863/PRO1879
O43193	MTLR_HUMAN	reviewed	Motilin receptor (G-protein coupled receptor 38)	MLNR GPR38 MTLR MTLR1
A6NIJ9	O6C70_HUMAN	reviewed	Olfactory receptor 6C70	OR6C70
Q8N127	O5AS1_HUMAN	reviewed	Olfactory receptor 5AS1 (Olfactory receptor OR11-168)	OR5AS1
Q8NGS5	O13C4_HUMAN	reviewed	Olfactory receptor 13C4 (Olfactory receptor OR9-7)	OR13C4
Q7RTS6	OTOP2_HUMAN	reviewed	Proton channel OTOP2 (Otopetrin-2)	OTOP2
Q9HC10	OTOF_HUMAN	reviewed	Otoferlin (Fer-1-like protein 2)	OTOF FER1L2
Q8NHC5	O14AG_HUMAN	reviewed	Olfactory receptor 14A16 (Olfactory receptor 5AT1) (Olfactory receptor OR1-45)	OR14A16 OR5AT1
Q8N5Y8	PAR16_HUMAN	reviewed	Protein mono-ADP-ribosyltransferase PARP16 (EC 2.4.2.-) (ADP-ribosyltransferase diphtheria toxin-like 15) (Poly [ADP-ribose] polymerase 16) (PARP-16)	PARP16 ARTD15 C15orf30
Q8NGI7	O10V1_HUMAN	reviewed	Olfactory receptor 10V1 (Olfactory receptor OR11-256)	OR10V1
Q32ZL2	PLPR5_HUMAN	reviewed	Phospholipid phosphatase-related protein type 5 (EC 3.1.3.-) (Lipid phosphate phosphatase-related protein type 5) (Phosphatidic acid phosphatase type 2d) (Plasticity-related gene 5 protein) (PRG-5)	PLPPR5 LPPR5 PAP2D PRG5
Q9HDD0	PLAT1_HUMAN	reviewed	Phospholipase A and acyltransferase 1 (EC 2.3.1.-) (EC 3.1.1.32) (EC 3.1.1.4) (HRAS-like suppressor 1) (HRSL1) (Phospholipid-metabolizing enzyme A-C1)	PLAAT1 HRASLS
P01833	PIGR_HUMAN	reviewed	Polymeric immunoglobulin receptor (PIgR) (Poly-Ig receptor) (Hepatocellular carcinoma-associated protein TB6) [Cleaved into: Secretory component]	PIGR
Q92535	PIGC_HUMAN	reviewed	Phosphatidylinositol N-acetylglucosaminyltransferase subunit C (Phosphatidylinositol-glycan biosynthesis class C protein) (PIG-C)	PIGC GPI2
Q16821	PPR3A_HUMAN	reviewed	Protein phosphatase 1 regulatory subunit 3A (Protein phosphatase 1 glycogen-associated regulatory subunit) (Protein phosphatase type-1 glycogen targeting subunit) (RG1)	PPP1R3A PP1G
Q7LBE3	S26A9_HUMAN	reviewed	Solute carrier family 26 member 9 (Anion transporter/exchanger protein 9)	SLC26A9
P0DKV0	S31C1_HUMAN	reviewed	Putative spermatogenesis-associated protein 31C1 (Protein FAM75C1)	SPATA31C1 FAM75C1
Q14542	S29A2_HUMAN	reviewed	Equilibrative nucleoside transporter 2 (36 kDa nucleolar protein HNP36) (Delayed-early response protein 12) (Equilibrative nitrobenzylmercaptopurine riboside-insensitive nucleoside transporter) (Equilibrative NBMPR-insensitive nucleoside transporter) (Hydrophobic nucleolar protein, 36 kDa) (Nucleoside transporter, ei-type) (Solute carrier family 29 member 2)	SLC29A2 DER12 ENT2 HNP36
Q01118	SCN7A_HUMAN	reviewed	Sodium channel protein type 7 subunit alpha (Putative voltage-gated sodium channel subunit alpha Nax) (Sodium channel protein cardiac and skeletal muscle subunit alpha) (Sodium channel protein type VII subunit alpha)	SCN7A SCN6A
Q6ZQN7	SO4C1_HUMAN	reviewed	Solute carrier organic anion transporter family member 4C1 (OATP-H) (Organic anion transporter M1) (OATP-M1) (Solute carrier family 21 member 20)	SLCO4C1 OATP4C1 OATPX SLC21A20
Q8NDV1	SIA7C_HUMAN	reviewed	Alpha-N-acetylgalactosaminide alpha-2,6-sialyltransferase 3 (EC 2.4.99.7) (GalNAc alpha-2,6-sialyltransferase III) (ST6GalNAc III) (ST6GalNAcIII) (STY) (Sialyltransferase 7C) (SIAT7-C)	ST6GALNAC3 SIAT7C UNQ2787/PRO7177
Q16842	SIA4B_HUMAN	reviewed	CMP-N-acetylneuraminate-beta-galactosamide-alpha-2,3-sialyltransferase 2 (Alpha 2,3-ST 2) (Beta-galactoside alpha-2,3-sialyltransferase 2) (EC 2.4.99.4) (Gal-NAc6S) (Gal-beta-1,3-GalNAc-alpha-2,3-sialyltransferase) (Monosialoganglioside sialyltransferase) (EC 2.4.99.2) (ST3Gal II) (ST3GalII) (ST3GalA.2) (Sialyltransferase 4B) (SIAT4-B)	ST3GAL2 SIAT4B
Q96DU3	SLAF6_HUMAN	reviewed	SLAM family member 6 (Activating NK receptor) (NK-T-B-antigen) (NTB-A) (CD antigen CD352)	SLAMF6 KALI UNQ6123/PRO20080
Q9NQ25	SLAF7_HUMAN	reviewed	SLAM family member 7 (CD2 subset 1) (CD2-like receptor-activating cytotoxic cells) (CRACC) (Membrane protein FOAP-12) (Novel Ly9) (Protein 19A) (CD antigen CD319)	SLAMF7 CS1 UNQ576/PRO1138
P0DL12	SIM17_HUMAN	reviewed	Small integral membrane protein 17	SMIM17
Q8WV19	SFT2A_HUMAN	reviewed	Vesicle transport protein SFT2A (SFT2 domain-containing protein 1) (pRGR1)	SFT2D1 C6orf83
A0PJX4	SHSA3_HUMAN	reviewed	Protein shisa-3 homolog	SHISA3
Q7Z3B0	SIM15_HUMAN	reviewed	Small integral membrane protein 15	SMIM15 C5orf43
Q96EX1	SIM12_HUMAN	reviewed	Small integral membrane protein 12	SMIM12 C1orf212
Q8TCJ2	STT3B_HUMAN	reviewed	Dolichyl-diphosphooligosaccharide--protein glycosyltransferase subunit STT3B (Oligosaccharyl transferase subunit STT3B) (STT3-B) (EC 2.4.99.18) (Source of immunodominant MHC-associated peptides homolog)	STT3B SIMP
Q5VX71	SUSD4_HUMAN	reviewed	Sushi domain-containing protein 4	SUSD4 UNQ196/PRO222
Q7L1I2	SV2B_HUMAN	reviewed	Synaptic vesicle glycoprotein 2B	SV2B KIAA0735
Q8TC36	SUN5_HUMAN	reviewed	SUN domain-containing protein 5 (Sad1 and UNC84 domain-containing protein 5) (Sperm-associated antigen 4-like protein) (Testis and spermatogenesis-related gene 4 protein)	SUN5 SPAG4L TSARG4
E0CX11	STMP1_HUMAN	reviewed	Short transmembrane mitochondrial protein 1	STMP1 C7orf73
Q6UX71	PXDC2_HUMAN	reviewed	Plexin domain-containing protein 2 (Tumor endothelial marker 7-related protein)	PLXDC2 TEM7R UNQ2514/PRO6003
Q6PJF5	RHDF2_HUMAN	reviewed	Inactive rhomboid protein 2 (iRhom2) (Rhomboid 5 homolog 2) (Rhomboid family member 2) (Rhomboid veinlet-like protein 5) (Rhomboid veinlet-like protein 6)	RHBDF2 IRHOM2 RHBDL5 RHBDL6
Q96MT1	RN145_HUMAN	reviewed	RING finger protein 145 (EC 2.3.2.27)	RNF145
Q5K4L6	S27A3_HUMAN	reviewed	Solute carrier family 27 member 3 (EC 6.2.1.-) (Arachidonate--CoA ligase) (EC 6.2.1.15) (Long-chain fatty acid transport protein 3) (FATP-3) (Fatty acid transport protein 3) (Very long-chain acyl-CoA synthetase homolog 3) (VLCS-3)	SLC27A3 ACSVL3 FATP3 PSEC0067 UNQ367/PRO703
Q9BS91	S35A5_HUMAN	reviewed	Probable UDP-sugar transporter protein SLC35A5 (Solute carrier family 35 member A5)	SLC35A5 UNQ164/PRO190
Q9UKG4	S13A4_HUMAN	reviewed	Solute carrier family 13 member 4 (Na(+)/sulfate cotransporter SUT-1) (NaS2)	SLC13A4 SUT1
Q16348	S15A2_HUMAN	reviewed	Solute carrier family 15 member 2 (Kidney H(+)/peptide cotransporter) (Oligopeptide transporter, kidney isoform) (Peptide transporter 2)	SLC15A2 PEPT2
Q9ULF5	S39AA_HUMAN	reviewed	Zinc transporter ZIP10 (Solute carrier family 39 member 10) (Zrt- and Irt-like protein 10) (ZIP-10)	SLC39A10 KIAA1265 ZIP10
P0C7V7	SC11B_HUMAN	reviewed	Putative signal peptidase complex catalytic subunit SEC11B (EC 3.4.21.89) (SEC11 homolog B) (SEC11-like protein 2)	SEC11B SEC11L2 SPCS4B
Q68CR1	SE1L3_HUMAN	reviewed	Protein sel-1 homolog 3 (Suppressor of lin-12-like protein 3) (Sel-1L3)	SEL1L3 KIAA0746
Q9UBV2	SE1L1_HUMAN	reviewed	Protein sel-1 homolog 1 (Suppressor of lin-12-like protein 1) (Sel-1L)	SEL1L TSA305 UNQ128/PRO1063
Q9NY91	SC5A4_HUMAN	reviewed	Solute carrier family 5 member 4	SLC5A4 SAAT1 SGLT3
Q9BV35	SCMC3_HUMAN	reviewed	Calcium-binding mitochondrial carrier protein SCaMC-3 (Mitochondrial ATP-Mg/Pi carrier protein 2) (Mitochondrial Ca(2+)-dependent solute carrier protein 2) (Small calcium-binding mitochondrial carrier protein 3) (Solute carrier family 25 member 23)	SLC25A23 APC2 MCSC2 SCAMC3
O00631	SARCO_HUMAN	reviewed	Sarcolipin	SLN
Q8IWT1	SCN4B_HUMAN	reviewed	Sodium channel subunit beta-4	SCN4B
Q6ZMJ2	SCAR5_HUMAN	reviewed	Scavenger receptor class A member 5 (Scavenger receptor hlg)	SCARA5 UNQ2938/PRO28700
Q96JF0	SIAT2_HUMAN	reviewed	Beta-galactoside alpha-2,6-sialyltransferase 2 (Alpha 2,6-ST 2) (EC 2.4.99.1) (CMP-N-acetylneuraminate-beta-galactosamide-alpha-2,6-sialyltransferase 2) (ST6Gal II) (ST6GalII) (hST6Gal II) (Sialyltransferase 2)	ST6GAL2 KIAA1877 SIAT2
A6NJY1	SL9P1_HUMAN	reviewed	Putative SLC9B1-like protein SLC9B1P1 (Solute carrier family 9 subfamily B member 1 pseudogene 1)	SLC9B1P1
Q3B7S5	SMI21_HUMAN	reviewed	Small integral membrane protein 21	SMIM21 C18orf62
Q8TD22	SFXN5_HUMAN	reviewed	Sideroflexin-5	SFXN5
P08842	STS_HUMAN	reviewed	Steryl-sulfatase (EC 3.1.6.2) (Arylsulfatase C) (ASC) (Estrone sulfatase) (Steroid sulfatase) (Steryl-sulfate sulfohydrolase)	STS ARSC1
Q86Y82	STX12_HUMAN	reviewed	Syntaxin-12	STX12
Q9NWQ8	PHAG1_HUMAN	reviewed	Phosphoprotein associated with glycosphingolipid-enriched microdomains 1 (Csk-binding protein) (Transmembrane adapter protein PAG) (Transmembrane phosphoprotein Cbp)	PAG1 CBP PAG
Q9BZG2	PPAT_HUMAN	reviewed	Testicular acid phosphatase (EC 3.1.3.2) (Acid phosphatase 4)	ACP4 ACPT
Q5R3F8	PPR29_HUMAN	reviewed	Protein phosphatase 1 regulatory subunit 29 (Extracellular leucine-rich repeat and fibronectin type III domain-containing protein 2) (Leucine-rich repeat and fibronectin type-III domain-containing protein 6) (Leucine-rich repeat-containing protein 62)	ELFN2 KIAA1904 LRRC62 PPP1R29
Q03431	PTH1R_HUMAN	reviewed	Parathyroid hormone/parathyroid hormone-related peptide receptor (PTH/PTHrP type I receptor) (PTH/PTHr receptor) (Parathyroid hormone 1 receptor) (PTH1 receptor)	PTH1R PTHR PTHR1
M0QZC1	RN225_HUMAN	reviewed	RING finger protein 225	RNF225
Q9P2E9	RRBP1_HUMAN	reviewed	Ribosome-binding protein 1 (180 kDa ribosome receptor homolog) (RRp) (ES/130-related protein) (Ribosome receptor protein)	RRBP1 KIAA1398
Q96FB5	RRNAD_HUMAN	reviewed	Protein RRNAD1 (Ribosomal RNA adenine dimethylase domain-containing protein 1)	RRNAD1 C1orf66 CGI-41
Q9Y2D2	S35A3_HUMAN	reviewed	UDP-N-acetylglucosamine transporter (Golgi UDP-GlcNAc transporter) (Solute carrier family 35 member A3)	SLC35A3
Q495M3	S36A2_HUMAN	reviewed	Proton-coupled amino acid transporter 2 (Proton/amino acid transporter 2) (Solute carrier family 36 member 2) (Tramdorin-1)	SLC36A2 PAT2 TRAMD1
Q96DX8	RTP4_HUMAN	reviewed	Receptor-transporting protein 4 (28 kDa interferon-responsive protein) (3CxxC-type zinc finger protein 4)	RTP4 IFRG28 Z3CXXC4
Q5TEA6	SE1L2_HUMAN	reviewed	Protein sel-1 homolog 2 (Suppressor of lin-12-like protein 2) (Sel-1L2)	SEL1L2 C20orf50
P13866	SC5A1_HUMAN	reviewed	Sodium/glucose cotransporter 1 (Na(+)/glucose cotransporter 1) (High affinity sodium-glucose cotransporter) (Solute carrier family 5 member 1)	SLC5A1 NAGT SGLT1
P31645	SC6A4_HUMAN	reviewed	Sodium-dependent serotonin transporter (SERT) (5HT transporter) (5HTT) (Solute carrier family 6 member 4)	SLC6A4 HTT SERT
Q9NXL6	SIDT1_HUMAN	reviewed	SID1 transmembrane family member 1	SIDT1
Q92581	SL9A6_HUMAN	reviewed	Sodium/hydrogen exchanger 6 (Na(+)/H(+) exchanger 6) (NHE-6) (Solute carrier family 9 member 6)	SLC9A6 KIAA0267 NHE6
Q6UWV7	SHL2A_HUMAN	reviewed	Protein shisa-like-2A	SHISAL2A FAM159A UNQ2783/PRO7171
Q6P4A7	SFXN4_HUMAN	reviewed	Sideroflexin-4 (Breast cancer resistance marker 1)	SFXN4 BCRM1
Q96DD7	SHSA4_HUMAN	reviewed	Protein shisa-4 (Transmembrane protein 58)	SHISA4 C1orf40 TMEM58 UNQ583/PRO1153
P36956	SRBP1_HUMAN	reviewed	Sterol regulatory element-binding protein 1 (SREBP-1) (Class D basic helix-loop-helix protein 1) (bHLHd1) (Sterol regulatory element-binding transcription factor 1) [Cleaved into: Processed sterol regulatory element-binding protein 1 (Transcription factor SREBF1)]	SREBF1 BHLHD1 SREBP1
O15269	SPTC1_HUMAN	reviewed	Serine palmitoyltransferase 1 (EC 2.3.1.50) (Long chain base biosynthesis protein 1) (LCB 1) (Serine-palmitoyl-CoA transferase 1) (SPT 1) (SPT1)	SPTLC1 LCB1
Q86WV6	STING_HUMAN	reviewed	Stimulator of interferon genes protein (hSTING) (Endoplasmic reticulum interferon stimulator) (ERIS) (Mediator of IRF3 activation) (hMITA) (Transmembrane protein 173)	STING1 ERIS MITA TMEM173
Q13308	PTK7_HUMAN	reviewed	Inactive tyrosine-protein kinase 7 (Colon carcinoma kinase 4) (CCK-4) (Protein-tyrosine kinase 7) (Pseudo tyrosine kinase receptor 7) (Tyrosine-protein kinase-like 7)	PTK7 CCK4
Q16849	PTPRN_HUMAN	reviewed	Receptor-type tyrosine-protein phosphatase-like N (R-PTP-N) (Islet cell antigen 512) (ICA 512) (Islet cell autoantigen 3) (PTP IA-2) [Cleaved into: ICA512-N-terminal fragment (ICA512-NTF); ICA512-transmembrane fragment (ICA512-TMF); ICA512-cleaved cytosolic fragment (ICA512-CCF)]	PTPRN ICA3 ICA512
Q9NXS2	QPCTL_HUMAN	reviewed	Glutaminyl-peptide cyclotransferase-like protein (EC 2.3.2.5) (Golgi-resident glutaminyl-peptide cyclotransferase) (isoQC) (gQC)	QPCTL
Q9NYR8	RDH8_HUMAN	reviewed	Retinol dehydrogenase 8 (EC 1.1.1.300) (Photoreceptor outer segment all-trans retinol dehydrogenase) (Short chain dehydrogenase/reductase family 28C member 2)	RDH8 PRRDH SDR28C2
Q8NG04	S2610_HUMAN	reviewed	Solute carrier family 26 member 10	SLC26A10
O60939	SCN2B_HUMAN	reviewed	Sodium channel subunit beta-2	SCN2B UNQ326/PRO386
P48067	SC6A9_HUMAN	reviewed	Sodium- and chloride-dependent glycine transporter 1 (GlyT-1) (GlyT1) (Solute carrier family 6 member 9)	SLC6A9
Q9UGP8	SEC63_HUMAN	reviewed	Translocation protein SEC63 homolog	SEC63 SEC63L
Q6ZPB5	SDIM1_HUMAN	reviewed	Stress-responsive DNAJB4-interacting membrane protein 1	SDIM1
P61009	SPCS3_HUMAN	reviewed	Signal peptidase complex subunit 3 (EC 3.4.-.-) (Microsomal signal peptidase 22/23 kDa subunit) (SPC22/23) (SPase 22/23 kDa subunit)	SPCS3 SPC22 UNQ1841/PRO3567
Q08ET2	SIG14_HUMAN	reviewed	Sialic acid-binding Ig-like lectin 14 (Siglec-14)	SIGLEC14 UNQ294/PRO333
Q9NPD5	SO1B3_HUMAN	reviewed	Solute carrier organic anion transporter family member 1B3 (Liver-specific organic anion transporter 2) (LST-2) (Organic anion transporter 8) (Organic anion-transporting polypeptide 8) (OATP-8) (Solute carrier family 21 member 8)	SLCO1B3 LST2 OATP1B3 OATP8 SLC21A8
Q11206	SIA4C_HUMAN	reviewed	CMP-N-acetylneuraminate-beta-galactosamide-alpha-2,3-sialyltransferase 4 (Alpha 2,3-ST 4) (Beta-galactoside alpha-2,3-sialyltransferase 4) (EC 2.4.99.2) (EC 2.4.99.4) (Alpha 2,3-sialyltransferase IV) (Gal-NAc6S) (Gal-beta-1,3-GalNAc-alpha-2,3-sialyltransferase) (Gal-beta-1,4-GlcNAc-alpha-2,3-sialyltransferase) (N-acetyllactosaminide alpha-2,3-sialyltransferase) (EC 2.4.99.6) (SAT-3) (ST-4) (ST3Ga…	ST3GAL4 CGS23 NANTA3 SIAT4C STZ
Q96A28	SLAF9_HUMAN	reviewed	SLAM family member 9 (CD2 family member 10) (CD2F-10) (CD84 homolog 1) (CD84-H1)	SLAMF9 CD2F10 UNQ1938/PRO4421
Q13326	SGCG_HUMAN	reviewed	Gamma-sarcoglycan (Gamma-SG) (35 kDa dystrophin-associated glycoprotein) (35DAG)	SGCG
Q8WVI0	SMIM4_HUMAN	reviewed	Small integral membrane protein 4	SMIM4 C3orf78
Q496J9	SV2C_HUMAN	reviewed	Synaptic vesicle glycoprotein 2C	SV2C KIAA1054
Q13277	STX3_HUMAN	reviewed	Syntaxin-3	STX3 STX3A
Q7L0J3	SV2A_HUMAN	reviewed	Synaptic vesicle glycoprotein 2A	SV2A KIAA0736 PSEC0174
P60508	SYCY2_HUMAN	reviewed	Syncytin-2 (Endogenous retrovirus group FRD member 1) (Envelope polyprotein) (HERV-FRD) (HERV-FRD_6p24.1 provirus ancestral Env polyprotein) [Cleaved into: Surface protein (SU); Transmembrane protein (TM)]	ERVFRD-1 ERVFRDE1 UNQ6191/PRO20218
P48230	T4S4_HUMAN	reviewed	Transmembrane 4 L6 family member 4 (Intestine and liver tetraspan membrane protein) (IL-TMP)	TM4SF4 ILTMP
O14804	TAAR5_HUMAN	reviewed	Trace amine-associated receptor 5 (TaR-5) (Trace amine receptor 5) (hTaar5) (Putative neurotransmitter receptor)	TAAR5 PNR
Q9BXJ8	TACAN_HUMAN	reviewed	Ion channel TACAN (Transmembrane protein 120A) (Transmembrane protein induced by tumor necrosis factor alpha)	TMEM120A TACAN TMPIT
Q8IYL9	PSYR_HUMAN	reviewed	Psychosine receptor (G-protein coupled receptor 65) (T-cell death-associated gene 8 protein)	GPR65 TDAG8
Q8TE99	PXYP1_HUMAN	reviewed	2-phosphoxylose phosphatase 1 (EC 3.1.3.-) (Acid phosphatase-like protein 2) (Xylosyl phosphatase) (epididymis luminal protein 124)	PXYLP1 ACPL2 HEL124 XYLP UNQ370/PRO706
Q92781	RDH5_HUMAN	reviewed	Retinol dehydrogenase 5 (EC 1.1.1.209) (EC 1.1.1.315) (EC 1.1.1.53) (11-cis retinol dehydrogenase) (11-cis RDH) (11-cis RoDH) (9-cis retinol dehydrogenase) (9cRDH) (Short chain dehydrogenase/reductase family 9C member 5)	RDH5 HSD17B9 RDH1 SDR9C5
O15258	RER1_HUMAN	reviewed	Protein RER1	RER1
P58872	RHBL3_HUMAN	reviewed	Rhomboid-related protein 3 (EC 3.4.21.105) (Ventrhoid transmembrane protein)	RHBDL3 RHBDL4 VRHO
A6NDD5	SYN1L_HUMAN	reviewed	Synapse differentiation-inducing gene protein 1-like (Capucin) (Dispanin subfamily C member 1) (DSPC1) (Transmembrane protein 90A)	SYNDIG1L TMEM90A
Q96K37	S35E1_HUMAN	reviewed	Solute carrier family 35 member E1	SLC35E1 PSEC0038
Q8N357	S35F6_HUMAN	reviewed	Solute carrier family 35 member F6 (ANT2-binding protein) (ANT2BP) (Transport and Golgi organization 9 homolog)	SLC35F6 C2orf18 UNQ3047/PRO9863
Q16799	RTN1_HUMAN	reviewed	Reticulon-1 (Neuroendocrine-specific protein)	RTN1 NSP
P59025	RTP1_HUMAN	reviewed	Receptor-transporting protein 1 (3CxxC-type zinc finger protein 1)	RTP1 Z3CXXC1
Q9H2X9	S12A5_HUMAN	reviewed	Solute carrier family 12 member 5 (Electroneutral potassium-chloride cotransporter 2) (K-Cl cotransporter 2) (hKCC2) (Neuronal K-Cl cotransporter)	SLC12A5 KCC2 KIAA1176
Q4U2R8	S22A6_HUMAN	reviewed	Solute carrier family 22 member 6 (Organic anion transporter 1) (hOAT1) (PAH transporter) (hPAHT) (Renal organic anion transporter 1) (hROAT1)	SLC22A6 OAT1 PAHT
Q8N695	SC5A8_HUMAN	reviewed	Sodium-coupled monocarboxylate transporter 1 (Apical iodide transporter) (Electrogenic sodium monocarboxylate cotransporter) (Sodium iodide-related cotransporter) (Solute carrier family 5 member 8)	SLC5A8 AIT SMCT SMCT1
Q9Y6D0	SELK_HUMAN	reviewed	Selenoprotein K (SelK)	SELENOK SELK HSPC030 HSPC297
Q92854	SEM4D_HUMAN	reviewed	Semaphorin-4D (A8) (BB18) (GR3) (CD antigen CD100)	SEMA4D C9orf164 CD100 SEMAJ
Q9P283	SEM5B_HUMAN	reviewed	Semaphorin-5B	SEMA5B KIAA1445 SEMAG UNQ5867/PRO34001
Q53EL9	SEZ6_HUMAN	reviewed	Seizure protein 6 homolog (SEZ-6) (hSEZ-6)	SEZ6
P51168	SCNNB_HUMAN	reviewed	Amiloride-sensitive sodium channel subunit beta (Beta-NaCH) (Epithelial Na(+) channel subunit beta) (Beta-ENaC) (ENaCB) (Nonvoltage-gated sodium channel 1 subunit beta) (SCNEB)	SCNN1B
A6NMB1	SIG16_HUMAN	reviewed	Sialic acid-binding Ig-like lectin 16 (Siglec-16) (Siglec-P16)	SIGLEC16 SIGLECP16
A6NLE4	SIM23_HUMAN	reviewed	Small integral membrane protein 23	SMIM23 C5orf50
Q96HG1	SIM10_HUMAN	reviewed	Small integral membrane protein 10	SMIM10 CXorf69
Q8TCT7	SPP2B_HUMAN	reviewed	Signal peptide peptidase-like 2B (SPP-like 2B) (SPPL2b) (EC 3.4.23.-) (Intramembrane protease 4) (IMP-4) (Presenilin homologous protein 4) (PSH4) (Presenilin-like protein 1)	SPPL2B IMP4 KIAA1532 PSL1
Q9UQF0	SYCY1_HUMAN	reviewed	Syncytin-1 (Endogenous retrovirus group W member 1) (Env-W) (Envelope polyprotein gPr73) (Enverin) (HERV-7q Envelope protein) (HERV-W envelope protein) (HERV-W_7q21.2 provirus ancestral Env polyprotein) (Syncytin) [Cleaved into: Surface protein (SU) (gp50); Transmembrane protein (TM) (gp24)]	ERVW-1 ERVWE1
Q6NTF9	RHBD2_HUMAN	reviewed	Rhomboid domain-containing protein 2	RHBDD2 RHBDL7
A4IF30	S35F4_HUMAN	reviewed	Solute carrier family 35 member F4	SLC35F4 C14orf36
Q8WWT9	S13A3_HUMAN	reviewed	Solute carrier family 13 member 3 (Na(+)/dicarboxylate cotransporter 3) (NaDC-3) (hNaDC3) (Sodium-dependent high-affinity dicarboxylate transporter 2)	SLC13A3 NADC3 SDCT2
Q6PIS1	S23A3_HUMAN	reviewed	Solute carrier family 23 member 3 (HPC E2-binding protein 3) (Na(+)/L-ascorbic acid transporter 3) (Sodium-dependent vitamin C transporter 3)	SLC23A3 E2BP3 SVCT3
Q96AG3	S2546_HUMAN	reviewed	Solute carrier family 25 member 46	SLC25A46 TB1
Q96JW4	S41A2_HUMAN	reviewed	Solute carrier family 41 member 2	SLC41A2
Q9NUM3	S39A9_HUMAN	reviewed	Zinc transporter ZIP9 (Solute carrier family 39 member 9) (Zrt- and Irt-like protein 9) (ZIP-9)	SLC39A9 ZIP9 UNQ714/PRO1377
Q6UXD7	S49A3_HUMAN	reviewed	Solute carrier family 49 member A3 (Major facilitator superfamily domain-containing protein 7) (Myosin light polypeptide 5 regulatory protein) (MYL5)	SLC49A3 MFSD7 LP2561 UNQ385/PRO717
Q8N2U9	S66A2_HUMAN	reviewed	Solute carrier family 66 member 2 (PQ-loop repeat-containing protein 1)	SLC66A2 PQLC1
Q96GQ5	RUSF1_HUMAN	reviewed	RUS family member 1	RUSF1 C16orf58
Q2M3M2	SC5A9_HUMAN	reviewed	Sodium/glucose cotransporter 4 (Na(+)/glucose cotransporter 4) (hSGLT4) (Solute carrier family 5 member 9)	SLC5A9 SGLT4
Q9Y345	SC6A5_HUMAN	reviewed	Sodium- and chloride-dependent glycine transporter 2 (GlyT-2) (GlyT2) (Solute carrier family 6 member 5)	SLC6A5 GLYT2 NET1
P34741	SDC2_HUMAN	reviewed	Syndecan-2 (SYND2) (Fibroglycan) (Heparan sulfate proteoglycan core protein) (HSPG) (CD antigen CD362)	SDC2 HSPG1
Q9H2E6	SEM6A_HUMAN	reviewed	Semaphorin-6A (Semaphorin VIA) (Sema VIA) (Semaphorin-6A-1) (SEMA6A-1)	SEMA6A KIAA1368 SEMAQ
Q9H9S3	S61A2_HUMAN	reviewed	Protein transport protein Sec61 subunit alpha isoform 2 (Sec61 alpha-2)	SEC61A2
Q9Y5W7	SNX14_HUMAN	reviewed	Sorting nexin-14	SNX14
Q9H5Y7	SLIK6_HUMAN	reviewed	SLIT and NTRK-like protein 6	SLITRK6
O94933	SLIK3_HUMAN	reviewed	SLIT and NTRK-like protein 3	SLITRK3 KIAA0848
Q9BZZ2	SN_HUMAN	reviewed	Sialoadhesin (Sialic acid-binding Ig-like lectin 1) (Siglec-1) (CD antigen CD169)	SIGLEC1 SN
Q9BVH7	SIA7E_HUMAN	reviewed	Alpha-N-acetylgalactosaminide alpha-2,6-sialyltransferase 5 (EC 2.4.99.-) (GD1 alpha synthase) (GalNAc alpha-2,6-sialyltransferase V) (ST6GalNAc V) (ST6GalNAcV) (Sialyltransferase 7E) (SIAT7-E)	ST6GALNAC5 SIAT7E
Q8IVB4	SL9A9_HUMAN	reviewed	Sodium/hydrogen exchanger 9 (Na(+)/H(+) exchanger 9) (NHE-9) (Solute carrier family 9 member 9)	SLC9A9 NHE9 Nbla00118
A6NKW6	SHL2B_HUMAN	reviewed	Protein shisa-like-2B	SHISAL2B FAM159B
O75264	SIM24_HUMAN	reviewed	Small integral membrane protein 24	SMIM24 C19orf77 HSPC323
[truncated: 3,212 more rows]
