# Supplementary material for: Lineage specific extracellular vesicle-associated protein biomarkers for the early detection of high grade serous ovarian cancer
Source: Sci Rep. 2023 Oct 26;13:18341. doi: 10.1038/s41598-023-44050-5 (PMC10603107; doi:10.1038/s41598-023-44050-5)
Supplement: Supplementary file 5 — Supplementary Information 5. [file 41598_2023_44050_MOESM5_ESM.xlsx]

## Sheet: Cellular Component
Supplementary File 5.
Gene ontology analysis of cellular component for FT/HGSOC core proteome.
Category	Term	Count	%	PValue	minuslog10of p	Genes	List Total	Pop Hits	Pop Total	Fold Enrichment	Bonferroni	Benjamini	FDR
GOTERM_CC_DIRECT	GO:0070062~extracellular exosome	648	65.7868	8.10662e-305	304.091	P04114, Q7KZF4, Q96TA1, Q9H3K6, Q9Y265, O14672, O00264, Q9P2R3, P61020, P21926, P60174, O15511, P27348, P07996, P27105, P04004, P09936, P52565, P08603, P08729, P49257, B9A064, P08727, P27361, O00154, P52209, Q8IZP0, Q08431, O00159, P62244, Q96IJ6, P15144, P21810, P14174, P62241, P61158, P49368, P67936, P10809, P62249, P05787, O95336, P50395, P05546, P06756, P04216, P04217, Q13813, P30626, P29992,…	979	2811	18224	4.29116	5.8773e-302	5.8773e-302	4.73426e-302
GOTERM_CC_DIRECT	GO:0005829~cytosol	506	51.3706	1.91272e-132	131.718	P04114, Q96TA1, Q9P2R3, P60174, O15511, P27348, P09936, P52565, P27361, O00154, P52209, Q8IZP0, O00159, P19623, P62244, P15144, P62241, P61158, P49368, P67936, P10809, P62249, O95336, P50395, P25398, P04216, Q13813, P30626, Q12846, Q9BR76, P15104, P18621, A0AVT1, P61163, O60547, P61160, P62491, Q99584, P63220, P40429, Q9UQB8, P63104, P62136, Q9UJU6, P62258, P09913, P29401, P09914, P49591, P29762,…	979	3315	18224	2.84137	1.38672e-129	6.9336e-130	5.58514e-130
GOTERM_CC_DIRECT	GO:0005925~focal adhesion	163	16.5482	3.67243e-103	102.435	P36507, P23396, Q14847, P18084, O14672, P12814, O15484, P62917, P13987, P62081, P18124, P13861, P38646, Q96AC1, P21926, P04083, O15511, P46783, P28838, Q8WUM4, P46940, P62879, P27348, P98160, P07237, P23284, Q15149, P46782, P46781, P27361, P36578, P51911, Q9Y4L1, P84095, Q8WX93, P62241, P08575, P61158, P06396, P00533, Q14344, P46777, P67936, Q01518, P62249, P50395, P06756, P04216, O15144, P62937,…	979	5222	18224	1.79661	5.64019e-51	7.05024e-52	5.67909e-52
GOTERM_CC_DIRECT	GO:0016020~membrane	351	35.6345	2.53942e-88	87.5953	Q7KZF4, Q14204, Q14203, Q92616, Q5VYK3, Q9Y265, O14672, P55265, P62917, O00264, P13987, Q9P2R3, P13861, P61020, Q04637, Q96BM9, P21926, P07195, P62910, Q9NTK5, P46783, Q9Y2X3, P83731, Q8WUM4, P62913, P27348, Q00839, P47756, P27105, P38919, Q14697, P35527, P13639, P49257, P62805, P46782, P46781, P12429, Q86VP6, P11216, Q9Y4L1, Q08431, O00159, P62244, P68104, P62241, Q92841, P61158, P00533, Q9BSJ8,…	979	296	18224	7.29503	3.99477e-66	7.98953e-67	6.4357e-67
GOTERM_CC_DIRECT	GO:0031012~extracellular matrix	116	11.7766	5.51002e-69	68.2588	Q14204, P23396, P07900, P52272, P15924, P62081, P11047, P38646, P46783, P39060, P62913, P98160, P07355, Q00839, P07996, P07237, P04004, Q15029, Q15149, Q14697, P13639, P62805, P04406, P46782, Q08431, P62244, P39059, P21810, P09382, P08572, P10809, Q16363, P62249, Q08380, O75369, Q13418, P12111, P51884, P25705, P23528, P21980, P02743, P20774, Q05707, P23246, P23142, P07339, P62826, P08708, P13611,…	979	166	18224	6.05545	2.22162e-24	1.85135e-25	1.4913e-25
GOTERM_CC_DIRECT	GO:0072562~blood microparticle	85	8.62944	3.09786e-66	65.5089	P08514, P01042, P54652, O14791, P0DMV9, P0C0L5, P0C0L4, P00747, P62195, P02649, P01834, P02647, P02768, P01876, P01599, P02765, P69905, P02763, P01871, P04003, P07357, P27105, P04004, P27169, P08603, P60709, B9A064, P68032, P00738, P11142, P00736, P00734, P02679, P06396, P01861, P02675, P02751, P01860, P01024, P01023, P06312, P02671, P00450, P02790, P04217, Q08380, Q14624, O00560, P19823, P01619,…	979	60	18224	9.61771	8.74005e-20	5.8267e-21	4.6935e-21
GOTERM_CC_DIRECT	GO:0005913~cell-cell adherens junction	111	11.269	5.21001e-59	58.2832	Q15019, Q7KZF4, Q92616, Q96TA1, Q14847, Q9Y265, Q04637, P42224, P04083, Q9NTK5, P83731, P46940, P07355, P47756, Q15149, P13639, Q8IZP0, Q01082, P41091, P61313, Q16643, P00533, Q9Y446, P26641, Q13813, O75369, O00560, P33176, Q9BR76, O00567, Q9UQB8, Q9Y5X3, P63104, Q9UJU6, P62258, P05556, P62826, P31946, Q9BY44, P07737, O75874, Q16658, O00571, O00299, P37802, P35222, O60716, P15880, P31949, P04075,…	979	48	18224	11.6343	2.94545e-22	2.26573e-23	1.82508e-23
GOTERM_CC_DIRECT	GO:0005737~cytoplasm	504	51.1675	7.77958e-54	53.109	P04114, Q7KZF4, Q92616, Q96TA1, Q9Y265, O14672, Q9BVA1, O15511, Q9Y2X3, P27348, P27105, P09936, P52565, P08729, P49257, O00154, Q8IZP0, O00159, P62244, Q96IJ6, P21810, P14174, P62241, Q9H0C8, P49368, P10809, P05787, P50395, P30626, P29992, Q13938, Q9BR76, P15104, A0AVT1, P61163, O60547, O00291, P61160, Q99584, P63220, P40429, Q9UQB8, P48147, P63104, P62136, P35080, Q9UJU6, P09913, P09914, Q9NVA2,…	979	391	18224	7.76018	2.66251e-100	8.87505e-101	7.149e-101
GOTERM_CC_DIRECT	GO:0042470~melanosome	52	5.27919	6.77322e-38	37.1692	Q7KZF4, P07900, P13667, P51148, P35613, P61020, P63000, Q8WUM4, P27824, P07355, P07237, P27105, P23284, Q14697, P04843, P11021, P11142, P49327, P09543, P08133, Q14344, P05023, P05106, P50991, O00560, P55209, P30101, P50995, P20339, Q15084, P23526, Q00610, Q15286, P49755, P63104, P02786, P62258, P35749, P05556, O75955, P07339, P62826, P31946, P07858, P14625, Q06830, P11279, P36955, P08195, P08238,…	979	1610	18224	1.80368	1.73941e-10	7.56363e-12	6.09264e-12
GOTERM_CC_DIRECT	GO:0043209~myelin sheath	62	6.29442	8.989e-38	37.0463	Q15019, P54652, P07900, P40926, P38606, P38646, P17987, P61981, P07195, P02768, Q8WUM4, P62879, Q16555, P48643, P27824, P62873, P55072, P06744, P09936, P60709, P22392, P11021, P11142, Q99798, P14174, P05141, P49368, P02511, P05023, P10809, P46459, P50395, O43175, P04216, P14618, P12277, P30101, P15104, P15311, P61163, P63261, P25705, Q00610, P78371, Q92597, P62979, P26038, P60953, P29401, P31948,…	979	218	18224	3.92792	2.65621e-12	1.34224e-13	1.0812e-13
GOTERM_CC_DIRECT	GO:0030529~intracellular ribonucleoprotein complex	52	5.27919	4.51073e-30	29.3458	Q14764, P23396, P52272, Q06787, P62081, P18124, Q12905, Q13283, Q92499, P46940, P09651, P62753, Q00839, Q9UQ80, P38919, P51991, P07910, Q15029, P06748, P13639, P60709, P04406, P46782, P46781, P36578, P19338, P22626, P11142, P61353, P62241, Q9BUJ2, P46777, P05388, O75643, P11940, O60506, P17844, P40429, P61247, Q15365, P31942, P07814, Q9UKK3, O14980, P35268, P14866, Q08211, O43707, P62701, P61978,…	979	542	18224	2.50717	6.28073e-10	2.61699e-11	2.10803e-11
GOTERM_CC_DIRECT	GO:0005840~ribosome	54	5.48223	3.06431e-27	26.5137	Q92616, P23396, P62917, P62081, P62280, P18124, P39019, P19525, P62277, P39023, P62910, P46783, P83731, P27824, P62913, P62753, Q07020, P46781, P36578, P62244, P61353, P62241, P61313, P62847, P05386, P46777, P46776, P05387, P27635, P46779, P05388, P46778, P62249, Q02878, P50914, P63220, P62899, P40429, P61247, P05198, P62979, P62851, P08708, P26373, P62906, P35268, P42677, P62266, P15880, Q02543,…	979	25	18224	11.9135	1.13493e-10	5.16046e-12	4.15684e-12
GOTERM_CC_DIRECT	GO:0022627~cytosolic small ribosomal subunit	30	3.04569	4.06269e-25	24.3912	P25398, P23396, P62081, P62280, P39019, P62277, P63220, P61247, P46783, P62979, P62851, P69905, P08865, P62753, Q9BY44, P08708, P46782, P46781, O00571, P42677, P62244, P62266, P15880, Q9ULC4, P62263, P62241, P62701, P62847, P62269, P62249	979	1331	18224	1.66429	2.31951e-05	5.6574e-07	4.55713e-07
GOTERM_CC_DIRECT	GO:0005615~extracellular space	163	16.5482	1.7377e-23	22.76	P04114, P54577, O14791, P12814, P12259, P13987, P11047, P50897, P0C0L5, P0C0L4, P21926, P04083, P60174, P39060, P01876, P62879, P98160, P07355, P07996, P01871, P07358, P04003, P07357, P27105, P04004, P52565, P08603, P35527, P03952, Q08431, P15144, P39059, P68104, P14174, P09382, P02679, P09543, P06396, P00533, P01861, P02675, P10809, P01860, P00450, P05546, P04217, P62937, Q08380, Q16647, O00560,…	979	101	18224	9.58392	4.91058e-35	5.45621e-36	4.39507e-36
GOTERM_CC_DIRECT	GO:0000502~proteasome complex	31	3.14721	1.20552e-22	21.9188	P54578, Q5VYK3, P28066, P51665, P35998, O00487, P62333, P62195, P20618, P25789, P25788, P55072, Q13200, P25786, Q15008, O43242, O00231, P62191, Q9UNM6, P28074, P17980, Q99460, O00232, P28072, P28070, O14818, Q16401, P49720, P04792, P60900, P43686	979	192	18224	3.29639	1.93131e-06	5.36476e-08	4.3214e-08
GOTERM_CC_DIRECT	GO:0022625~cytosolic large ribosomal subunit	31	3.14721	1.18666e-20	19.9257	P62917, P18124, P18621, Q02878, P50914, P39023, P30050, P62899, P62910, P40429, P83731, P62913, Q07020, P26373, P62906, P36578, P35268, O76021, P61254, P61353, Q02543, P61313, P05386, P46777, P46776, P05387, P27635, P46779, P05388, P62424, P46778	979	857	18224	1.93317	2.08588e-06	5.63753e-08	4.54113e-08
GOTERM_CC_DIRECT	GO:0031093~platelet alpha granule lumen	27	2.74112	5.11087e-19	18.2915	P02671, P01042, P04217, P12814, P12259, P00747, P02768, P00488, P02765, P05155, P02763, P07996, P01011, Q13201, O43707, P01009, P62328, P02679, P04196, P04075, P05121, P04275, P02675, P02751, P01023, P10909, P07225	979	9	18224	16.5466	2.97978e-05	6.77233e-07	5.45523e-07
GOTERM_CC_DIRECT	GO:1903561~extracellular vesicle	25	2.53807	7.44854e-18	17.1279	P02671, P14618, P04899, Q13813, P12259, O00560, O43854, P12111, P21926, P02649, Q00610, P02647, Q8WUM4, P62873, P20774, P02786, P07358, P68371, Q08431, P18206, P12110, P16152, Q99715, P05023, P02675	979	92	18224	4.24906	4.92522e-05	1.07073e-06	8.62488e-07
GOTERM_CC_DIRECT	GO:0022624~proteasome accessory complex	15	1.52284	8.68849e-16	15.0611	Q15008, O43242, O00231, P62191, Q9UNM6, P17980, Q99460, O00232, P35998, O00487, P62333, P62195, Q16401, P43686, Q13200	979	54	18224	4.48137	0.0162323	0.000229052	0.000184505
GOTERM_CC_DIRECT	GO:0015629~actin cytoskeleton	46	4.67005	3.70274e-15	14.4315	P04114, P07305, Q15019, Q96TA1, O15144, O15145, O75369, Q9BR76, Q9UHD8, P35579, P15311, P35580, P20339, P61160, P35221, P36871, P23528, Q9Y4G6, P02549, Q13085, O15511, Q9UQB8, P46940, P47756, O14745, O95786, Q92747, Q9Y696, Q16658, P30419, P14923, Q09666, P31146, Q9NR12, Q16181, P18206, O43707, Q8WX93, P04075, P61158, P60981, Q16643, P06396, P49720, Q9ULV4, P21333	979	412	18224	2.66573	1.09148e-08	4.19585e-10	3.37983e-10
GOTERM_CC_DIRECT	GO:0048471~perinuclear region of cytoplasm	83	8.4264	2.94471e-14	13.531	O95831, Q15019, P36507, Q14764, P07900, P0DMV9, O00429, P50570, O94788, P07948, Q06787, P16615, P15531, P19525, P63244, P42224, O60763, P43034, P62879, P55072, P07355, P62753, Q14254, O14745, Q92930, P61106, P27105, P23284, P06703, P04406, P22392, P58546, P31323, P16278, P09543, P00533, P08133, P05783, P27797, P21333, Q12846, P33176, Q03135, Q9UHD8, Q9BR76, Q9H223, P15311, Q9UHY1, P62491, Q99584,…	979	68	18224	8.48621	8.60331e-18	5.37707e-19	4.33132e-19
GOTERM_CC_DIRECT	GO:0036464~cytoplasmic ribonucleoprotein granule	16	1.62437	1.56593e-13	12.8052	P07437, P60709, P11940, Q06787, Q08211, P19338, Q02878, P63000, P62701, Q71U36, P46940, P62753, P60953, P46779, Q00839, P05388	979	180	18224	2.68882	0.00871637	0.000128743	0.000103705
GOTERM_CC_DIRECT	GO:0005576~extracellular region	156	15.8376	2.3995e-13	12.6199	P04114, P36507, P07900, O14791, P12814, P12259, P11047, P50897, P0C0L5, P0C0L4, P04083, Q95604, P39060, P01876, P01599, P08567, P98160, P07996, P07237, P07358, P04003, P07357, P04004, P08603, P03952, P62805, P10643, Q9Y4L1, Q08431, P39059, P21810, P14174, P02679, P08572, P06396, P01861, P02675, Q16363, P01860, P06312, P01780, P00450, P05546, P04217, P62937, Q08380, Q14624, P12111, P51884, P19823,…	979	152	18224	7.59293	6.51703e-35	6.51703e-36	5.24958e-36
GOTERM_CC_DIRECT	GO:0009986~cell surface	73	7.41117	8.66314e-13	12.0623	P54578, P08514, P54652, P07900, P18084, O14672, O15484, P30481, P13987, Q12904, P13667, P16422, P23229, P00747, Q96AC1, P04083, P02647, Q95604, Q9P2B2, Q9HBL0, P22897, P07355, P07996, P01871, Q00839, P08648, Q9HDC9, Q9Y639, P11021, P21810, P14174, P09382, P08575, P02679, P00533, P05187, P02511, P02675, P10809, O43490, P27797, P09429, P02671, P05106, P06756, Q10589, Q12846, P30101, Q99623, P15151,…	979	55	18224	9.13823	3.70538e-16	2.17964e-17	1.75574e-17
GOTERM_CC_DIRECT	GO:0005654~nucleoplasm	229	23.2487	7.4455e-12	11.1281	Q14566, Q96TA1, Q9Y265, P15927, P55265, Q9Y3I0, Q6NZI2, Q01130, P46783, Q9Y2X3, P62913, Q00839, Q9Y3Z3, P38919, P09936, Q9HAV4, P62805, P46782, P46781, P27361, O43684, O00154, Q86VP6, O00159, Q9UBT2, P62244, P14174, P62241, Q92841, Q16401, Q13131, P62249, P05787, P25398, P30626, P35998, Q01469, P63220, P63104, P62136, Q13263, Q1KMD3, P31942, Q13148, P29401, P31943, Q9UBE0, Q92945, P62826, P43490,…	979	323	18224	6.39708	3.77726e-56	5.39608e-57	4.34664e-57
GOTERM_CC_DIRECT	GO:0043234~protein complex	59	5.98985	1.5055e-11	10.8223	P07900, O00429, P28482, P50570, Q13838, P16615, Q6NZI2, P35579, P27708, P11171, P04083, P02768, P62879, P02766, P46940, Q16555, P27824, O14744, P27348, P07437, Q9BTU6, P07910, P12109, P60709, P62805, P27361, Q9UGI8, Q01082, P10644, Q969G5, P18206, P12110, P50749, P46939, P23634, P05023, P10809, Q8TAQ2, Q13418, Q03135, O60749, P15104, Q99623, P62491, P84243, Q00610, P02788, P11908, P31946, P31948,…	979	621	18224	2.48798	2.13302e-11	1.01663e-12	8.1891e-13
GOTERM_CC_DIRECT	GO:0015935~small ribosomal subunit	15	1.52284	1.56259e-11	10.8062	P23396, P46782, P46781, P63244, P62266, P15880, P63220, P62701, P62847, P62979, P62851, P62269, P08865, P62753, P62249	979	24	18224	6.98059	0.0163567	0.000229052	0.000184505
GOTERM_CC_DIRECT	GO:0031982~vesicle	30	3.04569	2.72627e-11	10.5644	P50395, P14618, P13987, Q13938, P33176, P15311, P62491, P23528, P04083, P62879, P61586, P09211, P02787, P26038, P07355, Q14254, O14745, Q9BQE3, P27105, P29401, P04406, P0DP25, Q13409, P37802, O00299, Q09666, P60660, P14174, O43490, Q9ULV4	979	21	18224	9.75067	2.81595e-05	6.68356e-07	5.38372e-07
GOTERM_CC_DIRECT	GO:0071682~endocytic vesicle lumen	12	1.21827	3.43127e-11	10.4645	P04114, P00738, P07900, P02790, P68871, P02649, P14625, P02647, Q92598, P69905, Q9Y4L1, P27797	979	38	18224	4.89866	0.0975115	0.00113991	0.000918219
GOTERM_CC_DIRECT	GO:0005634~nucleus	381	38.6802	2.05564e-10	9.68705	Q7KZF4, Q14566, P36507, Q96TA1, P37837, Q5VYK3, Q9Y265, P15927, O14672, P55265, P15924, P30086, Q9Y3I0, Q6NZI2, Q01130, Q04637, O75390, Q9BVA1, P60174, Q9Y2X3, Q00839, Q9Y3Z3, P52565, Q9HAV4, P35527, P08729, P13639, P62805, P46781, P27361, P52209, Q8IZP0, Q86VP6, P58546, P41091, P68104, P09382, P62241, Q92841, P00533, Q14344, P46777, Q13131, P05787, P36969, P62937, Q16647, Q13938, O75367, Q6UXN9,…	979	2200	18224	2.96992	1.84108e-85	4.60269e-86	3.70755e-86
GOTERM_CC_DIRECT	GO:0045121~membrane raft	37	3.75635	3.14623e-10	9.50221	P04216, P04899, P07948, Q10589, O00560, Q03135, Q6NZI2, P50454, P35613, P50897, P20339, O00592, P07195, P61224, P46940, P07355, O14745, P27105, Q9BTU6, P60903, P05556, O75955, P07339, P13639, P30154, Q09666, P31323, O00159, P17655, P18206, P00558, Q99497, P08575, P20020, P00533, P27216, P10809	979	16	18224	13.9612	2.48768e-08	8.57819e-10	6.90988e-10
GOTERM_CC_DIRECT	GO:0001726~ruffle	23	2.33503	1.4555e-09	8.83699	P08648, P05556, P06703, Q16658, P12814, P22392, Q7L576, Q9NR12, P35579, P15311, P20339, Q8WX93, O00592, Q9Y4G6, P31949, Q9UQB8, P46940, Q9Y5X3, Q5JWF2, P07355, Q9UJU6, Q9Y490, O14745	979	85	18224	4.37998	6.51792e-05	1.38684e-06	1.11712e-06
GOTERM_CC_DIRECT	GO:0001725~stress fiber	18	1.82741	1.58851e-09	8.79901	Q9NVA2, Q16658, O75369, P12814, Q15746, Q13418, Q9UHD8, Q9BR76, Q9NR12, P35579, O00159, P35580, Q16181, O43707, Q96AC1, O14950, P67936, Q99439	979	15	18224	9.92795	0.0039952	6.67199e-05	5.3744e-05
GOTERM_CC_DIRECT	GO:0030027~lamellipodium	31	3.14721	1.68358e-09	8.77377	O15145, P50570, Q12846, Q13418, Q9BR76, O60749, Q9UHY1, P35580, P35221, O00592, P63000, Q14195, P61586, Q9UJU6, Q14254, P47756, P05556, O75955, Q15746, P22392, Q16658, Q8IZP0, P68032, P35222, P31146, Q7L576, O60716, Q8WX93, P61158, P29317, Q9ULV4	979	63	18224	5.61402	2.20854e-06	5.81196e-08	4.68163e-08
GOTERM_CC_DIRECT	GO:0005911~cell-cell junction	32	3.24873	2.46753e-09	8.60774	P05787, Q9Y446, P36507, P12814, P29350, Q13418, P35221, Q9Y4G6, P61224, P46940, P62136, P07355, P60953, Q9Y490, P08648, O75955, Q9Y696, Q16658, P14923, Q13308, P35222, P31146, O60716, Q9NR12, O75083, P18206, O43707, Q9NUP9, Q99959, P61158, P21333, Q99439	979	160	18224	3.60664	1.22059e-06	3.58999e-08	2.8918e-08
GOTERM_CC_DIRECT	GO:0005788~endoplasmic reticulum lumen	34	3.45178	2.66388e-09	8.57449	P04114, P12259, P13667, P12111, P14314, P50454, P30101, Q9NYU2, Q15084, P02647, P39060, P27824, P61769, Q05707, P07996, P07237, P23284, P23141, Q14697, P12109, P10768, P06727, P14625, Q9Y4L1, P12110, P11021, P39059, P00734, Q9UBR2, P01009, P08572, Q99715, P02652, P27797	979	206	18224	3.34346	2.28102e-07	7.35812e-09	5.92709e-09
GOTERM_CC_DIRECT	GO:0005730~nucleolus	89	9.03553	2.87708e-09	8.54105	Q15019, P23396, Q96TA1, Q16666, P52272, P55265, P29692, P62917, O00264, Q06787, P62081, P62280, P18124, Q12905, P39019, P38646, P42224, P62277, Q9Y3A5, O60763, P39023, P30050, Q13085, Q9NTK5, Q9Y2X3, P46783, P48643, P62913, P62753, Q9UQ80, Q07020, P06748, Q08J23, P46781, Q96FQ6, P36578, Q9NR30, Q01082, Q63HN8, O76021, O00159, P19338, P11142, P68104, Q92522, Q92841, Q15393, P05783, P46777, Q15233,…	979	1347	18224	2.25258	1.25983e-20	8.99881e-22	7.2487e-22
GOTERM_CC_DIRECT	GO:0044297~cell body	19	1.92893	3.04627e-09	8.51623	P50990, P07437, P50991, P04899, P68032, P15311, Q99832, P17987, O00592, Q99497, P78371, P09455, Q14195, P62879, P49368, P48643, P62873, P62753, P46779	979	9	18224	14.4783	0.0012453	2.18609e-05	1.76093e-05
GOTERM_CC_DIRECT	GO:0019013~viral nucleocapsid	13	1.3198	7.30389e-09	8.13645	P07910, P31942, P51991, Q15029, O75643, P52272, Q09666, P14866, O60506, Q9BUJ2, P09651, P61978, O43390	979	43	18224	4.76195	0.0506761	0.000619088	0.000498686
GOTERM_CC_DIRECT	GO:0008540~proteasome regulatory particle, base subcomplex	9	0.913706	2.73028e-08	7.56379	P62333, P62195, P62191, P17980, Q99460, Q16401, P35998, P43686, Q13200	979	47	18224	3.96062	0.426517	0.00514643	0.00414554
GOTERM_CC_DIRECT	GO:0005739~mitochondrion	119	12.0812	3.19936e-08	7.49494	Q7KZF4, O95831, P36507, O00429, Q63ZY3, Q6NZI2, P38646, P63167, Q9H0U4, O75390, P07195, Q13085, P28838, Q96QK1, P00387, P27348, P49419, P25325, Q04917, P27105, Q9BTU6, P09417, P27361, O00154, O75891, P62244, Q8WX93, Q96CW1, P10809, P02794, P36969, P26640, P30626, O43776, P16435, P15104, Q99623, P62491, P25705, Q15286, P21980, P63104, P62258, P22314, P31946, P07858, O75874, Q9Y696, O00299, P51659,…	979	136	18224	7.11747	3.27028e-27	2.97298e-28	2.39479e-28
GOTERM_CC_DIRECT	GO:0005839~proteasome core complex	11	1.11675	3.88412e-08	7.41071	P28066, O14818, P20618, P25789, P25788, P28074, P49720, P28072, P60900, P28070, P25786	979	31	18224	5.40433	0.118831	0.0013101	0.00105531
GOTERM_CC_DIRECT	GO:0005856~cytoskeleton	48	4.8731	3.96404e-08	7.40186	Q14764, P08779, P28482, P15924, O00560, Q9P0V9, Q9Y6M1, P15311, O00291, P63261, Q96AC1, P11171, Q9UQB8, P61586, Q16555, Q9HBL0, P04264, P26038, P35080, P47756, P27105, Q14315, P07437, P52565, Q15149, Q562R1, P49773, P07737, P60709, P27361, Q16658, Q8IZP0, P51911, Q32MZ4, P14923, Q8TE77, P68371, P58107, P16157, P18206, P46939, P08670, P23458, P49368, P04792, P67936, O43491, Q99439	979	2784	18224	1.53118	5.39798e-09	2.1592e-10	1.73927e-10
GOTERM_CC_DIRECT	GO:0005832~chaperonin-containing T-complex	8	0.812183	4.11011e-08	7.38615	P50990, Q99832, P17987, P50991, P78371, P49368, P48643, P40227	979	11	18224	8.46132	0.767037	0.0122304	0.00985177
GOTERM_CC_DIRECT	GO:0071944~cell periphery	14	1.42132	6.23336e-08	7.20528	P08727, P22392, Q13509, P35222, Q9BR76, P58107, P14543, Q99623, P15311, P61586, P05783, P26038, O14745, P26006	979	14	18224	9.30746	0.0346773	0.000452462	0.000364466
GOTERM_CC_DIRECT	GO:0071013~catalytic step 2 spliceosome	21	2.13198	6.79357e-08	7.1679	P07910, P38919, Q13435, P51991, Q15029, Q9UMS4, P31943, O75643, O75533, P52272, P11940, Q9UKM9, O60506, P22626, P17844, Q6P2Q9, P09651, Q15393, P61978, Q00839, O43390	979	213	18224	2.79661	0.000292139	5.72904e-06	4.61484e-06
GOTERM_CC_DIRECT	GO:0042383~sarcolemma	20	2.03046	8.99053e-08	7.04621	Q14315, P05787, P05556, O75955, Q15149, P12109, P08727, P13987, P11279, P17661, Q09666, P35613, P12111, P16157, P12110, P21810, P46939, P04083, P05023, P07355	979	17	18224	9.85495	0.000763208	1.41389e-05	1.13891e-05
GOTERM_CC_DIRECT	GO:0005874~microtubule	42	4.26396	9.70171e-08	7.01315	P50990, Q14204, P36507, Q14203, P50991, O00429, P50570, Q02241, P33176, Q9UHD8, Q99426, P63167, Q9Y6G9, P17987, Q9H4B7, Q9BVA1, P78371, Q9HC35, Q14152, Q92598, Q92597, P46940, Q16555, P48643, P40227, Q9BQE3, Q9H0H5, Q8TE73, P07437, P16949, Q13425, Q13509, Q13409, P68371, Q02790, Q99832, Q9BUF5, P68366, P09543, P04350, Q71U36, P49368	979	128	18224	4.36287	1.97655e-08	7.0591e-10	5.68622e-10
GOTERM_CC_DIRECT	GO:0033290~eukaryotic 48S preinitiation complex	9	0.913706	3.07016e-07	6.51284	O15371, Q99613, Q13347, P55884, Q7L2H7, Q14152, Q9Y262, P05198, O00303	979	22	18224	5.92293	0.454414	0.00545868	0.00439706
GOTERM_CC_DIRECT	GO:0005838~proteasome regulatory particle	8	0.812183	3.42497e-07	6.46534	Q15008, P62195, P62191, Q9UNM6, O00232, Q99460, P51665, Q13200	979	18	18224	6.20497	0.782181	0.0126874	0.0102199
GOTERM_CC_DIRECT	GO:0009897~external side of plasma membrane	32	3.24873	4.03009e-07	6.39469	P08758, P02671, P08514, P04216, P06756, P23229, P01859, P21926, P01857, P01834, P01876, P61769, P02786, P07996, P07237, P01871, P08648, P05556, Q13740, B9A064, P11279, P0DOY3, Q08431, P17301, P15144, P02679, P08575, P02675, P01861, P27797, P01860, P26006	979	172	18224	3.46324	1.78896e-06	5.11132e-08	4.11726e-08
GOTERM_CC_DIRECT	GO:0031595~nuclear proteasome complex	7	0.71066	6.00307e-07	6.22163	P62333, P62195, P62191, P17980, O00232, P35998, P43686	979	7	18224	10.6371	0.964187	0.0247897	0.0199685
GOTERM_CC_DIRECT	GO:0005885~Arp2/3 protein complex	8	0.812183	7.8377e-07	6.10581	P61160, Q92747, O15144, O15145, O15511, Q9BPX5, P61158, P59998	979	45	18224	3.72298	0.831163	0.014683	0.0118274
GOTERM_CC_DIRECT	GO:0005852~eukaryotic translation initiation factor 3 complex	9	0.913706	1.0531e-06	5.97753	O15371, Q99613, Q13347, P55884, Q7L2H7, Q14152, O00571, Q9Y262, O00303	979	9	18224	10.3416	0.454562	0.00545868	0.00439706
GOTERM_CC_DIRECT	GO:0032587~ruffle membrane	18	1.82741	1.31714e-06	5.88037	P08648, O95786, P05556, P05106, P06756, P23396, P07900, P50570, O00159, P15311, P15531, O60610, P68104, P23528, P63000, P29317, P08567, Q9Y490	979	229	18224	2.51992	0.00407878	6.70018e-05	5.39711e-05
GOTERM_CC_DIRECT	GO:0005811~lipid particle	16	1.62437	1.61622e-06	5.7915	P51572, Q9UMS4, P04406, Q03135, P51148, P51149, Q05469, O60488, P61224, O60240, Q96Q06, P15090, P55072, P00387, P07355, Q9H4M9	979	8	18224	13.9612	0.0154944	0.000223079	0.000179694
GOTERM_CC_DIRECT	GO:0002199~zona pellucida receptor complex	7	0.71066	1.71872e-06	5.76479	P50990, Q99832, P17987, P50991, P78371, P49368, P48643	979	7	18224	10.6371	0.964187	0.0247897	0.0199685
GOTERM_CC_DIRECT	GO:0005903~brush border	15	1.52284	2.56419e-06	5.59105	Q15149, O00429, O75369, P12814, O00299, P35579, O00159, P15311, P35580, P18206, O43707, P60660, P61158, O14950, P47756	979	19	18224	7.83786	0.0255985	0.000355225	0.00028614
GOTERM_CC_DIRECT	GO:0031597~cytosolic proteasome complex	7	0.71066	4.10086e-06	5.38712	P62333, P62195, P62191, P17980, P35998, O00487, P43686	979	225	18224	1.90286	0.971304	0.0262393	0.0211362
GOTERM_CC_DIRECT	GO:0016282~eukaryotic 43S preinitiation complex	8	0.812183	5.52165e-06	5.25793	O15371, Q99613, Q13347, P55884, Q7L2H7, Q14152, Q9Y262, O00303	979	19	18224	5.87839	0.861738	0.0159424	0.0128419
GOTERM_CC_DIRECT	GO:0005769~early endosome	31	3.14721	5.63739e-06	5.24892	P09429, P04114, P36507, Q5VYK3, P28482, Q9P2R3, P51148, P61020, P20339, P02649, P02647, P02787, Q96QK1, P07355, Q9UJU6, P61106, P11717, O75955, Q16853, P06727, P27361, P31146, P35232, Q9H270, P02656, Q567U6, P02655, Q9H4M9, P10809, P02652, P62820	979	28	18224	8.64264	5.29531e-06	1.35778e-07	1.09371e-07
GOTERM_CC_DIRECT	GO:0008305~integrin complex	10	1.01523	6.93472e-06	5.15897	P08648, P05556, P17301, P08514, P05106, P06756, P23229, P18084, P35579, P26006	979	13	18224	8.5915	0.248971	0.00277917	0.00223867
GOTERM_CC_DIRECT	GO:0005884~actin filament	15	1.52284	7.0174e-06	5.15382	Q9UBI6, P07947, P12814, P68032, P31146, Q9BR76, P15311, O75083, Q8WX93, Q9H270, P63000, P46940, P67936, P47756, P21333	979	94	18224	3.36653	0.0265283	0.000363324	0.000292664
GOTERM_CC_DIRECT	GO:0071541~eukaryotic translation initiation factor 3 complex, eIF3m	6	0.609137	8.45218e-06	5.07303	O15371, Q13347, P55884, Q7L2H7, Q14152, O00303	979	3	18224	18.6149	0.997665	0.0410507	0.033067
GOTERM_CC_DIRECT	GO:0005579~membrane attack complex	6	0.609137	8.45218e-06	5.07303	P13671, P01031, P02748, P10643, P07358, P07357	979	9	18224	8.27329	0.999383	0.0490418	0.039504
GOTERM_CC_DIRECT	GO:0008180~COP9 signalosome	11	1.11675	1.0157e-05	4.99323	Q9BT78, Q7L5N1, P63167, O75955, P11021, P25705, Q99627, O43491, P08238, P35579, Q13098	979	17	18224	7.66496	0.118881	0.0013101	0.00105531
GOTERM_CC_DIRECT	GO:0030863~cortical cytoskeleton	9	0.913706	1.08878e-05	4.96306	P15311, O43707, P60709, P11171, P67936, P02730, P35579, P47756, P21333	979	9	18224	10.3416	0.454562	0.00545868	0.00439706
GOTERM_CC_DIRECT	GO:0016323~basolateral plasma membrane	26	2.63959	1.20752e-05	4.91811	P07900, P15924, O00186, Q12846, Q03135, P15311, P16422, P04083, P02786, P26038, P07355, Q14254, O75955, P35222, O95782, P15313, P16157, Q9NUP9, P20020, P23634, P00533, P05023, P27216, P02730, P08238, P26006	979	39	18224	6.68228	4.51909e-05	1.00426e-06	8.08952e-07
GOTERM_CC_DIRECT	GO:0034366~spherical high-density lipoprotein particle	6	0.609137	2.15386e-05	4.66678	P27169, P02647, P02656, P02655, P02652, P10909	979	9	18224	8.27329	0.999383	0.0490418	0.039504
GOTERM_CC_DIRECT	GO:0019773~proteasome core complex, alpha-subunit complex	6	0.609137	2.15386e-05	4.66678	P28066, O14818, P25789, P25788, P60900, P25786	979	92	18224	2.42803	0.999385	0.0490418	0.039504
GOTERM_CC_DIRECT	GO:0030139~endocytic vesicle	13	1.3198	2.25728e-05	4.64641	P11717, Q5VYK3, P33176, P51148, P61020, P20339, Q9H270, P02647, Q9NZN3, P00533, P02787, Q9H4M9, Q14254	979	10	18224	11.1689	0.0621679	0.000755077	0.000608227
GOTERM_CC_DIRECT	GO:0002102~podosome	9	0.913706	2.27472e-05	4.64307	O75083, Q86UX7, Q8WX93, Q99961, Q16658, P06396, P61978, P67936, Q9UJU6	979	274	18224	1.97019	0.458184	0.00546938	0.00440568
GOTERM_CC_DIRECT	GO:0031528~microvillus membrane	8	0.812183	3.57675e-05	4.44651	P15311, P05106, P06756, O00592, P35222, P26038, O43490, O14745	979	19	18224	5.87839	0.861738	0.0159424	0.0128419
GOTERM_CC_DIRECT	GO:0005681~spliceosomal complex	17	1.72589	3.70841e-05	4.43081	P07910, Q13435, P31942, Q15029, O75643, O75533, P52272, Q13838, Q01130, P22626, P17931, P11142, Q8N163, Q6P2Q9, P09651, Q15393, O43390	979	7	18224	15.9556	0.00610912	9.42743e-05	7.59396e-05
GOTERM_CC_DIRECT	GO:0031901~early endosome membrane	19	1.92893	4.48569e-05	4.34817	Q9BTU6, P30481, Q03135, P51148, O60749, Q9H223, P61020, Q9UNH7, Q8NEU8, Q99961, P04083, P63000, Q95604, Q9Y5X3, P00533, P61769, Q9H4M9, P61106, P01892	979	60	18224	4.65373	0.00185732	3.20524e-05	2.58188e-05
GOTERM_CC_DIRECT	GO:0005577~fibrinogen complex	6	0.609137	4.63135e-05	4.33429	P02671, P23142, P02679, P02675, P07996, P02751	979	558	18224	1.46784	0.999675	0.0529016	0.0426132
GOTERM_CC_DIRECT	GO:0042627~chylomicron	7	0.71066	4.86786e-05	4.31266	P04114, P02649, P06727, P02647, P02656, P02655, P02652	979	14	18224	6.64818	0.979564	0.0283214	0.0228134
GOTERM_CC_DIRECT	GO:0031091~platelet alpha granule	7	0.71066	4.86786e-05	4.31266	P02671, P02679, O00186, P35442, P04275, P02675, P07996	979	14	18224	6.64818	0.979564	0.0283214	0.0228134
GOTERM_CC_DIRECT	GO:0034361~very-low-density lipoprotein particle	8	0.812183	5.2484e-05	4.27997	P04114, O14791, P02649, P06727, P02647, P02656, P02655, P02652	979	6	18224	12.4099	0.86187	0.0159424	0.0128419
GOTERM_CC_DIRECT	GO:0030018~Z disc	19	1.92893	5.65423e-05	4.24763	Q14315, P05787, P30626, P08727, O75369, P12814, P14923, P17661, P35222, P16157, O43707, Q8WX93, P23634, O14950, P02511, P04792, P02730, P47756, P21333	979	10	18224	13.0304	0.00296872	5.0392e-05	4.05916e-05
GOTERM_CC_DIRECT	GO:0030496~midbody	20	2.03046	5.81681e-05	4.23532	Q9H0H5, Q15019, P62826, P04899, P50570, Q9Y696, P14625, Q02241, O60716, P11234, P50995, P35580, Q16181, P63244, P11021, Q96BM9, P46940, P61586, P07355, P60953	979	82	18224	4.0862	0.000954469	1.73623e-05	1.39856e-05
GOTERM_CC_DIRECT	GO:0000784~nuclear chromosome, telomeric region	20	2.03046	6.4762e-05	4.18868	Q86W42, P33778, Q14566, P12956, P62805, P15927, P39748, P33993, O75367, Q6UXN9, P78527, P12004, P13010, P49959, P84243, Q00577, Q92900, P62136, Q92878, P49736	979	66	18224	4.51271	0.00117107	2.09243e-05	1.68549e-05
GOTERM_CC_DIRECT	GO:0005604~basement membrane	15	1.52284	7.10912e-05	4.14818	P04004, P23142, O15230, P35555, P35442, P36955, P11047, P14543, P23229, Q15582, P39060, P98160, P07355, P08865, Q16363	979	116	18224	3.04899	0.0319988	0.000433617	0.000349286
GOTERM_CC_DIRECT	GO:0030864~cortical actin cytoskeleton	11	1.11675	7.17288e-05	4.14431	P17655, O75083, O75955, Q14847, P46939, P68104, P06396, P60981, P31146, Q01518, Q14254	979	39	18224	4.77305	0.119347	0.0013101	0.00105531
GOTERM_CC_DIRECT	GO:0005916~fascia adherens	6	0.609137	8.85262e-05	4.05293	P18206, P12814, P15924, P14923, P17661, P35222	979	26	18224	4.29575	0.999735	0.0535313	0.0431204
GOTERM_CC_DIRECT	GO:0016324~apical plasma membrane	33	3.35025	9.75732e-05	4.01067	Q15833, P04216, P07900, Q10589, O00186, P38606, Q03135, P15311, P16422, P21926, O00592, P04083, P02787, P26038, Q14254, O14745, O75955, O95782, P15313, Q16181, P14550, Q6UVK1, P08195, P20020, Q5JWF2, P00533, P05023, P08237, P27216, P08238, O43490, P02751, Q13131	979	54	18224	6.20497	1.15167e-06	3.48991e-08	2.81118e-08
GOTERM_CC_DIRECT	GO:0034364~high-density lipoprotein particle	8	0.812183	0.000105053	3.97859	P27169, O14791, P02649, P06727, Q13790, P02647, Q00341, P02652	979	12	18224	7.75621	0.876807	0.0167278	0.0134746
GOTERM_CC_DIRECT	GO:0005783~endoplasmic reticulum	71	7.20812	0.000105563	3.97649	P36507, P07108, Q5VYK3, O00429, P29692, P30481, O00264, Q12904, P16615, O75340, Q6NZI2, P50851, P14314, P50454, Q9NYU2, O60763, P02649, P04040, P02768, Q95604, P48444, P27824, O60240, P00387, P55072, P07996, P07237, P27105, P08648, Q12797, P23284, Q9HDC9, Q8IZP0, Q9Y4L1, P11021, Q02809, P05023, P27635, O43490, P27797, P26641, P04216, Q16647, Q03135, O60506, P30101, Q9H223, Q15084, Q6DD88, P00966,…	979	50	18224	9.30746	5.40019e-15	3.00011e-16	2.41664e-16
GOTERM_CC_DIRECT	GO:0005882~intermediate filament	18	1.82741	0.000107453	3.96878	P05787, P35527, P08779, P08729, P08727, Q14525, P22392, P15924, P13647, P14923, P17661, P13645, P15531, P08670, P02538, Q99959, P02545, P05783	979	27	18224	6.89441	0.00501507	8.07558e-05	6.50502e-05
GOTERM_CC_DIRECT	GO:0005844~polysome	10	1.01523	0.000141506	3.84922	Q04637, Q92616, P23396, P62701, Q06787, P05198, P60900, P62753, P27797, P25786	979	8	18224	11.6343	0.296458	0.00338021	0.00272282
GOTERM_CC_DIRECT	GO:0030426~growth cone	18	1.82741	0.000149311	3.82591	P04216, O15145, P50570, Q16658, P0DP25, Q8IZP0, Q06787, O60716, P35580, P46939, Q8WX93, Q14195, P43034, P46940, Q16555, Q16643, P26006, O43390	979	65	18224	4.29575	0.00507471	8.07558e-05	6.50502e-05
GOTERM_CC_DIRECT	GO:0005901~caveola	13	1.3198	0.000153848	3.81291	O75955, P28482, Q16647, P27361, Q03135, Q969G5, Q6NZI2, Q05469, Q9NZM1, P23634, Q9NZN4, P05023, Q14254	979	291	18224	2.11097	0.0682997	0.000822565	0.00066259
GOTERM_CC_DIRECT	GO:0034663~endoplasmic reticulum chaperone complex	6	0.609137	0.000155122	3.80933	P23284, P11021, Q15084, P14625, Q9Y4L1, P07237	979	26	18224	4.29575	0.999735	0.0535313	0.0431204
GOTERM_CC_DIRECT	GO:0042995~cell projection	14	1.42132	0.000161295	3.79238	P78347, Q86UX7, P50991, P12814, Q06787, P59998, P15311, O75083, P61160, P27708, Q99961, O00592, P61978, P60953	979	20	18224	7.44597	0.037337	0.000481657	0.000387983
GOTERM_CC_DIRECT	GO:0031941~filamentous actin	9	0.913706	0.000174476	3.75826	Q96AC1, P63261, Q16658, P62328, Q14195, P63313, P67936, O00159, P21333	979	123	18224	2.57279	0.477287	0.00573834	0.00462233
GOTERM_CC_DIRECT	GO:0031143~pseudopodium	7	0.71066	0.000174554	3.75807	P17655, O43707, P28482, P12814, P27361, P09543, P26038	979	41	18224	3.63218	0.984041	0.029898	0.0240834
GOTERM_CC_DIRECT	GO:0045335~phagocytic vesicle	10	1.01523	0.000175283	3.75626	P20339, P06756, P62491, P18084, P61006, P31146, P61106, Q92930, P50995, P51149	979	85	18224	3.06599	0.340394	0.00396183	0.00319133
GOTERM_CC_DIRECT	GO:0043025~neuronal cell body	34	3.45178	0.000192632	3.71527	P04114, P78347, P07900, Q13418, P50897, P35580, P0C0L5, P63244, P20339, P0C0L4, P27708, O60488, P02649, Q00577, P61006, Q9UQB8, P43034, Q16555, P27824, P08865, P60953, Q9BTU6, P38919, P09936, Q13740, P12429, Q13509, P11279, P15559, P31323, Q02790, Q07954, P04350, P21333	979	90	18224	4.75714	1.05524e-06	3.29762e-08	2.65629e-08
GOTERM_CC_DIRECT	GO:0042571~immunoglobulin complex, circulating	7	0.71066	0.000348859	3.45735	P01859, B9A064, P01857, P01834, P0DOY3, P01861, P01860	979	52	18224	3.22181	0.988589	0.0320823	0.0258429
GOTERM_CC_DIRECT	GO:0043034~costamere	7	0.71066	0.000348859	3.45735	P05787, Q14315, P18206, Q15149, P08727, Q09666, Q13418	979	137	18224	2.174	0.992783	0.0351039	0.0282768
GOTERM_CC_DIRECT	GO:0030175~filopodium	13	1.3198	0.00036382	3.43911	P05556, Q14204, Q16658, Q8IZP0, P68032, P15311, P23229, P46939, O00592, Q9UQB8, P26038, P60953, O14745	979	22	18224	6.76906	0.0733387	0.000869693	0.000700553
GOTERM_CC_DIRECT	GO:0030122~AP-2 adaptor complex	6	0.609137	0.000394834	3.40359	O94973, O00291, P63010, Q96CW1, P00533, O95782	979	36	18224	3.61957	0.999773	0.0541674	0.0436327
GOTERM_CC_DIRECT	GO:0042581~specific granule	6	0.609137	0.000394834	3.40359	Q15833, P12429, O00186, P02788, Q12846, P50995	979	426	18224	1.52939	0.999962	0.0652652	0.0525723
GOTERM_CC_DIRECT	GO:0008541~proteasome regulatory particle, lid subcomplex	5	0.507614	0.000484885	3.31436	O43242, O00231, Q9UNM6, O00232, O00487	979	11	18224	6.76906	0.999999	0.0798071	0.064286
GOTERM_CC_DIRECT	GO:0043202~lysosomal lumen	14	1.42132	0.000573783	3.24125	P07339, P07900, P13611, P51884, P50897, O00468, P16278, P11142, P21810, Q6UVK1, P07585, P20774, P98160, P02774	979	118	18224	2.99732	0.0401655	0.000512415	0.000412759
GOTERM_CC_DIRECT	GO:0034363~intermediate-density lipoprotein particle	4	0.406091	0.000591691	3.22791	P04114, P02649, P02656, P02655	979	96	18224	2.13296	1	0.131625	0.106026
GOTERM_CC_DIRECT	GO:0097452~GAIT complex	4	0.406091	0.000591691	3.22791	P07814, P04406, P40429, O60506	979	34	18224	3.28498	1	0.133272	0.107353
GOTERM_CC_DIRECT	GO:0032154~cleavage furrow	10	1.01523	0.00076664	3.11541	P35580, Q9H0H5, Q16181, Q15019, Q9UL25, P05556, P62491, Q15746, P61586, P35579	979	4	18224	18.6149	0.348907	0.00400912	0.00322942
GOTERM_CC_DIRECT	GO:0030904~retromer complex	7	0.71066	0.000835369	3.07812	Q14203, Q9UNH7, Q9Y5X3, Q9P2R3, Q96QK1, O60749, P51149	979	15	18224	6.20497	0.993822	0.0356922	0.0287507
GOTERM_CC_DIRECT	GO:0008091~spectrin	5	0.507614	0.000835743	3.07793	Q13813, P11171, P02549, Q01082, O43491	979	11	18224	6.76906	0.999999	0.0798071	0.064286
GOTERM_CC_DIRECT	GO:0016600~flotillin complex	5	0.507614	0.000835743	3.07793	O75955, P35221, P35222, Q9ULV4, Q14254	979	64	18224	2.61772	1	0.0891044	0.0717752
GOTERM_CC_DIRECT	GO:0005765~lysosomal membrane	29	2.94416	0.000844925	3.07318	P00450, P29992, P38606, Q9P2R3, P51148, P51149, Q96BM9, P62879, P62873, Q96QK1, P22314, P07355, P61106, Q9BTU6, P11717, O75955, P12109, P11279, Q6UXG2, Q09666, P15144, P11142, Q07954, Q9H270, Q96CW1, P08133, P08238, P61019, P46459	979	371	18224	2.4084	2.87389e-05	6.68356e-07	5.38372e-07
GOTERM_CC_DIRECT	GO:0005938~cell cortex	17	1.72589	0.000894389	3.04847	Q15019, P02671, P07737, O75369, Q03135, P35222, Q9UHY1, P19338, P35580, Q96AC1, P02679, P43034, P61586, Q16643, P02675, P07355, Q9UJU6	979	7	18224	15.9556	0.00610912	9.42743e-05	7.59396e-05
GOTERM_CC_DIRECT	GO:0005793~endoplasmic reticulum-Golgi intermediate compartment	12	1.21827	0.000925947	3.03341	Q9NYU2, P09429, P15144, P11021, Q5VYK3, Q15084, P49257, P49755, P50454, O43490, P07237, P02751	979	116	18224	2.88852	0.102605	0.00118957	0.000958218
GOTERM_CC_DIRECT	GO:0030670~phagocytic vesicle membrane	11	1.11675	0.00107984	2.96664	P20339, P50570, P12429, P30481, P61006, Q95604, P61769, P31146, P01892, Q92930, P51149	979	315	18224	2.00923	0.130356	0.00142508	0.00114793
GOTERM_CC_DIRECT	GO:0005794~Golgi apparatus	68	6.90355	0.0014539	2.83746	P07305, P04114, P36507, P07108, Q9Y265, P07947, O00429, P28482, O14672, P50570, P07948, P30481, Q12904, Q9H8Y8, P50851, P50897, P51149, P17987, Q9H0U4, Q96P48, P35221, O60763, P02649, Q92896, P04040, P02768, Q95604, Q9P2B2, P48444, O14744, P01111, P61106, Q9BTU6, P08648, Q14697, Q9Y678, P49257, O43488, O75534, P27361, Q86VP6, P16278, P49327, P49720, P02511, P05023, P10809, P27797, P50395, O15144,…	979	17	18224	16.4249	6.43929e-13	3.31535e-14	2.67057e-14
GOTERM_CC_DIRECT	GO:0030133~transport vesicle	14	1.42132	0.00165531	2.78112	P11717, P53621, P35606, Q9UBF2, Q9Y678, Q12889, Q12904, Q9H0U4, P21810, P62491, O60763, P49755, P48444, Q5JWF2	979	129	18224	2.88603	0.0412962	0.00052064	0.000419385
GOTERM_CC_DIRECT	GO:0001772~immunological synapse	8	0.812183	0.00188618	2.72442	P15311, P17931, P52565, Q13740, Q8WUM4, P10644, P31146, P35579	979	57	18224	3.26577	0.897389	0.0180415	0.0145328
GOTERM_CC_DIRECT	GO:0001931~uropod	5	0.507614	0.00200747	2.69735	P15311, O75955, P26038, P35579, Q14254	979	41	18224	3.17816	1	0.0909316	0.073247
GOTERM_CC_DIRECT	GO:0016234~inclusion body	6	0.609137	0.00209999	2.67778	P13807, P62333, P0DMV9, P62195, P43686, P08238	979	136	18224	2.05312	0.999976	0.0675976	0.0544511
GOTERM_CC_DIRECT	GO:0014704~intercalated disc	9	0.913706	0.00245054	2.61074	P05556, P35221, P15924, P14923, Q99959, P17661, P05023, P47756, Q04917	979	68	18224	3.28498	0.489121	0.0058887	0.00474345
GOTERM_CC_DIRECT	GO:0031258~lamellipodium membrane	6	0.609137	0.00272539	2.56457	P05106, P06756, Q96AC1, Q6UVK1, P23528, P29317	979	97	18224	2.30288	0.999979	0.0681883	0.0549268
GOTERM_CC_DIRECT	GO:0001891~phagocytic cup	6	0.609137	0.00272539	2.56457	P63244, P50570, P63000, P04083, Q9Y5X3, P31146	979	4	18224	13.9612	0.999992	0.0718514	0.0578775
GOTERM_CC_DIRECT	GO:0070937~CRD-mediated mRNA stability complex	4	0.406091	0.0027267	2.56436	O75534, O60506, Q00839, Q08211	979	14	18224	5.31855	1	0.141005	0.113582
GOTERM_CC_DIRECT	GO:0036020~endolysosome membrane	5	0.507614	0.00288411	2.53999	O94973, P63010, Q00610, Q96CW1, O95782	979	53	18224	2.8098	1	0.0957257	0.0771087
GOTERM_CC_DIRECT	GO:0005902~microvillus	10	1.01523	0.0031355	2.50369	P15311, Q16853, Q16658, Q9Y696, P09543, P38606, P26038, P15313, O00159, O14745	979	4	18224	18.6149	0.348907	0.00400912	0.00322942
GOTERM_CC_DIRECT	GO:0005886~plasma membrane	258	26.1929	0.00317163	2.49872	P04114, Q96TA1, P18084, Q8N5I2, O14672, P15924, P13987, P13861, P61020, P21926, Q9P2B2, Q9Y3Z3, P01871, P04003, P09936, P03952, P13639, P08727, P12429, O00159, P49368, Q16643, P00533, Q9BSJ8, Q14344, P10809, P06312, P01780, P06756, P04216, P29992, O75369, Q13938, Q12846, Q9BR76, P62491, P25705, P02748, P00568, Q9UQB8, P21589, P62136, Q9UJU6, P01892, P05556, O00299, P31146, P17655, P17301, Q9NUP9,…	979	152	18224	10.4097	2.24595e-63	3.74325e-64	3.01525e-64
GOTERM_CC_DIRECT	GO:0031234~extrinsic component of cytoplasmic side of plasma membrane	11	1.11675	0.00323641	2.48994	Q9H0H5, P43405, Q96AC1, P07947, P06703, P07948, P23458, P16615, P46940, Q9Y5X3, P61586	979	19	18224	6.85813	0.223507	0.00252923	0.00203734
GOTERM_CC_DIRECT	GO:0070971~endoplasmic reticulum exit site	5	0.507614	0.00399045	2.39898	P04114, Q8WUM4, O94979, O75340, P01892	979	12	18224	6.20497	1	0.0998443	0.0804263
GOTERM_CC_DIRECT	GO:0030424~axon	23	2.33503	0.00416703	2.38017	Q9NVA2, Q13740, P28482, P12429, Q13509, Q06787, P31146, P58546, P50897, P35580, P20339, P0C0L5, P42224, P0C0L4, Q8WX93, P62491, Q99497, P02549, P41250, P46940, P27824, P02511, P62258	979	311	18224	2.51391	7.03349e-05	1.46536e-06	1.18037e-06
GOTERM_CC_DIRECT	GO:0031252~cell leading edge	8	0.812183	0.00427223	2.36935	Q14203, O15144, P08670, P43034, P46940, Q9BR76, P31146, P35579	979	4121	18224	1.16541	0.90005	0.0181058	0.0145845
GOTERM_CC_DIRECT	GO:0030425~dendrite	31	3.14721	0.0043145	2.36507	P04216, P04899, Q06787, P50897, P0C0L5, P63244, P20339, P42224, P0C0L4, P02649, Q00577, P61006, Q16555, P62873, P62753, Q9UJU6, Q9BTU6, P38919, P46060, Q13740, P12429, Q13509, P11279, Q9Y639, P17655, Q07954, Q5JWF2, Q16643, P46779, P05388, O43390	979	12	18224	13.9612	1.97943e-05	4.94863e-07	3.9862e-07
GOTERM_CC_DIRECT	GO:0097433~dense body	4	0.406091	0.00458182	2.33896	Q7KZF4, P63261, P60709, P02787	979	14	18224	5.31855	1	0.141005	0.113582
GOTERM_CC_DIRECT	GO:0005952~cAMP-dependent protein kinase complex	4	0.406091	0.00458182	2.33896	P17612, P10644, P13861, P31323	979	24	18224	3.87811	1	0.14329	0.115423
GOTERM_CC_DIRECT	GO:0005768~endosome	23	2.33503	0.00488594	2.31105	Q9BTU6, P09429, P11717, Q9UL25, O75955, O15144, P50570, Q12846, Q03135, O75340, P15311, P61020, P20339, Q07954, Q9H270, P04083, P61586, P00533, Q96QK1, P05023, P02786, P07355, Q14254	979	15	18224	11.1689	0.000222562	4.54259e-06	3.65913e-06
GOTERM_CC_DIRECT	GO:0030126~COPI vesicle coat	5	0.507614	0.00535178	2.2715	P53621, P35606, Q9UBF2, Q9Y678, P48444	979	66	18224	2.5384	1	0.102922	0.0829057
GOTERM_CC_DIRECT	GO:0015934~large ribosomal subunit	5	0.507614	0.00535178	2.2715	P61254, P62906, P40429, P46776, P18621	979	5	18224	11.1689	1	0.107549	0.0866326
GOTERM_CC_DIRECT	GO:0072686~mitotic spindle	8	0.812183	0.00569093	2.24482	Q9H0H5, P46060, P63167, O60610, P23396, P28482, Q02241, P60953	979	68	18224	3.01124	0.90465	0.0183312	0.0147661
GOTERM_CC_DIRECT	GO:0012507~ER to Golgi transport vesicle membrane	9	0.913706	0.00615096	2.21106	P49257, O60763, P30481, P13987, Q95604, P49755, O94979, P61769, P01892	979	59	18224	3.47058	0.543106	0.00680766	0.00548369
GOTERM_CC_DIRECT	GO:0015630~microtubule cytoskeleton	16	1.62437	0.00677868	2.16885	Q13813, O00429, P04406, P28482, Q9Y696, P27361, P30153, P34897, P61163, Q16181, Q99426, Q9HC35, P46940, Q92597, P02511, P49736	979	8	18224	13.9612	0.0154944	0.000223079	0.000179694
GOTERM_CC_DIRECT	GO:0005605~basal lamina	5	0.507614	0.0069917	2.15542	O15230, Q16363, O00468, P02751, P14543	979	5	18224	11.1689	1	0.107549	0.0866326
GOTERM_CC_DIRECT	GO:0030056~hemidesmosome	4	0.406091	0.00703998	2.15243	Q15149, P23229, P14923, P58107	979	6	18224	9.30746	1	0.14329	0.115423
GOTERM_CC_DIRECT	GO:0014731~spectrin-associated cytoskeleton	4	0.406091	0.00703998	2.15243	P16157, P11171, P02549, Q01082	979	6	18224	9.30746	1	0.14329	0.115423
GOTERM_CC_DIRECT	GO:0005623~cell	13	1.3198	0.00722806	2.14098	O95831, P00450, P02792, P32119, P30041, Q06830, P13667, P30101, P18206, P02649, P07237, P21399, P02794	979	828	18224	1.59621	0.0736814	0.000869693	0.000700553
GOTERM_CC_DIRECT	GO:0071062~alphav-beta3 integrin-vitronectin complex	3	0.304569	0.00832338	2.0797	P04004, P08648, P05106	979	27	18224	3.44721	1	0.194302	0.156513
GOTERM_CC_DIRECT	GO:0005589~collagen type VI trimer	3	0.304569	0.00832338	2.0797	P12109, P07585, P12111	979	39	18224	2.86383	1	0.200118	0.161198
GOTERM_CC_DIRECT	GO:0034666~integrin alpha2-beta1 complex	3	0.304569	0.00832338	2.0797	P05556, P17301, P07948	979	17	18224	4.37998	1	0.212179	0.170914
GOTERM_CC_DIRECT	GO:0044853~plasma membrane raft	4	0.406091	0.0101421	1.99387	P15311, P17612, P10644, P13861	979	6	18224	9.30746	1	0.14329	0.115423
GOTERM_CC_DIRECT	GO:0005915~zonula adherens	4	0.406091	0.0101421	1.99387	P18206, P35221, P14923, O60716	979	185	18224	1.71056	1	0.155944	0.125616
GOTERM_CC_DIRECT	GO:0005581~collagen trimer	12	1.21827	0.0101466	1.99368	O75636, P12110, P39059, P12109, P02747, P02746, P39060, Q99715, P50454, Q05707, P12111, P62269	979	65	18224	3.72298	0.105552	0.00120929	0.000974101
GOTERM_CC_DIRECT	GO:0043231~intracellular membrane-bounded organelle	44	4.46701	0.0110181	1.95789	P04114, Q9Y265, P37837, Q13813, O00429, O14672, P51148, P35998, P16435, P51149, O00291, Q9UNH7, P35221, O00592, Q00610, Q9NZM1, P04040, P25789, P08069, P48444, Q96Q06, P55072, P02786, Q15365, O14745, P61106, P27169, P46060, P07858, O14980, P04406, P13611, P51659, P11413, P16278, P63010, Q9UBR2, P08572, P20020, P23634, P46379, O94979, P05023, O43490	979	27	18224	10.3416	1.13288e-08	4.19585e-10	3.37983e-10
GOTERM_CC_DIRECT	GO:0005790~smooth endoplasmic reticulum	6	0.609137	0.0112969	1.94704	P23284, P11021, P30626, P27824, Q9Y4L1, P27797	979	4	18224	13.9612	0.999992	0.0718514	0.0578775
GOTERM_CC_DIRECT	GO:0030134~ER to Golgi transport vesicle	6	0.609137	0.0112969	1.94704	Q5VYK3, P49257, Q9UBR2, P01009, P12259, O94979	979	4	18224	13.9612	0.999992	0.0718514	0.0578775
GOTERM_CC_DIRECT	GO:0010494~cytoplasmic stress granule	7	0.71066	0.0115059	1.93908	Q92945, Q13283, P11940, Q92499, O00571, P05198, Q13310	979	8	18224	9.30746	0.994036	0.0356922	0.0287507
GOTERM_CC_DIRECT	GO:0005813~centrosome	35	3.5533	0.0139533	1.85532	P50990, Q14204, Q14203, P50991, P04899, Q5VYK3, P50570, Q02241, P13861, P61163, P15531, P63167, Q9Y6G9, P17987, P62491, Q9NTK5, P61006, Q92597, P43034, P48643, O14745, P25786, Q5T4S7, P06748, Q9Y696, P0DP25, Q14839, Q13409, P28074, P35222, P11413, P12004, Q08211, P31323, P17612	979	5415	18224	1.30975	1.49034e-07	4.96779e-09	4.00164e-09
GOTERM_CC_DIRECT	GO:0005802~trans-Golgi network	15	1.52284	0.0145451	1.83728	P11717, Q9UL25, Q5VYK3, P50570, Q12846, Q6UXG2, Q96P48, P62491, P63010, P63000, Q15582, P28838, Q15063, P20340, P61106	979	9	18224	12.4099	0.0330206	0.000441807	0.000355883
GOTERM_CC_DIRECT	GO:0016363~nuclear matrix	12	1.21827	0.0147663	1.83073	P05787, Q99623, P27708, Q9Y265, P23528, P52272, Q9Y696, Q13838, Q9Y230, P60900, Q15233, P23246	979	11	18224	10.1536	0.106378	0.00120929	0.000974101
GOTERM_CC_DIRECT	GO:0030905~retromer, tubulation complex	3	0.304569	0.0160551	1.79439	Q9UNH7, Q9Y5X3, O60749	979	121	18224	1.84611	1	0.213986	0.172369
GOTERM_CC_DIRECT	GO:0031838~haptoglobin-hemoglobin complex	3	0.304569	0.0160551	1.79439	P00738, P68871, P69905	979	8	18224	6.98059	1	0.226345	0.182325
GOTERM_CC_DIRECT	GO:0035867~alphav-beta3 integrin-IGF-1-IGF1R complex	3	0.304569	0.0160551	1.79439	P05106, P06756, P08069	979	8	18224	6.98059	1	0.226345	0.182325
GOTERM_CC_DIRECT	GO:0017101~aminoacyl-tRNA synthetase multienzyme complex	3	0.304569	0.0160551	1.79439	P54136, P07814, Q12904	979	8	18224	6.98059	1	0.226345	0.182325
GOTERM_CC_DIRECT	GO:0005853~eukaryotic translation elongation factor 1 complex	3	0.304569	0.0160551	1.79439	P68104, P29692, P24534	979	153	18224	1.70333	1	0.235554	0.189743
GOTERM_CC_DIRECT	GO:0030659~cytoplasmic vesicle membrane	14	1.42132	0.0178085	1.74937	Q9UL25, P31946, Q9Y696, P61981, P62491, P04083, Q9NZM1, P61006, Q9Y5X3, P63104, P27348, P62258, P61106, Q04917	979	130	18224	2.86383	0.0458687	0.000572591	0.000461232
GOTERM_CC_DIRECT	GO:0071556~integral component of lumenal side of endoplasmic reticulum membrane	6	0.609137	0.0178691	1.7479	P51572, P30481, Q95604, P27824, P27797, P01892	979	4	18224	13.9612	0.999992	0.0718514	0.0578775
GOTERM_CC_DIRECT	GO:0042612~MHC class I protein complex	4	0.406091	0.0183831	1.73558	P30481, Q95604, P61769, P01892	979	100	18224	2.04764	1	0.159419	0.128415
GOTERM_CC_DIRECT	GO:0031588~nucleotide-activated protein kinase complex	4	0.406091	0.0183831	1.73558	P17612, P10644, Q13131, P13861	979	25	18224	3.72298	1	0.160189	0.129035
GOTERM_CC_DIRECT	GO:0097038~perinuclear endoplasmic reticulum	4	0.406091	0.0183831	1.73558	P17655, P51572, P07108, O14672	979	15	18224	4.96398	1	0.162384	0.130803
GOTERM_CC_DIRECT	GO:0033116~endoplasmic reticulum-Golgi intermediate compartment membrane	9	0.913706	0.0206476	1.68513	P51572, Q9H0U4, P49257, Q9UBR2, P01009, P13987, P12259, P49755, P61019	979	863	18224	1.46676	0.651754	0.0090869	0.00731965
GOTERM_CC_DIRECT	GO:0030669~clathrin-coated endocytic vesicle membrane	7	0.71066	0.0211965	1.67374	P04114, O94973, P21926, P63010, Q00610, Q96CW1, O95782	979	8	18224	9.30746	0.994036	0.0356922	0.0287507
GOTERM_CC_DIRECT	GO:0016328~lateral plasma membrane	8	0.812183	0.022446	1.64886	P16422, P04083, P14923, P46940, P35222, Q9ULV4, P15313, O00159	979	13	18224	7.15958	0.944914	0.022427	0.0180653
GOTERM_CC_DIRECT	GO:0005833~hemoglobin complex	4	0.406091	0.0235495	1.62802	P68871, P69891, P69905, P00387	979	159	18224	1.75612	1	0.175951	0.141731
GOTERM_CC_DIRECT	GO:0030666~endocytic vesicle membrane	9	0.913706	0.0244174	1.6123	O94973, P21926, P63010, Q07954, P50570, Q96CW1, P62979, Q03135, O95782	979	95	18224	2.74325	0.699135	0.0102573	0.00826241
GOTERM_CC_DIRECT	GO:0031105~septin complex	3	0.304569	0.0258118	1.58818	Q16181, Q15019, Q9UHD8	979	54	18224	2.41304	1	0.235554	0.189743
GOTERM_CC_DIRECT	GO:0097422~tubular endosome	3	0.304569	0.0258118	1.58818	Q9UNH7, Q9Y5X3, Q96QK1	979	18	18224	4.13665	1	0.236691	0.190659
GOTERM_CC_DIRECT	GO:0031594~neuromuscular junction	8	0.812183	0.026968	1.56915	P35580, P05556, P17612, P46939, P10644, Q15063, P17661, P35579	979	222	18224	1.92857	0.951559	0.0232392	0.0187196
GOTERM_CC_DIRECT	GO:0031410~cytoplasmic vesicle	21	2.13198	0.0283095	1.54807	Q9BTU6, P54578, P08648, O94973, O75955, Q5VYK3, Q8N5I2, P10768, P30041, Q03135, O75340, O00159, Q96P48, P62491, P62195, Q9NZM1, P02647, P02787, P20340, P02786, Q14254	979	8	18224	16.288	0.000435128	8.36967e-06	6.74191e-06
GOTERM_CC_DIRECT	GO:0055038~recycling endosome membrane	7	0.71066	0.0290859	1.53632	P62491, P61006, Q9NZN3, Q92597, Q9NZN4, Q9H4M9, Q9H223	979	100	18224	2.41994	0.994801	0.0363913	0.0293138
GOTERM_CC_DIRECT	GO:0000786~nucleosome	11	1.11675	0.029108	1.53599	P07305, P33778, P84243, Q16777, P62805, Q5SSJ5, P0C0S5, Q92522, O75367, P10412, O60814	979	19	18224	6.85813	0.223507	0.00252923	0.00203734
GOTERM_CC_DIRECT	GO:0043005~neuron projection	21	2.13198	0.0305956	1.51434	Q9BTU6, P06744, P09429, P51991, P09417, P07900, O15144, P07737, P16949, Q06787, Q7L576, O43707, P23526, P08670, Q99497, O15511, Q9NUP9, P23634, P46940, P25325, P60953	979	12	18224	12.4099	0.000568072	1.07214e-05	8.63625e-06
GOTERM_CC_DIRECT	GO:0005770~late endosome	13	1.3198	0.0308976	1.51008	P11717, P36507, Q5VYK3, P28482, P27361, P11279, Q6UXG2, P51149, P11142, Q9H270, P02787, Q96QK1, P61106	979	113	18224	2.96521	0.07495	0.000875318	0.000705084
GOTERM_CC_DIRECT	GO:0031430~M band	5	0.507614	0.0322964	1.49085	P06733, P16157, P04075, Q01082, P02511	979	55	18224	2.70762	1	0.111725	0.0899961
GOTERM_CC_DIRECT	GO:0005796~Golgi lumen	11	1.11675	0.0330424	1.48093	P04004, P21810, Q6UVK1, P00734, P07585, P13611, P20774, P98160, P51884, O00468, P07225	979	71	18224	3.40836	0.231886	0.00261158	0.00210367
GOTERM_CC_DIRECT	GO:0016529~sarcoplasmic reticulum	6	0.609137	0.0336396	1.47315	P16157, P54289, P30626, P16615, P07996, P27797	979	4	18224	13.9612	0.999992	0.0718514	0.0578775
GOTERM_CC_DIRECT	GO:0030140~trans-Golgi network transport vesicle	4	0.406091	0.0359805	1.44393	P11717, P61006, P49755, P61106	979	62	18224	2.40192	1	0.176753	0.142378
GOTERM_CC_DIRECT	GO:0034362~low-density lipoprotein particle	4	0.406091	0.0359805	1.44393	P04114, P02649, Q13790, P02655	979	7	18224	7.97782	1	0.184777	0.148841
GOTERM_CC_DIRECT	GO:0030057~desmosome	5	0.507614	0.0371607	1.42992	Q9Y446, P15924, P14923, Q99959, P22314	979	235	18224	1.66346	1	0.116616	0.0939362
GOTERM_CC_DIRECT	GO:0042382~paraspeckles	3	0.304569	0.0373543	1.42766	P52272, Q15233, P23246	979	82	18224	2.0431	1	0.247641	0.199479
GOTERM_CC_DIRECT	GO:0001740~Barr body	3	0.304569	0.0373543	1.42766	P84243, P0C0S5, O75367	979	42	18224	2.65927	1	0.247641	0.199479
GOTERM_CC_DIRECT	GO:0035749~myelin sheath adaxonal region	3	0.304569	0.0373543	1.42766	P09543, Q12846, P07355	979	55	18224	2.36917	1	0.248268	0.199984
GOTERM_CC_DIRECT	GO:0010008~endosome membrane	17	1.72589	0.0408681	1.38862	P04114, P11279, Q9P2R3, O60749, P51149, P20339, Q8NEU8, Q15286, Q9NZN3, Q9NZN4, P00533, P02787, P62979, Q96QK1, P22897, P22314, Q9H4M9	979	35	18224	5.8504	0.00733683	0.000111573	8.98743e-05
GOTERM_CC_DIRECT	GO:0043197~dendritic spine	11	1.11675	0.0419986	1.37677	P35580, Q9NVA2, P05556, Q9UQB8, Q06787, Q12846, P27824, P02511, P62136, O60716, P31323	979	13	18224	8.5915	0.248971	0.00277917	0.00223867
GOTERM_CC_DIRECT	GO:0019897~extrinsic component of plasma membrane	5	0.507614	0.0424224	1.3724	P60903, P63000, Q06787, P07355, Q08431	979	44	18224	2.96146	1	0.118558	0.0955003
GOTERM_CC_DIRECT	GO:0005868~cytoplasmic dynein complex	4	0.406091	0.0432277	1.36424	Q14204, P63167, Q9Y6G9, Q13409	979	7	18224	7.97782	1	0.184777	0.148841
GOTERM_CC_DIRECT	GO:0005635~nuclear envelope	15	1.52284	0.047082	1.32715	P46060, Q14974, Q14203, P20073, P06703, O14980, P27361, O00299, Q9Y3I0, P78406, P50995, Q9NZM1, P43034, P02545, P55060	979	14	18224	9.30746	0.0346773	0.000452462	0.000364466
GOTERM_CC_DIRECT	GO:0043195~terminal bouton	8	0.812183	0.0475406	1.32294	P20339, P27708, Q96CW1, Q16555, Q13418, P35080, P54920, P51149	979	39	18224	3.81844	0.955131	0.023644	0.0190457
GOTERM_CC_DIRECT	GO:0042788~polysomal ribosome	3	0.304569	0.0504633	1.29702	P13639, Q06787, P62424	979	201	18224	1.5744	1	0.252384	0.2033
GOTERM_CC_DIRECT	GO:0016460~myosin II complex	3	0.304569	0.0504633	1.29702	P35580, O14950, P35579	979	9	18224	6.20497	1	0.268029	0.215902
GOTERM_CC_DIRECT	GO:0016528~sarcoplasm	3	0.304569	0.0504633	1.29702	Q14315, Q15149, P06396	979	9	18224	6.20497	1	0.268029	0.215902
GOTERM_CC_DIRECT	GO:0016010~dystrophin-associated glycoprotein complex	4	0.406091	0.0511421	1.29122	P05787, P46939, P08727, Q13425	979	7	18224	7.97782	1	0.184777	0.148841
GOTERM_CC_DIRECT	GO:0005578~proteinaceous extracellular matrix	22	2.2335	0.0539777	1.26779	P23142, Q92626, Q08380, P35555, P13611, P12111, P51884, P12110, P21810, P39059, P09382, P01009, Q92896, Q15582, P39060, Q15063, P20774, P04275, Q05707, P27797, P02751, P49747	979	11	18224	13.5381	0.00024828	4.96621e-06	4.00037e-06
GOTERM_CC_DIRECT	GO:0097546~ciliary base	5	0.507614	0.0541365	1.26651	P17612, P61006, P10644, P13861, P31323	979	94	18224	2.17834	1	0.118558	0.0955003
GOTERM_CC_DIRECT	GO:0005719~nuclear euchromatin	5	0.507614	0.0541365	1.26651	P07305, P0C0S5, Q9Y230, P35222, Q13263	979	237	18224	1.64942	1	0.123921	0.0998202
GOTERM_CC_DIRECT	GO:0030017~sarcomere	6	0.609137	0.056033	1.25156	P49257, P0DP25, P68032, Q13418, P60900, P47756	979	126	18224	2.06832	0.999998	0.0789946	0.0636315
GOTERM_CC_DIRECT	GO:0031527~filopodium membrane	4	0.406091	0.0597028	1.22401	P05106, P06756, P46939, P26006	979	16	18224	4.65373	1	0.186322	0.150085
GOTERM_CC_DIRECT	GO:0005819~spindle	12	1.21827	0.0605064	1.2182	P35580, Q16181, Q15019, Q14203, Q9UMS4, Q08J23, Q00610, Q02241, Q14194, P04792, P35579, P50995	979	75	18224	3.47478	0.110369	0.00124403	0.00100209
GOTERM_CC_DIRECT	GO:0031232~extrinsic component of external side of plasma membrane	3	0.304569	0.0649377	1.1875	P00747, P04083, P02787	979	9	18224	6.20497	1	0.268029	0.215902
GOTERM_CC_DIRECT	GO:1990712~HFE-transferrin receptor complex	3	0.304569	0.0649377	1.1875	P02787, P61769, P02786	979	31	18224	3.00241	1	0.27219	0.219254
GOTERM_CC_DIRECT	GO:0070419~nonhomologous end joining complex	3	0.304569	0.0649377	1.1875	P13010, P12956, P78527	979	72	18224	2.06832	1	0.299295	0.241087
GOTERM_CC_DIRECT	GO:0005815~microtubule organizing center	14	1.42132	0.0681142	1.16676	O75955, P07947, Q9Y265, P28482, P62081, P33176, P11413, O60610, Q9Y5Y2, Q8WUM4, Q14194, P05783, P60953, Q9Y490	979	79	18224	3.53448	0.0502372	0.000619088	0.000498686
GOTERM_CC_DIRECT	GO:0005778~peroxisomal membrane	7	0.71066	0.0682295	1.16603	P36507, O60488, P04040, P33121, P51659, P12268, Q92930	979	3	18224	18.6149	0.997665	0.0410507	0.033067
GOTERM_CC_DIRECT	GO:0016581~NuRD complex	4	0.406091	0.0688853	1.16187	Q8NEU8, P68400, Q14839, Q16576	979	268	18224	1.52809	1	0.194302	0.156513
GOTERM_CC_DIRECT	GO:0019898~extrinsic component of membrane	9	0.913706	0.0725938	1.1391	P15311, Q9UNH7, P11171, P30419, P04083, Q9NZN4, P26038, O60749, O43491	979	34	18224	4.37998	0.745581	0.0115888	0.009335
GOTERM_CC_DIRECT	GO:0009898~cytoplasmic side of plasma membrane	6	0.609137	0.0727551	1.13814	Q9UL25, P36507, P24666, P14923, P20020, P11413	979	29	18224	3.85136	0.999998	0.0789946	0.0636315
GOTERM_CC_DIRECT	GO:0005905~clathrin-coated pit	7	0.71066	0.0732819	1.135	O00429, Q07954, P50570, Q15286, P02787, P02786, P10809	979	3	18224	18.6149	0.997665	0.0410507	0.033067
GOTERM_CC_DIRECT	GO:0016607~nuclear speck	17	1.72589	0.0748449	1.12584	Q13148, P38919, Q86W42, Q15029, Q9UMS4, Q16666, O75533, Q13838, O00571, Q7L014, Q01130, P17612, Q6P2Q9, P84103, P02545, P41218, Q15233	979	22	18224	7.61519	0.00786259	0.000117815	9.49022e-05
GOTERM_CC_DIRECT	GO:0016281~eukaryotic translation initiation factor 4F complex	3	0.304569	0.0805936	1.0937	Q04637, Q14240, P60842	979	45	18224	2.48199	1	0.30148	0.242848
GOTERM_CC_DIRECT	GO:0016342~catenin complex	3	0.304569	0.0805936	1.0937	P35221, P14923, P35222	979	33	18224	2.82044	1	0.318906	0.256884
GOTERM_CC_DIRECT	GO:0042555~MCM complex	3	0.304569	0.0805936	1.0937	Q14566, P33993, P49736	979	21	18224	3.5457	1	0.318906	0.256884
GOTERM_CC_DIRECT	GO:0035861~site of double-strand break	5	0.507614	0.0822202	1.08502	Q9UMS4, P49959, P15927, P55072, Q92878	979	122	18224	1.98356	1	0.124449	0.100246
GOTERM_CC_DIRECT	GO:0005643~nuclear pore	8	0.812183	0.0908204	1.04182	P46060, Q9NUU7, Q14974, Q6IS14, Q14764, P62826, P78406, O00159	979	335	18224	1.72257	0.956491	0.0236971	0.0190884
GOTERM_CC_DIRECT	GO:0042645~mitochondrial nucleoid	6	0.609137	0.0918995	1.03669	Q04837, P05141, P49748, P38646, P34897, P06576	979	11	18224	6.76906	0.999999	0.0798071	0.064286
GOTERM_CC_DIRECT	GO:0005834~heterotrimeric G-protein complex	5	0.507614	0.098474	1.00668	Q9UBI6, P04899, Q5JWF2, Q14344, P62873	979	23	18224	4.04672	1	0.129364	0.104205
GOTERM_CC_DIRECT	GO:0042629~mast cell granule	4	0.406091	0.0998805	1.00052	P15121, Q99584, P07948, P04083	979	27	18224	3.44721	1	0.194302	0.156513

## Sheet: Biological Process
Supplementary File 5.
Gene ontology analysis of biological process for FT/HGSOC core proteome.
Category	Term	Count	%	PValue	minuslog10 of p	Genes	List Total	Pop Hits	Pop Total	Fold Enrichment	Bonferroni	Benjamini	FDR
GOTERM_BP_DIRECT	GO:0098609~cell-cell adhesion	92	9.3401	1.14685e-45	44.9405	Q7KZF4, P06733, Q15019, Q92616, P54136, Q96TA1, Q9Y265, Q14847, P0DMV9, P29692, P30041, P35613, Q04637, P16422, P63244, P42224, O60763, Q99961, P31939, Q9NTK5, P83731, P46940, P07355, P47756, P46060, Q14258, Q15149, P13639, Q8IZP0, Q32MZ4, Q9UGI8, Q01082, P41091, O76021, P11021, P11142, P00338, Q92522, P49327, P61313, Q16643, P05783, Q99439, P50990, P26641, Q13813, P14618, O75369, O00560, P33176,…	970	271	16792	5.87691	4.29609e-42	2.14804e-42	2.06375e-42
GOTERM_BP_DIRECT	GO:0006413~translational initiation	73	7.41117	1.36902e-52	51.8636	P23396, P62917, P62081, P62280, P18124, O00303, P39019, Q04637, P62277, O60841, P39023, P30050, P62910, P46783, P83731, P62913, P62753, O15371, Q07020, P46782, P46781, P36578, P41091, P62244, P61353, P62241, Q7L2H7, P61313, P62847, P05386, P46777, P46776, P05387, P27635, P46779, P05388, P46778, P62249, P25398, P55884, P11940, P18621, Q02878, P50914, P63220, P62899, P55010, P40429, P61247, Q14152,…	970	137	16792	9.22429	5.12837e-49	5.12837e-49	4.92712e-49
GOTERM_BP_DIRECT	GO:0006412~translation	68	6.90355	6.42365e-27	26.1922	Q9NSD9, Q92616, P23396, P62917, P62081, P62280, P18124, P39019, Q04637, P19525, P62277, P39023, P30050, P62910, P46783, P83731, P62913, P62753, Q07020, Q15029, P46782, P46781, P36578, O76021, P62244, P61353, P62241, P05141, P61313, P00533, P62847, P05386, P46777, P46776, P05387, P27635, P46779, P05388, P46778, P62249, P25398, P18621, Q02878, P50914, P63220, P62899, P40429, P61247, P62979, P62851,…	970	253	16792	4.65285	2.4063e-23	3.43757e-24	3.30267e-24
GOTERM_BP_DIRECT	GO:0000184~nuclear-transcribed mRNA catabolic process, nonsense-mediated decay	63	6.39594	4.33543e-45	44.363	P23396, P62917, P62081, P62280, P18124, P39019, Q04637, P62277, P39023, P30050, P62910, P46783, P15170, P83731, P62913, P62753, P38919, Q07020, P46782, P46781, P36578, P30153, P62244, P61353, P62241, P61313, P62847, P05386, P46777, P46776, P05387, P27635, P46779, P05388, P46778, P62249, P25398, P11940, P18621, Q02878, P50914, P63220, P62899, P40429, P61247, P62979, P62851, P08865, P08708, P26373,…	970	119	16792	9.16483	1.62405e-41	4.06013e-42	3.9008e-42
GOTERM_BP_DIRECT	GO:0006364~rRNA processing	63	6.39594	2.514e-27	26.5996	P23396, P62917, P62081, P62280, P18124, P39019, P62277, Q9Y3A5, P39023, P30050, P62910, Q9Y2X3, P46783, P83731, P62913, P62753, Q9UQ80, P38919, Q07020, P46782, P46781, P36578, Q9NR30, P62244, P61353, P62241, P61313, P62847, P05386, P46777, P46776, P05387, P27635, P46779, P05388, P46778, P62249, P25398, O00567, P18621, Q02878, P50914, P63220, P62899, P40429, P61247, P62979, P62851, P08865, P08708,…	970	214	16792	5.09633	9.41743e-24	1.56957e-24	1.50798e-24
GOTERM_BP_DIRECT	GO:0006614~SRP-dependent cotranslational protein targeting to membrane	57	5.7868	3.18886e-45	44.4964	P23396, P62917, P62081, P62280, P18124, P39019, P62277, P39023, P30050, P62910, P46783, P83731, P62913, P62753, Q07020, P46782, P46781, P36578, P62244, P61353, P62241, P61313, P62847, P05386, P46777, P46776, P05387, P27635, P46779, P05388, P46778, P62249, P25398, P18621, Q02878, P50914, P63220, P62899, P40429, P61247, P62979, P62851, P08865, P08708, P26373, P62906, P35268, P42677, O76094, P62266,…	970	94	16792	10.4973	1.19455e-41	3.98182e-42	3.82557e-42
GOTERM_BP_DIRECT	GO:0019083~viral transcription	57	5.7868	1.54733e-39	38.8104	P23396, P62917, P62081, P62280, P18124, P39019, P62277, P39023, P30050, P62910, P46783, P83731, P62913, P62753, Q07020, P46782, P46781, P36578, P62244, P61353, P62241, P61313, P62847, P05386, P46777, P46776, P05387, P27635, P46779, P05388, P46778, P62249, P25398, P78406, P18621, Q02878, P50914, P63220, P62899, P40429, P61247, P62979, P62851, P08865, P08708, P26373, P62906, P35268, P42677, P62266,…	970	112	16792	8.81024	5.79628e-36	1.15926e-36	1.11377e-36
GOTERM_BP_DIRECT	GO:0016032~viral process	57	5.7868	3.2652e-15	14.4861	Q7KZF4, Q13435, P28482, P07948, P30481, Q04637, P63244, P63167, Q9Y6G9, Q95604, P61586, P09651, P06748, P08729, P08727, P27361, Q8IZP0, Q13409, Q08431, Q7L5N1, P11142, P05141, P49720, P05783, P10809, P05787, P02790, O60506, P78406, P35998, P11387, P49959, P20618, P25789, P25788, Q92878, P62258, P01892, Q9Y490, P23142, Q5T4S7, P62826, P31946, O14980, P28074, P28072, P17980, P28070, P43405, O14818,…	970	299	16792	3.30016	1.20608e-11	6.4376e-13	6.18498e-13
GOTERM_BP_DIRECT	GO:0043066~negative regulation of apoptotic process	52	5.27919	4.17365e-06	5.37948	P08758, Q96TA1, P55265, P13987, Q04760, P50897, P38646, P16422, P19525, P04083, P04040, P02768, P09211, P62753, P07996, Q9UQ80, P52565, P06748, P22392, P68032, O14879, P11021, P14174, P46379, P00533, P02511, P05783, P10809, Q13131, P21333, Q86W42, P78527, Q99623, P49959, P23528, P21980, P08069, P61247, P02788, P62979, P63104, P32119, P14625, O00571, P15559, Q9BXJ9, Q99497, P05164, P04792, P61978,…	970	455	16792	1.97844	0.0155129	0.000217146	0.000208625
GOTERM_BP_DIRECT	GO:0007155~cell adhesion	51	5.17766	1.14406e-05	4.94155	P08514, P18084, Q12904, Q08722, P16615, P11047, P35580, P23229, P35221, P21926, O00592, Q9Y4G6, P63000, Q15582, P39060, Q15063, Q14254, P07996, P04004, P08648, Q13201, P12109, P22392, P14923, P35442, Q08431, P18206, P12110, P39059, P55083, Q99715, P02751, Q16363, P05106, P04216, P06756, Q08380, O43854, P12111, P08865, Q13740, Q16853, P13611, Q13308, P35222, O60716, P17301, P04275, P49747, P49746,…	970	459	16792	1.92348	0.0419514	0.000522641	0.000502132
GOTERM_BP_DIRECT	GO:0006508~proteolysis	50	5.07614	0.000201156	3.69647	P55786, P08519, O15484, P12259, P36269, O75340, P0C0L5, P0C0L4, P00747, P01834, P28838, P01599, P03952, P29144, O95084, P01709, P15144, P00736, P00734, P01861, P01860, P01024, P06312, P01780, P30626, P30101, P01619, P01859, P01857, P02747, Q99829, P02746, P48147, P02788, P09871, Q15008, O75636, P07339, P07858, P28074, P0DOY3, P35030, P17655, Q9UBR2, Q99497, P07384, Q9H4A4, P01763, P43686, P00751	970	500	16792	1.73113	0.529334	0.00710878	0.00682982
GOTERM_BP_DIRECT	GO:0055114~oxidation-reduction process	49	4.97462	0.0107026	1.97051	P53004, O95831, Q8IZ83, Q13630, P49189, O94788, P30041, P07195, Q96RQ9, P00387, P49419, Q12797, P09417, O43488, P52209, P11413, O75891, P78417, P12268, P00338, P16152, P49327, Q02809, Q04828, P02794, P00450, P50395, P36969, O43175, Q16647, P30101, P11586, P16435, O60701, Q6BCY4, Q9UBQ7, P22352, P47895, Q92626, P32119, Q16853, Q06830, P15559, Q08257, Q99536, P14550, P15121, P05164, P00352	970	592	16792	1.43286	1	0.177296	0.170339
GOTERM_BP_DIRECT	GO:0045087~innate immune response	48	4.8731	1.90689e-05	4.71967	P09429, P02671, P08779, O14791, Q16666, P07947, P55265, P07948, Q10589, P30481, P13671, P19525, P0C0L5, P0C0L4, P01859, P01857, P02747, P04083, P01834, P02746, Q95604, P01876, P02743, P09871, P62979, P05155, P61769, Q13263, P01871, P04003, O95786, Q14258, Q9UM07, B9A064, P20591, O00571, P31146, P0DOY3, P17931, P43405, P18428, P00736, P14174, P23458, P02675, P01861, P01860, P10909	970	430	16792	1.93243	0.0689411	0.000811728	0.000779874
GOTERM_BP_DIRECT	GO:0008283~cell proliferation	44	4.46701	7.32091e-06	5.13543	P08779, P04899, Q16666, Q10589, Q15819, P33993, P29350, Q13418, P78527, P15104, O00764, P35580, P49959, P13010, Q9Y3A5, P84243, P63000, Q15582, P61224, Q16576, P62873, O14744, Q969P0, Q9UQ80, P54687, P09936, P20073, O15230, Q16658, Q07666, Q06830, P36955, P12004, O60832, P42677, P17301, P43405, Q8NEU8, Q6UVK1, P14174, Q07954, Q9NYL2, P00533, P55060	970	366	16792	2.08114	0.0270516	0.000356158	0.000342181
GOTERM_BP_DIRECT	GO:0002576~platelet degranulation	43	4.36548	1.71227e-25	24.7664	P02671, P08514, P05106, P01042, P04217, Q08380, P12814, P07948, Q14624, P12259, P00747, P21926, P02647, P02768, P00488, P02765, P02787, P05155, P08567, P02763, P07996, Q9Y490, P01011, Q13201, P0DP25, Q06033, O75083, P18206, O43707, P01009, P68366, P62328, P02679, P04196, P04075, P05121, P04275, P02675, P02751, P01023, P21333, P10909, P07225	970	103	16792	7.22706	6.41415e-22	8.01768e-23	7.70305e-23
GOTERM_BP_DIRECT	GO:0038095~Fc-epsilon receptor signaling pathway	43	4.36548	2.48163e-15	14.6053	P01780, P28066, P28482, P07948, P51665, P35998, O00487, P01619, P62333, P62195, P20618, P63000, P01834, P25789, P25788, P01599, P62979, Q13200, P01111, P25786, Q15008, O43242, P27361, P0DP25, O00231, P62191, Q9UNM6, P28074, P17980, Q99460, O00232, P28072, P0DOY3, P28070, P01709, P43405, O14818, Q16401, P49720, P01763, P60900, P43686, P06312	970	178	16792	4.18195	9.14957e-12	5.16456e-13	4.96189e-13
GOTERM_BP_DIRECT	GO:0030198~extracellular matrix organization	42	4.26396	4.08325e-13	12.389	P02671, P08514, P05106, P06756, P18084, P35555, Q08722, P12111, P51884, P35613, P11047, O00468, P23229, Q15582, P39060, P02766, Q15063, P98160, Q05707, P07996, P04004, P08648, P05556, P23142, Q92626, P12109, O15230, P13611, P14543, P17301, P12110, P21810, P02679, P08572, P07585, P05121, P04275, P02675, Q16363, P02751, P49747, P26006	970	196	16792	3.70957	1.52964e-09	6.11835e-11	5.87825e-11
GOTERM_BP_DIRECT	GO:0000165~MAPK cascade	41	4.16244	1.58377e-08	7.80031	P36507, Q13813, P28066, P28482, P30086, Q03135, P51665, P35998, O00487, P62333, P62195, P20618, P02549, P25789, P25788, P62979, Q13200, P01111, P25786, Q15008, O43242, P31946, P27361, P0DP25, O00231, P62191, Q9UNM6, P28074, P17980, Q99460, O00232, Q01082, P28072, P28070, O14818, P23458, Q16401, P00533, P49720, P60900, P43686	970	262	16792	2.70903	5.93263e-05	1.35058e-06	1.29758e-06
GOTERM_BP_DIRECT	GO:0043488~regulation of mRNA stability	39	3.95939	2.33984e-21	20.6308	P0DMV9, P28066, P11940, Q06787, Q15717, P51665, P35998, O00487, Q04637, P62333, P62195, P20618, P25789, P25788, P62979, P63104, Q13200, P25786, Q15008, O43242, Q92945, P31946, O14980, O00231, P62191, Q9UNM6, P28074, P17980, Q99460, O00232, P28072, P28070, P11142, O14818, Q16401, P49720, P04792, P60900, P43686	970	103	16792	6.55478	8.76505e-18	8.76505e-19	8.4211e-19
GOTERM_BP_DIRECT	GO:0008284~positive regulation of cell proliferation	38	3.85787	0.0310436	1.50803	P06756, P04899, P28482, O14672, O94788, P07948, Q08722, P29350, O00560, Q12846, Q13418, P55209, P16422, Q04637, Q99584, Q00577, P39060, P08069, P07996, P05556, P06748, P43490, P46087, P46781, P34897, P84095, P62244, Q9ULC4, P68400, P00734, P02538, P62701, P05141, P07384, P00533, P02751, P27797, Q13131	970	466	16792	1.41165	1	0.364543	0.350238
GOTERM_BP_DIRECT	GO:0060071~Wnt signaling pathway, planar cell polarity pathway	37	3.75635	2.57656e-21	20.589	P28066, P51665, P35998, O00487, P62333, P62195, P20618, P63000, Q00610, P25789, P25788, P61586, P62979, Q13200, P60953, P25786, Q15008, O43242, O94973, P07737, O00231, P62191, Q9UNM6, P28074, P17980, Q99460, O00232, P28072, O95782, P28070, O14818, P63010, Q96CW1, Q16401, P49720, P60900, P43686	970	92	16792	6.96217	9.65178e-18	8.77434e-19	8.43002e-19
GOTERM_BP_DIRECT	GO:0007596~blood coagulation	36	3.65482	3.42351e-10	9.46553	P08758, P02671, P05106, P05546, P07948, P13987, P12259, P69891, P13861, P20339, P84243, P00747, P68871, P63000, P00488, P60953, P47756, Q13201, P49257, P10644, O95340, P31323, P17301, P17612, Q5JSL3, P00734, P01009, P01008, P02679, Q9NZN3, Q9NZN4, P04275, P02675, Q13310, Q9H4M9, P07225	970	184	16792	3.387	1.28245e-06	4.27482e-08	4.10707e-08
GOTERM_BP_DIRECT	GO:0006898~receptor-mediated endocytosis	36	3.65482	4.65255e-10	9.33231	P04114, P01780, P07900, P02790, O14791, Q08380, P50570, P50897, P01619, P02649, P68871, P01834, Q00610, P02647, P02768, P01876, Q92598, P01599, P69905, P22897, Q9UJU6, P04004, P11717, P14625, O43866, P0DOY3, Q9Y4L1, Q9NR12, P01709, P00738, Q07954, P00533, P01763, P27797, Q01518, P06312	970	186	16792	3.35058	1.74284e-06	5.62208e-08	5.40146e-08
GOTERM_BP_DIRECT	GO:0042493~response to drug	36	3.65482	7.68143e-05	4.11456	P13929, P07900, O15067, P07948, P33993, O00763, P16435, P11387, P42224, P13010, P40261, P04083, P00966, P02647, P04040, P39060, Q16555, P61769, P07996, Q16836, Q9UKK3, O14980, P33121, P68032, P35222, P17301, O76094, P17812, P00338, P09382, Q5JWF2, P05023, P10809, P02652, P27797, P26006	970	304	16792	2.05003	0.250056	0.00296646	0.00285005
GOTERM_BP_DIRECT	GO:0006457~protein folding	35	3.5533	7.42115e-10	9.12953	P50990, P50991, P07900, P04899, P62937, O95757, P13667, P14314, P30101, P38646, P17987, Q15084, P78371, P62879, Q9Y230, P02743, P48643, P27824, P40227, P62873, Q14697, P49257, P14625, Q02790, Q99832, P11142, P68400, Q16543, P49588, P49368, P02511, Q9UHV9, P08238, P27797, Q13451	970	180	16792	3.36609	2.77996e-06	8.42413e-08	8.09355e-08
GOTERM_BP_DIRECT	GO:0038096~Fc-gamma receptor signaling pathway involved in phagocytosis	34	3.45178	1.32727e-13	12.877	P01780, P07900, P07947, O15144, O15145, P28482, P07948, P01619, P61160, P63261, P01859, P01857, P63000, P01834, O15511, Q9UQB8, P01599, P60953, Q92747, P60709, P27361, Q8IZP0, Q7L576, P0DOY3, P59998, O00159, P01709, P43405, P61158, P01763, P01861, P08238, P01860, P06312	970	127	16792	4.63453	4.96988e-10	2.25997e-11	2.17129e-11
GOTERM_BP_DIRECT	GO:0006888~ER to Golgi vesicle-mediated transport	34	3.45178	1.19248e-10	9.92355	P53621, Q14204, Q9UBF2, Q14203, Q13813, P13987, P12259, Q9UHY1, P63167, Q9H0U4, Q6DD88, O60763, P02549, Q15286, P49755, P48444, P55072, P51572, P35606, Q9Y678, P49257, Q13409, Q01082, Q9Y4L1, P54920, P16157, P00734, Q9UBR2, P01009, O94979, P62820, P61019, P46459, P07225	970	160	16792	3.67866	4.46704e-07	1.59537e-08	1.53277e-08
GOTERM_BP_DIRECT	GO:0000398~mRNA splicing, via spliceosome	34	3.45178	5.31772e-07	6.27427	Q13435, O75643, P52272, P11940, Q13838, Q15717, O60506, Q01130, P17844, P84103, P09651, Q15365, Q00839, P07910, P38919, P31942, P51991, O43143, Q15029, Q9UMS4, P31943, O75533, Q9UKM9, P14866, Q08211, Q7L014, P22626, P11142, Q9BUJ2, Q6P2Q9, Q15393, P61978, Q15233, O43390	970	222	16792	2.65129	0.00199003	3.55717e-05	3.41758e-05
GOTERM_BP_DIRECT	GO:0002479~antigen processing and presentation of exogenous peptide antigen via MHC class I, TAP-dependent	33	3.35025	2.15753e-23	22.666	P06756, P28066, P18084, P30481, P51665, P35998, O00487, P62333, P62195, P20618, P25789, Q95604, P25788, P61769, Q13200, P01892, P25786, Q15008, O43242, O00231, P62191, Q9UNM6, P28074, P17980, Q99460, O00232, P28072, P28070, O14818, Q16401, P49720, P60900, P43686	970	63	16792	9.06784	8.08212e-20	8.98013e-21	8.62773e-21
GOTERM_BP_DIRECT	GO:0090263~positive regulation of canonical Wnt signaling pathway	33	3.35025	1.42514e-13	12.8461	P28066, Q03135, Q13418, P51665, P35998, O00487, P62333, P62195, P20618, Q8N163, P25789, P25788, P62979, Q96QK1, Q13200, P25786, Q15008, O43242, O00231, P62191, P14923, Q9UNM6, P28074, P17980, Q99460, O00232, P28072, P28070, O14818, Q16401, P49720, P60900, P43686	970	120	16792	4.76062	5.34002e-10	2.32111e-11	2.23003e-11
GOTERM_BP_DIRECT	GO:0000209~protein polyubiquitination	33	3.35025	1.90334e-08	7.72048	P55786, P28066, Q15819, P51665, P35998, O00487, P62333, P62195, P20618, P25789, P25788, P62979, Q13200, P25786, Q15008, O43242, Q9UMS4, P29144, O00231, P62191, Q9UNM6, P28074, P17980, Q99460, O00232, P28072, Q63HN8, P28070, O14818, Q16401, P49720, P60900, P43686	970	184	16792	3.10475	7.12966e-05	1.58443e-06	1.52225e-06
GOTERM_BP_DIRECT	GO:0002223~stimulatory C-type lectin receptor signaling pathway	32	3.24873	1.61423e-14	13.792	P28066, P07948, P51665, P35998, O00487, P62333, P62195, P20618, P25789, P25788, P62979, Q13200, P01111, P25786, Q15008, O43242, O00231, P62191, Q9UNM6, P28074, P17980, Q99460, O00232, P28072, P28070, P17612, P43405, O14818, Q16401, P49720, P60900, P43686	970	105	16792	5.27584	6.0304e-11	3.02345e-12	2.9048e-12
GOTERM_BP_DIRECT	GO:0090090~negative regulation of canonical Wnt signaling pathway	32	3.24873	3.50043e-09	8.45588	P28066, Q03135, P51665, P35998, O00487, P62333, P62195, P20618, P02649, Q13283, P25789, P25788, P62979, Q13200, P25786, Q15008, O43242, O00231, P62191, Q9UNM6, P28074, P17980, Q99460, O00232, P28072, O60716, P28070, O14818, Q16401, P49720, P60900, P43686	970	163	16792	3.39855	1.31125e-05	3.45068e-07	3.31527e-07
GOTERM_BP_DIRECT	GO:0043161~proteasome-mediated ubiquitin-dependent protein catabolic process	32	3.24873	6.43709e-07	6.19131	P28066, P51665, P35998, O00487, P62333, P62195, P20618, P25789, P25788, P62979, P55072, Q13200, P25786, Q15008, O43242, P09936, O43684, O00231, P62191, Q9UNM6, P28074, P17980, Q99460, O00232, P35222, P28072, P28070, O14818, Q16401, P49720, P60900, P43686	970	203	16792	2.72888	0.00240843	4.15747e-05	3.99433e-05
GOTERM_BP_DIRECT	GO:0006958~complement activation, classical pathway	31	3.14721	1.96455e-14	13.7067	P01780, P13671, P0C0L5, P0C0L4, P01619, P01859, P02748, P01857, P02747, P01834, P02746, P01876, P01599, P09871, P05155, P07358, P01871, P04003, P07357, P01031, B9A064, P10643, P0DOY3, P01709, P00736, P01763, P01861, P01024, P01860, P10909, P06312	970	99	16792	5.42072	7.36124e-11	3.50438e-12	3.36686e-12
GOTERM_BP_DIRECT	GO:0033209~tumor necrosis factor-mediated signaling pathway	31	3.14721	3.16455e-12	11.4997	P05787, P28066, P51665, P35998, O00487, P42224, P62333, P62195, P20618, P25789, P25788, P62979, Q13200, P25786, Q15008, O43242, O00231, P62191, Q9UNM6, P28074, P17980, Q99460, O00232, P28072, P28070, O14818, Q16401, P49720, P05783, P60900, P43686	970	118	16792	4.54789	1.18545e-08	4.55939e-10	4.38047e-10
GOTERM_BP_DIRECT	GO:0050852~T cell receptor signaling pathway	31	3.14721	1.28786e-09	8.89013	P04216, P28066, P28482, P51665, P35998, O00487, P62333, P62195, P20618, P25789, P25788, P62979, Q13200, P25786, Q15008, O43242, O00231, P62191, Q9UNM6, P28074, P17980, Q99460, O00232, P28072, P28070, O14818, P08575, Q16401, P49720, P60900, P43686	970	148	16792	3.62602	4.82431e-06	1.34009e-07	1.2875e-07
GOTERM_BP_DIRECT	GO:0050821~protein stabilization	30	3.04569	6.96162e-10	9.15729	P50990, P50991, P07900, P0DMV9, Q99623, O00291, P17987, P02647, P78371, P48643, P40227, P35080, Q14254, P23284, P07737, P04406, P11279, Q99832, P50749, P35232, Q9BXJ9, Q99497, Q16543, P46379, P49368, P08238, P10809, P27797, P21333, P10909	970	136	16792	3.81868	2.60782e-06	8.14944e-08	7.82965e-08
GOTERM_BP_DIRECT	GO:0038061~NIK/NF-kappaB signaling	29	2.94416	5.39127e-18	17.2683	P28066, P51665, P35998, O00487, P62333, P62195, P20618, P25789, P25788, P62979, Q13200, P25786, Q15008, O43242, O00231, P62191, Q9UNM6, P28074, P17980, Q99460, O00232, P28072, P61081, P28070, O14818, Q16401, P49720, P60900, P43686	970	66	16792	7.6065	2.01957e-14	1.55352e-15	1.49255e-15
GOTERM_BP_DIRECT	GO:0051436~negative regulation of ubiquitin-protein ligase activity involved in mitotic cell cycle	29	2.94416	5.45885e-17	16.2629	P28066, P51665, P35998, O00487, P62333, P62195, P20618, P25789, P25788, P62979, Q13200, P25786, Q15008, O43242, O43684, O00231, P62191, Q9UNM6, P28074, P17980, Q99460, O00232, P28072, P28070, O14818, Q16401, P49720, P60900, P43686	970	71	16792	7.07083	2.04489e-13	1.36326e-14	1.30976e-14
GOTERM_BP_DIRECT	GO:0051437~positive regulation of ubiquitin-protein ligase activity involved in regulation of mitotic cell cycle transition	29	2.94416	4.40869e-16	15.3557	P28066, P51665, P35998, O00487, P62333, P62195, P20618, P25789, P25788, P62979, Q13200, P25786, Q15008, O43242, O43684, O00231, P62191, Q9UNM6, P28074, P17980, Q99460, O00232, P28072, P28070, O14818, Q16401, P49720, P60900, P43686	970	76	16792	6.60564	1.66356e-12	1.03218e-13	9.91679e-14
GOTERM_BP_DIRECT	GO:0031145~anaphase-promoting complex-dependent catabolic process	29	2.94416	1.51802e-15	14.8187	P28066, P51665, P35998, O00487, P62333, P62195, P20618, P25789, P25788, P62979, Q13200, P25786, Q15008, O43242, O43684, O00231, P62191, Q9UNM6, P28074, P17980, Q99460, O00232, P28072, P28070, O14818, Q16401, P49720, P60900, P43686	970	79	16792	6.3548	5.82245e-12	3.34499e-13	3.21373e-13
GOTERM_BP_DIRECT	GO:0006521~regulation of cellular amino acid metabolic process	28	2.84264	1.449e-20	19.8389	P28066, P51665, P35998, O00487, P62333, P62195, P20618, P25789, P25788, Q13200, P25786, Q15008, O43242, O00231, P62191, Q9UNM6, P28074, P15559, P17980, Q99460, O00232, P28072, P28070, O14818, Q16401, P49720, P60900, P43686	970	51	16792	9.50427	5.42795e-17	4.52329e-18	4.34579e-18
GOTERM_BP_DIRECT	GO:0006956~complement activation	28	2.84264	2.08644e-13	12.6806	P01780, P13671, P0C0L5, P0C0L4, P01619, P01859, P01857, P02747, P01834, P02746, P01599, P09871, P07358, P07357, P01031, O75636, P08603, P10643, P0DOY3, P01709, P00736, P01763, P01861, P00751, P01024, P01860, P10909, P06312	970	87	16792	5.57147	7.81456e-10	3.25659e-11	3.1288e-11
GOTERM_BP_DIRECT	GO:0010951~negative regulation of endopeptidase activity	28	2.84264	9.2647e-10	9.03317	P54578, P05546, P01042, Q10589, P08519, Q14624, P30086, P12111, P50454, P0C0L5, P19823, P0C0L4, P19827, P02765, P05155, P01011, P04004, P01031, P36955, Q06033, P01009, P01008, P04196, P05121, P20742, P01024, P01023, P07225	970	121	16792	4.00593	3.47055e-06	9.91588e-08	9.52676e-08
GOTERM_BP_DIRECT	GO:0007010~cytoskeleton organization	28	2.84264	5.15467e-07	6.2878	P08779, P04216, Q13813, P13647, O00468, O00291, P02649, P23528, Q9BVA1, Q16555, P26038, P47756, Q9BQE3, P60709, O15230, Q13509, P17661, Q01082, P68371, Q9BUF5, P16157, O60610, Q8WX93, P68366, Q9NYL2, P04350, Q71U36, Q99439	970	161	16792	3.01067	0.00192908	3.5108e-05	3.37303e-05
GOTERM_BP_DIRECT	GO:0001525~angiogenesis	28	2.84264	0.000216668	3.66421	P04216, P06756, Q12904, Q03135, O75340, P35579, Q15582, P39060, P98160, P07355, P06744, P08648, O15230, Q9Y696, P23381, Q63HN8, Q08431, P19338, P43405, P15144, P39059, Q6UVK1, Q9BXJ9, P08572, P04196, P05121, P02751, P06576	970	223	16792	2.17362	0.555909	0.0075854	0.00728773
GOTERM_BP_DIRECT	GO:0006886~intracellular protein transport	28	2.84264	0.000537545	3.26959	P53621, Q9UBF2, Q12846, O75340, O60749, Q9UNH7, O60763, Q00610, P49755, P48444, Q9Y5X3, Q96QK1, Q04917, P51572, O94973, P35606, Q14974, Q9Y678, P06748, P62826, O14980, O95782, P54920, Q9H270, P63010, Q96CW1, Q9H4M9, P46459	970	236	16792	2.05389	0.866571	0.0170648	0.0163951
GOTERM_BP_DIRECT	GO:0007264~small GTPase mediated signal transduction	28	2.84264	0.00101588	2.99316	P50395, P51148, P51149, P61020, P20339, Q9H0U4, P62491, Q96BM9, P63000, Q15286, P61006, P61224, P61586, P27348, P60953, P01111, P61106, Q92930, Q9UL25, P62826, Q9NP72, P62070, P10301, P84095, Q5JSL3, P20340, P62820, P61019	970	246	16792	1.9704	0.977794	0.0277772	0.0266871
GOTERM_BP_DIRECT	GO:0030036~actin cytoskeleton organization	27	2.74112	2.1625e-08	7.66504	O75369, O00560, Q9BR76, P63167, P23528, P11171, P63000, O15511, P43034, P61586, P35080, P60953, P47756, O14745, Q92747, P62826, P07737, Q16658, P31146, Q9NR12, P84095, O60610, Q8WX93, P62328, P63313, Q9ULV4, Q01518	970	130	16792	3.59543	8.10038e-05	1.76102e-06	1.69192e-06
GOTERM_BP_DIRECT	GO:0043065~positive regulation of apoptotic process	27	2.74112	0.0253811	1.59549	P09429, O95831, P01042, O00429, P50570, O94788, P78527, P63244, P23229, Q8N163, P63000, P21980, P62979, P47895, P41218, P62753, P11717, P09913, P05556, O00571, P35222, P50749, P00338, Q9NYL2, P04196, P10809, P10909	970	300	16792	1.55802	1	0.326727	0.313905
GOTERM_BP_DIRECT	GO:0001649~osteoblast differentiation	25	2.53807	3.87458e-09	8.41178	Q7KZF4, P55265, O75643, P62280, O60506, P35998, P84243, P41252, Q00610, P04040, Q9UBG0, Q00839, P07910, P12109, P62070, Q9NR30, P13611, P51659, O76021, Q08211, P35232, P49327, P29317, P67936, P06576	970	104	16792	4.16138	1.45141e-05	3.72158e-07	3.57554e-07
GOTERM_BP_DIRECT	GO:0050900~leukocyte migration	25	2.53807	1.04161e-07	6.9823	P04114, P05106, P06756, P07947, P62937, P07948, Q08722, P29350, Q12904, Q03135, P35613, P35579, P23229, O00592, Q92896, P26038, P01111, P08648, P05556, P14174, P00734, P08195, P02751, P26006, P07225	970	122	16792	3.54741	0.000390111	7.65072e-06	7.35049e-06
GOTERM_BP_DIRECT	GO:0010628~positive regulation of gene expression	24	2.43655	0.0298894	1.52448	P34913, P04114, O95786, P23142, P23396, P0DMV9, O94788, O00571, P68032, Q03135, P15311, P35232, P08670, Q99497, P06396, Q96QK1, P26038, P60953, P27797, Q00839, Q13131, P02751, Q99439, P26006	970	262	16792	1.58577	1	0.352093	0.338276
GOTERM_BP_DIRECT	GO:0070527~platelet aggregation	23	2.33503	3.60747e-17	16.4428	P21291, P02671, P05106, P08514, Q86UX7, P60709, P12814, P29350, O00186, O00299, Q13418, P35579, P18206, P63261, P68871, P02679, O14950, Q5JWF2, P04792, P08567, P02675, P21333, Q9Y490	970	41	16792	9.71124	1.35136e-13	9.65256e-15	9.27378e-15
GOTERM_BP_DIRECT	GO:0006928~movement of cell or subcellular component	23	2.33503	2.17965e-09	8.66161	P07437, P52565, O15144, O15145, P60709, Q8IZP0, P31146, P68371, P18206, P61160, P63261, P21926, P08670, P63000, O15511, P61158, Q14344, P04792, P26038, P67936, Q969P0, P47756, Q9Y490	970	86	16792	4.62978	8.16495e-06	2.20675e-07	2.12016e-07
GOTERM_BP_DIRECT	GO:0030168~platelet activation	23	2.33503	5.82383e-07	6.23479	P02671, P05106, P29992, P28482, P07948, P12814, P27361, P12259, P29350, P84095, P43405, P21926, P00734, P63000, P02679, P04196, P61586, P63104, Q14344, P04275, P62873, P02675, P21333	970	115	16792	3.46227	0.00217923	3.82738e-05	3.67718e-05
GOTERM_BP_DIRECT	GO:0000086~G2/M transition of mitotic cell cycle	23	2.33503	1.17608e-05	4.92956	P07437, Q14204, Q14203, P07900, P50570, P0DP25, Q07666, Q13409, P30153, P68371, P31323, P61163, P63167, P17612, P61981, P63151, P68366, P61006, Q71U36, P04350, P43034, P62979, P62258	970	137	16792	2.90628	0.0430999	0.000530796	0.000509966
GOTERM_BP_DIRECT	GO:0008360~regulation of cell shape	23	2.33503	1.67244e-05	4.77665	O15031, P52565, P20073, P31146, Q7L576, P35579, P15311, P35580, O75083, O60610, Q96P48, Q96AC1, P00734, Q99584, P04083, P02549, Q9UQB8, P04075, O14950, Q14344, P26038, P02751, O14745	970	140	16792	2.84401	0.0607279	0.000728482	0.000699895
GOTERM_BP_DIRECT	GO:0030335~positive regulation of cell migration	23	2.33503	0.000948744	3.02285	P08648, Q86UX7, P06756, O14672, P28482, P07948, Q15746, P62070, O00560, Q12846, Q13418, P31146, O00159, P63244, O60610, P11021, O43707, P23229, O00592, P39060, P08069, P00533, P07996	970	184	16792	2.16392	0.971438	0.0267218	0.0256732
GOTERM_BP_DIRECT	GO:0048013~ephrin receptor signaling pathway	22	2.2335	1.24155e-08	7.90604	O94973, Q92747, P07947, O15144, O15145, P60709, O14672, P07948, O00560, O95782, P59998, P61160, P63261, P63010, P63000, O15511, P61158, Q96CW1, O14950, P61586, P29317, P60953	970	86	16792	4.42848	4.65075e-05	1.10735e-06	1.06389e-06
GOTERM_BP_DIRECT	GO:0007229~integrin-mediated signaling pathway	22	2.2335	1.70122e-07	6.76924	P08648, P05556, P05106, P23142, P08514, Q86UX7, P06756, P18084, O14672, O15230, P22392, Q08722, Q13418, P35579, P17301, P43405, Q96AC1, P23229, P02647, Q9H0C8, P08567, P26006	970	99	16792	3.84696	0.000637073	1.22553e-05	1.17744e-05
GOTERM_BP_DIRECT	GO:0009615~response to virus	22	2.2335	1.084e-06	5.96497	P06733, P09913, P04114, O95786, P09914, P26641, P20591, P55265, P16949, Q10589, O75531, Q9NR30, O00571, P19525, O14879, P62244, P23528, Q9BUJ2, Q92499, P48643, P04792, P10909	970	110	16792	3.46227	0.00405243	6.76776e-05	6.50218e-05
GOTERM_BP_DIRECT	GO:0005975~carbohydrate metabolic process	21	2.13198	0.00253716	2.59565	P06744, O95336, Q14697, P37837, P06737, Q9UHJ6, Q12889, O43488, P40926, Q04760, P11216, Q06210, P16278, O60701, P15121, O75390, P36871, P00338, P07195, P08195, P48735	970	174	16792	2.0893	0.999926	0.0586679	0.0563657
GOTERM_BP_DIRECT	GO:0006397~mRNA processing	21	2.13198	0.00352584	2.45274	Q13148, Q13435, O43143, Q15029, Q6L8Q7, Q92945, P55265, Q07666, Q06787, P14866, Q01130, P22626, P17931, P17612, Q8N163, Q6P2Q9, P09651, Q15393, Q15233, P23246, O43390	970	179	16792	2.03094	0.999998	0.0750444	0.0720995
GOTERM_BP_DIRECT	GO:0008380~RNA splicing	20	2.03046	0.00336248	2.47334	Q13148, P07910, P38919, Q13435, P31942, O43143, Q86W42, Q15029, Q92945, Q13838, Q06787, P30153, O60506, Q01130, P17931, Q8N163, Q6P2Q9, Q15393, Q15233, P23246	970	166	16792	2.0857	0.999997	0.0723815	0.0695411
GOTERM_BP_DIRECT	GO:0007160~cell-matrix adhesion	19	1.92893	3.14094e-06	5.50294	P04004, P02671, P05556, P05106, P08514, P06756, P18084, P35222, Q13418, P14543, P18206, P17301, Q96AC1, P23229, P63000, P02679, P02675, P49746, P26006	970	90	16792	3.65462	0.011697	0.000173029	0.000166239
GOTERM_BP_DIRECT	GO:0016477~cell migration	19	1.92893	0.0105638	1.97618	P05556, P05106, P06756, O15230, Q16658, P14923, Q9BPX5, Q13308, Q9BR76, P11047, Q8WX93, Q6UVK1, O00592, O15511, P23458, P61586, P29317, P62820, P07996	970	172	16792	1.9123	1	0.17666	0.169727
GOTERM_BP_DIRECT	GO:0007420~brain development	19	1.92893	0.0265661	1.57567	O15031, O43175, P12956, Q9NP72, P16949, O00186, P12277, P78527, O60716, P50897, P54920, P13010, P84243, P21926, P47897, P20020, P46379, Q16555, Q15102	970	190	16792	1.73113	1	0.338492	0.325209
GOTERM_BP_DIRECT	GO:0007568~aging	18	1.82741	0.0146812	1.83324	P13929, P08779, P13639, Q14525, P15559, P36955, P35221, Q07954, P00966, P04040, P09543, P05164, P07585, P20020, P05198, P27824, P02511, P05155	970	165	16792	1.88851	1	0.222655	0.213918
GOTERM_BP_DIRECT	GO:0008152~metabolic process	18	1.82741	0.017273	1.76263	P34913, P29401, P54687, P23141, Q9P265, P33121, P78417, P16278, Q99798, Q05469, O60488, P21266, Q9UBQ7, P49327, P09488, Q16851, P09211, P21399	970	168	16792	1.85479	1	0.253744	0.243787
GOTERM_BP_DIRECT	GO:0006511~ubiquitin-dependent protein catabolic process	18	1.82741	0.0342845	1.4649	P54578, O43242, P09936, O00231, Q9UNM6, P35998, O00487, Q63HN8, A0AVT1, P62333, O14818, P25789, P25788, P46379, P45974, P55072, P60900, P25786	970	182	16792	1.71211	1	0.394277	0.378805
GOTERM_BP_DIRECT	GO:0006418~tRNA aminoacylation for protein translation	17	1.72589	2.26555e-10	9.64483	P54577, Q9NSD9, P26640, P49591, P54136, P07814, P23381, Q12904, P14868, O43776, Q9H2U2, Q9P2J5, P41252, Q15181, P41250, P47897, P49588	970	40	16792	7.35732	8.48675e-07	2.92647e-08	2.81163e-08
GOTERM_BP_DIRECT	GO:0019886~antigen processing and presentation of exogenous peptide antigen via MHC class II	17	1.72589	6.69469e-05	4.17427	Q9H0H5, O94973, Q14204, Q14203, P07339, P50570, Q02241, Q13409, O95782, P51149, P61163, P63167, P63010, Q00610, Q96CW1, P27824, O94979	970	92	16792	3.19883	0.221815	0.00266791	0.00256321
GOTERM_BP_DIRECT	GO:0051260~protein homooligomerization	17	1.72589	0.0502372	1.29897	O75955, P06748, Q03135, Q63HN8, P15104, Q9H223, Q6DD88, P21980, Q9NZN3, Q14195, P08133, P02511, Q04828, P55072, P04275, Q9H4M9, P27105	970	177	16792	1.66267	1	0.504527	0.484728
GOTERM_BP_DIRECT	GO:0030449~regulation of complement activation	16	1.62437	1.61421e-11	10.792	P04004, P01031, P08603, P13987, P10643, Q99623, P13671, P0C0L5, P0C0L4, P02748, P00751, P01024, P07358, P04003, P07357, P07225	970	30	16792	9.23271	6.04683e-08	2.23956e-09	2.15168e-09
GOTERM_BP_DIRECT	GO:0030855~epithelial cell differentiation	16	1.62437	8.51834e-06	5.06965	P31942, P23141, Q9BUT1, P20073, P07858, P37802, Q9H479, P12004, P17931, P16152, P00558, Q01995, Q04828, P49748, P08865, P09525	970	70	16792	3.95688	0.0314061	0.00040392	0.00038807
GOTERM_BP_DIRECT	GO:0044267~cellular protein metabolic process	16	1.62437	0.00323549	2.49006	P02671, P62805, P06727, Q08431, P84243, P00747, P00734, P02647, Q15582, P02766, P02788, P02743, P06396, P62979, P61769, P98160	970	118	16792	2.3473	0.999995	0.0723815	0.0695411
GOTERM_BP_DIRECT	GO:0006897~endocytosis	16	1.62437	0.0143257	1.84388	O00429, P50570, Q9P2R3, O95782, O60749, P51149, P15531, P20339, Q9UNH7, Q99961, Q9NZN4, Q16555, Q9UBG0, Q9H4M9, P62820, P60953	970	139	16792	1.99267	1	0.218147	0.209587
GOTERM_BP_DIRECT	GO:0016192~vesicle-mediated transport	16	1.62437	0.0296029	1.52867	O94973, P50395, P35606, Q9UBF2, Q9Y678, Q12846, P61163, P62491, P63010, Q9H270, Q00610, Q99829, Q96CW1, P62820, P61106, P46459	970	152	16792	1.82225	1	0.349818	0.336091
GOTERM_BP_DIRECT	GO:0006446~regulation of translational initiation	15	1.52284	4.7581e-09	8.32257	O15371, Q13347, P55884, O00303, Q04637, Q99613, O60841, P55010, Q7L2H7, Q14152, Q92499, Q14240, Q9Y262, P04792, P60842	970	36	16792	7.21306	1.78237e-05	4.34728e-07	4.17668e-07
GOTERM_BP_DIRECT	GO:0021762~substantia nigra development	15	1.52284	4.18099e-07	6.37872	P13929, P09936, P60709, P0DP25, P11413, P12277, P63167, P11021, P00338, P09543, P61586, P27348, P62258, P60953, Q04917	970	49	16792	5.29939	0.00156497	2.90037e-05	2.78655e-05
GOTERM_BP_DIRECT	GO:0045727~positive regulation of translation	15	1.52284	1.19873e-06	5.92128	P38919, P06748, P13639, P28482, P27361, P11940, Q13838, O00571, Q06787, Q15717, P17301, P62701, P47897, Q9BZQ8, P07996	970	53	16792	4.89944	0.00448037	7.36137e-05	7.0725e-05
GOTERM_BP_DIRECT	GO:0050853~B cell receptor signaling pathway	15	1.52284	1.53308e-06	5.81444	B9A064, P28482, P07948, P29350, P0DOY3, P43405, P01859, P01857, P01834, P01876, P08575, P41218, P01861, P01860, P01871	970	54	16792	4.80871	0.00572646	9.26276e-05	8.89927e-05
GOTERM_BP_DIRECT	GO:0001523~retinoid metabolic process	15	1.52284	7.28589e-06	5.13752	P04114, P06727, P11766, O00468, Q07954, P02649, P02647, P09455, P02766, P02656, P02655, Q04828, P98160, P02652, P00352	970	61	16792	4.25689	0.0269239	0.000356158	0.000342181
GOTERM_BP_DIRECT	GO:0022617~extracellular matrix disassembly	15	1.52284	9.91711e-05	4.00361	O75955, P03952, O14672, P35555, P35613, P11047, P14543, P17655, P00747, P07384, P07585, P06396, P98160, P02751, P01023	970	76	16792	3.41671	0.31031	0.00375247	0.00360522
GOTERM_BP_DIRECT	GO:0051603~proteolysis involved in cellular protein catabolic process	14	1.42132	2.1164e-06	5.6744	P07858, P28074, P28072, P28070, P17655, P11021, O14818, P20618, Q9UBR2, P25789, P25788, P49720, P60900, P25786	970	48	16792	5.04914	0.00789669	0.000123875	0.000119014
GOTERM_BP_DIRECT	GO:0006749~glutathione metabolic process	14	1.42132	1.34838e-05	4.87019	P26641, O75874, Q9Y696, Q04760, P36269, O00299, P11413, Q96NY7, P78417, P21266, P09488, O14841, P09211, P07203	970	56	16792	4.32784	0.0492563	0.00059424	0.000570921
GOTERM_BP_DIRECT	GO:0098869~cellular oxidant detoxification	14	1.42132	0.000159972	3.79596	P36969, Q92626, P30041, P78417, P00738, P68871, P02649, Q99497, P04040, P02768, P09211, P22352, P69905, P07203	970	70	16792	3.46227	0.450806	0.00584428	0.00561494
GOTERM_BP_DIRECT	GO:0046718~viral entry into host cell	14	1.42132	0.000623121	3.20543	P08648, P05556, P05106, P06756, P0DMV9, P07858, P18084, P11279, P17301, P15144, P15151, P02786, P22897, P08865	970	80	16792	3.02948	0.903184	0.0191329	0.0183821
GOTERM_BP_DIRECT	GO:0009636~response to toxic substance	14	1.42132	0.00111986	2.95084	P34913, O95831, O43143, P27169, P23141, P28482, P07948, P27361, P15559, P19525, P07099, P09543, P09211, P25325	970	85	16792	2.85128	0.984965	0.0303986	0.0292057
GOTERM_BP_DIRECT	GO:0006936~muscle contraction	14	1.42132	0.00858782	2.06612	P35749, Q12797, P18084, P0DP25, Q15746, P17661, P18206, P46939, P60660, Q9NZM1, O14950, P02511, P67936, Q9Y490	970	107	16792	2.26504	1	0.14945	0.143585
GOTERM_BP_DIRECT	GO:0006334~nucleosome assembly	14	1.42132	0.0197506	1.70442	P07305, P33778, P06748, Q9UM07, P62805, Q5SSJ5, O75367, P10412, P55209, O60814, Q99733, P84243, Q92522, P49736	970	119	16792	2.03663	1	0.274022	0.263268
GOTERM_BP_DIRECT	GO:0032212~positive regulation of telomere maintenance via telomerase	13	1.3198	9.81659e-08	7.00804	P50990, P50991, P28482, P27361, P35222, O60832, Q99832, P17987, P78371, P49368, P48643, P09651, P40227	970	32	16792	7.03273	0.000367662	7.35459e-06	7.06598e-06
GOTERM_BP_DIRECT	GO:0042157~lipoprotein metabolic process	13	1.3198	8.52858e-07	6.06912	P04114, O14791, P06727, P08519, P17612, Q07954, P02649, P02647, P02768, P02656, P02655, P98160, P02652	970	38	16792	5.9223	0.00318971	5.41492e-05	5.20243e-05
GOTERM_BP_DIRECT	GO:0032508~DNA duplex unwinding	13	1.3198	4.81682e-06	5.31724	P46063, P12956, Q9Y265, Q14839, O00571, Q08211, P13010, P49959, P04083, Q13283, Q92499, Q9Y230, Q92878	970	44	16792	5.11471	0.017882	0.000247175	0.000237476
GOTERM_BP_DIRECT	GO:0017148~negative regulation of translation	13	1.3198	9.64584e-05	4.01566	P38919, P23396, P07814, P04406, O00571, Q06787, Q9Y6M1, O60506, P19525, P63244, Q00577, P40429, P27797	970	58	16792	3.88013	0.303265	0.00368707	0.00354239
GOTERM_BP_DIRECT	GO:0051291~protein heterooligomerization	13	1.3198	0.000402099	3.39567	Q9NVA2, P31946, P31153, P14923, O00186, Q13418, Q9UHD8, P14314, Q16181, P35221, P68871, P69905, Q13131	970	67	16792	3.35892	0.77833	0.0130979	0.0125839
GOTERM_BP_DIRECT	GO:0030334~regulation of cell migration	13	1.3198	0.00101573	2.99322	O95786, O15031, P05106, P04216, O15230, P18206, P63000, Q14195, P02545, P61586, Q14344, Q16363, P21333	970	74	16792	3.04118	0.977782	0.0277772	0.0266871
GOTERM_BP_DIRECT	GO:0034976~response to endoplasmic reticulum stress	13	1.3198	0.00114697	2.94045	Q13148, O75955, P13639, P14625, P16615, P13667, P30101, Q9Y4L1, Q15084, P05198, Q9BZQ8, P07237, P07996	970	75	16792	3.00063	0.986418	0.0306896	0.0294853
GOTERM_BP_DIRECT	GO:1900034~regulation of cellular response to heat	13	1.3198	0.00114697	2.94045	P07900, P0DMV9, P15927, P28482, P27361, P78406, Q02790, P11142, Q8N163, Q92598, P02511, P62258, P08238	970	75	16792	3.00063	0.986418	0.0306896	0.0294853
GOTERM_BP_DIRECT	GO:0006890~retrograde vesicle-mediated transport, Golgi to ER	13	1.3198	0.0025147	2.59951	Q9H0H5, P53621, P35606, Q9UBF2, Q9Y678, Q02241, P54920, Q9H0U4, P49755, P48444, P20340, P62820, P46459	970	82	16792	2.74448	0.99992	0.0585096	0.0562136
GOTERM_BP_DIRECT	GO:0032355~response to estradiol	13	1.3198	0.00596966	2.22405	P06744, P13639, O94788, P15559, P35222, P12004, P04083, P00966, P04040, P09211, Q15063, P02511, P27797	970	91	16792	2.47305	1	0.112374	0.107964
GOTERM_BP_DIRECT	GO:0030336~negative regulation of cell migration	13	1.3198	0.008389	2.07629	P52565, P08779, P04216, Q10589, Q9Y696, P10301, P58107, P18206, Q99959, Q14195, P05121, Q99439, O14745	970	95	16792	2.36892	1	0.14945	0.143585
GOTERM_BP_DIRECT	GO:0060271~cilium morphogenesis	13	1.3198	0.0940103	1.02682	Q8TE73, Q15019, P50570, Q16181, P63167, P61006, Q9NZN3, P61158, P06396, Q9H4M9, P62820, P21333, Q92930	970	136	16792	1.65476	1	0.749282	0.719879
GOTERM_BP_DIRECT	GO:0010629~negative regulation of gene expression	13	1.3198	0.0979369	1.00905	Q13148, P36507, P20073, O00763, P36955, P15531, P63244, P14174, Q99497, Q99829, P02511, P60953, Q14254	970	137	16792	1.64268	1	0.774671	0.744272
GOTERM_BP_DIRECT	GO:0042730~fibrinolysis	12	1.21827	4.61823e-09	8.33552	P02671, P03952, P00747, P00734, P02679, P04196, P05121, P05155, P04264, P02675, P07355, P07225	970	21	16792	9.89219	1.72997e-05	4.32497e-07	4.15525e-07
GOTERM_BP_DIRECT	GO:0061621~canonical glycolysis	12	1.21827	7.74102e-08	7.1112	P06744, P06733, P13929, P18669, P14618, P17858, P04406, P00558, P60174, P04075, P08237, Q01813	970	26	16792	7.98985	0.000289937	5.91793e-06	5.6857e-06
GOTERM_BP_DIRECT	GO:0006096~glycolytic process	12	1.21827	1.87014e-06	5.72813	P06744, P06733, P13929, P18669, P36871, P17858, P00338, P04406, P00558, P60174, P04075, P08237	970	34	16792	6.10988	0.00698106	0.000111199	0.000106835
GOTERM_BP_DIRECT	GO:0006911~phagocytosis, engulfment	12	1.21827	2.58576e-06	5.58741	P01859, B9A064, P01857, P01834, P01876, P06396, P0DOY3, P01861, Q08431, P35579, P01871, P01860	970	35	16792	5.93532	0.00963951	0.000147189	0.000141413
GOTERM_BP_DIRECT	GO:0007017~microtubule-based process	12	1.21827	3.53036e-06	5.45218	P07437, Q9BUF5, P63167, Q9BVA1, P68366, Q9HC35, Q13509, Q71U36, P43034, P04350, P68371, Q9BQE3	970	36	16792	5.77045	0.0131377	0.000191663	0.000184141
GOTERM_BP_DIRECT	GO:0001895~retina homeostasis	12	1.21827	1.09801e-05	4.9594	P63261, P60709, P01834, P02768, Q06830, P01876, P02788, P02787, P04792, P61769, P04264, P01860	970	40	16792	5.1934	0.0402971	0.000507794	0.000487867
GOTERM_BP_DIRECT	GO:0006094~gluconeogenesis	12	1.21827	2.94539e-05	4.53086	P06744, P06733, P13929, P18669, P36871, Q16822, P04406, P00558, P40926, P60174, P21695, P04075	970	44	16792	4.72127	0.104467	0.00122594	0.00117783
GOTERM_BP_DIRECT	GO:0010467~gene expression	12	1.21827	7.01941e-05	4.1537	P07910, P51991, P22626, P31943, P52272, P14866, P09651, Q9Y6M1, P61978, Q15365, Q00839, O43390	970	48	16792	4.32784	0.231224	0.00276786	0.00265925
GOTERM_BP_DIRECT	GO:0051592~response to calcium ion	12	1.21827	0.000417016	3.37985	P02671, P20073, P0DP25, Q96FQ6, P02679, P00533, O94979, Q03135, O75340, P02675, P07996, P50995	970	58	16792	3.58166	0.790382	0.0134667	0.0129383
GOTERM_BP_DIRECT	GO:0051289~protein homotetramerization	12	1.21827	0.000564886	3.24804	P17858, O00429, Q13085, P04040, P04075, P22352, O00763, Q08257, Q9Y3Z3, P34896, P12268, P34897	970	60	16792	3.46227	0.879567	0.0174881	0.0168019
GOTERM_BP_DIRECT	GO:0048208~COPII vesicle coating	12	1.21827	0.000653823	3.18454	Q9H0U4, P49257, O60763, Q9UBR2, P01009, P13987, P12259, P49755, O94979, P62820, P54920, P46459	970	61	16792	3.40551	0.913708	0.0195938	0.0188249
GOTERM_BP_DIRECT	GO:0060337~type I interferon signaling pathway	12	1.21827	0.000993148	3.00299	P09913, P42224, P09914, O14879, P20591, P55265, Q10589, P30481, Q95604, P23458, Q9Y3Z3, P01892	970	64	16792	3.24588	0.975819	0.027558	0.0264766
GOTERM_BP_DIRECT	GO:0042632~cholesterol homeostasis	12	1.21827	0.000993148	3.00299	P04114, P34913, P02649, P06727, P02647, P02656, P02655, Q03135, P15090, Q04828, Q9H4M9, P02652	970	64	16792	3.24588	0.975819	0.027558	0.0264766
GOTERM_BP_DIRECT	GO:0048010~vascular endothelial growth factor receptor signaling pathway	12	1.21827	0.00265386	2.57612	P05106, P06756, P07900, P63261, P60709, P63000, Q8IZP0, Q9UQB8, P61586, P04792, Q7L576, P60953	970	72	16792	2.88522	0.999952	0.0602507	0.0578864
GOTERM_BP_DIRECT	GO:0007584~response to nutrient	12	1.21827	0.00330597	2.4807	P42224, P04899, P14618, P23526, O60488, P00338, P00966, P01008, P02647, P15559, P33121, P16435	970	74	16792	2.80724	0.999996	0.0723815	0.0695411
GOTERM_BP_DIRECT	GO:0006396~RNA processing	12	1.21827	0.0238697	1.62215	P31942, O60832, P31943, P55265, Q92841, Q9BUJ2, P14866, P61978, O60506, Q13310, Q00839, Q08211	970	97	16792	2.14161	1	0.30833	0.296231
GOTERM_BP_DIRECT	GO:0006469~negative regulation of protein kinase activity	12	1.21827	0.0272931	1.56395	P21810, P04216, P61981, O60234, Q99497, P08575, P07585, P10644, P09211, Q13418, P04792, P15090	970	99	16792	2.09834	1	0.346577	0.332976
GOTERM_BP_DIRECT	GO:0016310~phosphorylation	12	1.21827	0.0291315	1.53564	O43252, Q9HA64, Q15126, Q9UHJ6, P00558, P27361, Q9H479, P12277, P11908, O95340, O00764, P11387	970	100	16792	2.07736	1	0.349818	0.336091
GOTERM_BP_DIRECT	GO:0006464~cellular protein modification process	12	1.21827	0.0396655	1.40159	Q9UBE0, P04843, Q9UM07, P07947, Q9UKK3, Q9NT62, Q02809, P78527, P61081, P22314, Q14166, A0AVT1	970	105	16792	1.97844	1	0.433198	0.416199
GOTERM_BP_DIRECT	GO:0006979~response to oxidative stress	12	1.21827	0.052591	1.27909	P36969, P32119, P23396, Q92626, O75874, P02649, P28074, P05164, P00533, P22352, P04264, P07203	970	110	16792	1.88851	1	0.52118	0.500727
GOTERM_BP_DIRECT	GO:1904874~positive regulation of telomerase RNA localization to Cajal body	11	1.11675	9.01471e-10	9.04505	P50990, O60832, Q99832, P17987, P50991, Q9Y265, P78371, Q9Y230, P49368, P48643, P40227	970	15	16792	12.695	3.37691e-06	9.91588e-08	9.52676e-08
GOTERM_BP_DIRECT	GO:0042744~hydrogen peroxide catabolic process	11	1.11675	4.25106e-08	7.3715	P32119, Q92626, P68871, P06727, P30041, Q06830, P04040, P05164, P22352, P69905, P07203	970	20	16792	9.52124	0.000159232	3.38818e-06	3.25522e-06
GOTERM_BP_DIRECT	GO:0001731~formation of translation preinitiation complex	11	1.11675	2.24478e-07	6.64883	O15371, Q99613, Q13347, P55884, Q9ULC4, P55010, Q7L2H7, Q14152, Q9Y262, P41091, O00303	970	23	16792	8.27934	0.000840542	1.58659e-05	1.52433e-05
GOTERM_BP_DIRECT	GO:1900026~positive regulation of substrate adhesion-dependent cell spreading	11	1.11675	7.86004e-06	5.10458	P02671, P60903, O15144, P50570, P63000, P02647, P02679, P02675, P60953, P27797, P21333	970	32	16792	5.95077	0.0290146	0.000377483	0.00036267
GOTERM_BP_DIRECT	GO:0006953~acute-phase response	11	1.11675	5.35493e-05	4.27125	P01011, P00738, P18428, P00734, P01009, Q14624, P00966, P02765, P02743, P02763, P02751	970	39	16792	4.88269	0.181761	0.00218039	0.00209483
GOTERM_BP_DIRECT	GO:0006986~response to unfolded protein	11	1.11675	0.00010585	3.97531	P11142, P07900, P54652, O95757, Q92598, P04792, P50454, P34932, P08238, P07996, P10809	970	42	16792	4.53392	0.327354	0.00396514	0.00380955
GOTERM_BP_DIRECT	GO:0010501~RNA secondary structure unwinding	11	1.11675	0.000160694	3.794	P38919, Q9NUU7, P17844, Q92841, Q9NR30, Q92499, O00571, Q14240, Q13838, P60842, Q7L014	970	44	16792	4.32784	0.45229	0.00584428	0.00561494
GOTERM_BP_DIRECT	GO:0043627~response to estrogen	11	1.11675	0.00387697	2.41151	Q14258, P07900, P35221, P00338, P08727, P28482, P21266, P02647, Q03135, P02652, P10809	970	65	16792	2.92961	1	0.0802383	0.0770896
GOTERM_BP_DIRECT	GO:0008203~cholesterol metabolic process	11	1.11675	0.00539134	2.2683	P04114, P27169, Q05469, O14791, P02649, P06727, Q13790, P02647, P04040, Q00341, P02652	970	68	16792	2.80036	1	0.107288	0.103078
GOTERM_BP_DIRECT	GO:0043086~negative regulation of catalytic activity	11	1.11675	0.010713	1.97009	P08758, Q8N163, P12429, Q14558, P15559, Q86VP6, P02655, O00763, P09525, P07355, O43390	970	75	16792	2.539	1	0.177296	0.170339
GOTERM_BP_DIRECT	GO:0006869~lipid transport	11	1.11675	0.0117179	1.93115	O14791, P02649, P06727, P08519, Q13790, P02647, P02656, P02655, Q9BSJ8, Q00341, P02652	970	76	16792	2.50559	1	0.189203	0.181779
GOTERM_BP_DIRECT	GO:0007018~microtubule-based movement	11	1.11675	0.0178423	1.74855	Q9H0H5, Q8TE73, O94973, Q14204, Q9Y6G9, P63010, Q02241, Q13409, Q96CW1, P33176, O95782	970	81	16792	2.35092	1	0.258037	0.247912
GOTERM_BP_DIRECT	GO:0030307~positive regulation of cell growth	11	1.11675	0.0224961	1.64789	Q04637, P68400, P84243, O60488, P00734, O14672, O00560, O00571, P00533, P58546, P60953	970	84	16792	2.26696	1	0.296727	0.285083
GOTERM_BP_DIRECT	GO:0016337~single organismal cell-cell adhesion	11	1.11675	0.0661148	1.1797	Q9Y446, P04216, P23229, P15924, P14923, Q99959, P00533, P35222, P08865, O60716, Q05707	970	101	16792	1.88539	1	0.614555	0.590439
GOTERM_BP_DIRECT	GO:0045471~response to ethanol	11	1.11675	0.0812107	1.09039	P13639, P62906, P24534, P62701, P04040, P61313, P15559, P68032, P09211, P11413, O00487	970	105	16792	1.81357	1	0.708193	0.680402
GOTERM_BP_DIRECT	GO:0071353~cellular response to interleukin-4	10	1.01523	4.06584e-06	5.39085	P11021, Q9UHJ6, P39023, P49327, P31146, P22897, P08238, P49736, P05388, P12268	970	24	16792	7.21306	0.0151153	0.000214516	0.000206098
GOTERM_BP_DIRECT	GO:0002181~cytoplasmic translation	10	1.01523	6.02842e-06	5.2198	Q02878, P61254, P62917, P62899, P35268, P61313, P05386, P18124, P05387, P05388	970	25	16792	6.92454	0.0223294	0.000301099	0.000289284
GOTERM_BP_DIRECT	GO:0006910~phagocytosis, recognition	10	1.01523	1.74181e-05	4.759	P01859, B9A064, P01857, P01834, P01876, P0DOY3, P01861, Q08431, P01871, P01860	970	28	16792	6.18262	0.0631658	0.000749981	0.000720551
GOTERM_BP_DIRECT	GO:1901998~toxin transport	10	1.01523	0.000156386	3.8058	P50990, Q99832, P35606, P17987, P11021, P50991, Q9H270, P78371, P49368, P48643	970	36	16792	4.80871	0.443378	0.00580022	0.00557261
GOTERM_BP_DIRECT	GO:0034446~substrate adhesion-dependent cell spreading	10	1.01523	0.000244031	3.61256	P05106, Q86UX7, P06756, Q96AC1, O15230, P63000, Q13418, P62820, P11047, P02751	970	38	16792	4.55562	0.599183	0.00838661	0.0080575
GOTERM_BP_DIRECT	GO:0031100~organ regeneration	10	1.01523	0.00127953	2.89295	P11717, P14618, P27708, P40261, P12429, P31939, P02647, P09211, P11908, P02652	970	47	16792	3.68326	0.991739	0.0335183	0.032203
GOTERM_BP_DIRECT	GO:0051028~mRNA transport	10	1.01523	0.00127953	2.89295	P51991, Q6IS14, Q14764, Q92945, P61970, O14980, Q06787, P09651, Q9Y6M1, O00159	970	47	16792	3.68326	0.991739	0.0335183	0.032203
GOTERM_BP_DIRECT	GO:0042542~response to hydrogen peroxide	10	1.01523	0.00232414	2.63374	P42224, P00738, P13639, P68871, P00338, P04040, P02511, P69905, P10809, P07203	970	51	16792	3.39438	0.999836	0.0554536	0.0532775
GOTERM_BP_DIRECT	GO:0051259~protein oligomerization	10	1.01523	0.00567812	2.2458	P06748, P17858, O00429, P22392, Q9UBQ7, P49755, Q09666, P08237, O60749, Q13263	970	58	16792	2.98471	1	0.107971	0.103734
GOTERM_BP_DIRECT	GO:0030433~ER-associated ubiquitin-dependent protein catabolic process	10	1.01523	0.00711559	2.14779	P11021, P62333, Q5VYK3, P62195, P14625, P62191, P17980, P55072, P35998, P43686	970	60	16792	2.88522	1	0.130024	0.124922
GOTERM_BP_DIRECT	GO:0006950~response to stress	10	1.01523	0.00793116	2.10066	P01031, P15121, P07900, P06748, P31948, P28482, P14625, Q9NYL2, P00533, P08238	970	61	16792	2.83792	1	0.143527	0.137895
GOTERM_BP_DIRECT	GO:0030574~collagen catabolic process	10	1.01523	0.0108075	1.96627	P12110, P07339, P39059, P12109, P07858, P39060, P08572, Q99715, P12111, Q9UBG0	970	64	16792	2.7049	1	0.177566	0.170598
GOTERM_BP_DIRECT	GO:0007015~actin filament organization	10	1.01523	0.022248	1.65271	P35221, Q16658, P02549, P12814, P62328, P04075, Q16643, P63313, P31146, P67936	970	72	16792	2.40435	1	0.295159	0.283576
GOTERM_BP_DIRECT	GO:0045454~cell redox homeostasis	10	1.01523	0.0327614	1.48464	O95831, P32119, Q15084, P30041, Q06830, P02788, P13667, P30101, P07237, P07203	970	77	16792	2.24823	1	0.381132	0.366175
GOTERM_BP_DIRECT	GO:0006805~xenobiotic metabolic process	10	1.01523	0.0352165	1.45325	Q96DG6, P34913, P23141, Q16853, O43488, P07099, P15559, P09211, Q04828, P16435	970	78	16792	2.2194	1	0.394277	0.378805
GOTERM_BP_DIRECT	GO:0042060~wound healing	10	1.01523	0.0404993	1.39255	P05106, P02538, P15924, P07585, Q13308, P00533, Q9BR76, P58107, P02751, Q99439	970	80	16792	2.16392	1	0.440833	0.423534
GOTERM_BP_DIRECT	GO:0010976~positive regulation of neuron projection development	10	1.01523	0.0707925	1.15001	P15531, O15031, P07948, P22392, Q15819, Q14195, Q13308, P36955, Q9Y639, P26006	970	89	16792	1.94509	1	0.654787	0.629092
GOTERM_BP_DIRECT	GO:0048260~positive regulation of receptor-mediated endocytosis	9	0.913706	5.10037e-06	5.2924	P04004, Q9UL25, O00291, P02787, P05121, P61978, P61769, P07355, P50897	970	19	16792	8.20011	0.0189247	0.000258189	0.000248057
GOTERM_BP_DIRECT	GO:0007159~leukocyte cell-cell adhesion	9	0.913706	5.3501e-05	4.27164	P15311, P08648, P05556, P43405, Q86UX7, Q13630, P06727, P21589, P26038	970	25	16792	6.23208	0.181613	0.00218039	0.00209483
GOTERM_BP_DIRECT	GO:0050871~positive regulation of B cell activation	9	0.913706	7.33907e-05	4.13436	P01859, B9A064, P01857, P01834, P01876, P0DOY3, P01861, P01871, P01860	970	26	16792	5.99239	0.240376	0.00286377	0.00275139
GOTERM_BP_DIRECT	GO:0002474~antigen processing and presentation of peptide antigen via MHC class I	9	0.913706	0.000223737	3.65026	P51572, P30481, Q95604, P27824, O94979, P61769, P30101, P27797, P01892	970	30	16792	5.1934	0.567518	0.00776037	0.00745584
GOTERM_BP_DIRECT	GO:0000302~response to reactive oxygen species	9	0.913706	0.00148263	2.82897	P32119, P02649, P30041, Q06830, P04040, P09211, P22352, P07237, P07203	970	39	16792	3.99492	0.996144	0.037782	0.0362993
GOTERM_BP_DIRECT	GO:0071377~cellular response to glucagon stimulus	9	0.913706	0.00176106	2.75423	Q9UBI6, P17612, P00966, P62879, P10644, Q5JWF2, P62873, P13861, P31323	970	40	16792	3.89505	0.998643	0.0431171	0.0414251
GOTERM_BP_DIRECT	GO:0090002~establishment of protein localization to plasma membrane	9	0.913706	0.00244078	2.61247	Q9Y446, P15311, P60903, O75955, O15230, P14923, Q99959, Q14254, O14745	970	42	16792	3.70957	0.999894	0.0578682	0.0555974
GOTERM_BP_DIRECT	GO:0010977~negative regulation of neuron projection development	9	0.913706	0.00331035	2.48013	P08670, Q07954, P09382, Q14195, P43034, Q14194, P61769, P14314, Q02790	970	44	16792	3.54096	0.999996	0.0723815	0.0695411
GOTERM_BP_DIRECT	GO:0032956~regulation of actin cytoskeleton organization	9	0.913706	0.00504353	2.29727	P15311, Q07954, Q16658, Q10589, Q9UQB8, P04196, P61586, Q13418, P31146	970	47	16792	3.31494	1	0.101576	0.0975896
GOTERM_BP_DIRECT	GO:0014070~response to organic cyclic compound	9	0.913706	0.0065362	2.18467	P38919, P20073, P43490, P07948, P07099, P33121, P11413, O00763, P51884	970	49	16792	3.17963	1	0.121368	0.116605
GOTERM_BP_DIRECT	GO:0032481~positive regulation of type I interferon production	9	0.913706	0.00834119	2.07877	P43405, P13010, P49959, P12956, Q16666, Q32MZ4, P35222, P78527, Q08211	970	51	16792	3.05494	1	0.14945	0.143585
GOTERM_BP_DIRECT	GO:0036498~IRE1-mediated unfolded protein response	9	0.913706	0.0194222	1.7117	Q14203, P11021, Q15084, P02545, O94979, Q06210, P49748, Q9Y4L1, Q9Y490	970	59	16792	2.64071	1	0.270467	0.259853
GOTERM_BP_DIRECT	GO:0032092~positive regulation of protein binding	9	0.913706	0.0233358	1.63198	P04004, O75955, P62826, P11171, P02549, Q03135, P61769, P08238, P11234	970	61	16792	2.55413	1	0.306722	0.294686
GOTERM_BP_DIRECT	GO:0016525~negative regulation of angiogenesis	9	0.913706	0.0254869	1.59368	P42224, P78347, P07585, P08572, P04196, P35442, P29317, P36955, P07996	970	62	16792	2.51294	1	0.326965	0.314134
GOTERM_BP_DIRECT	GO:0006303~double-strand break repair via nonhomologous end joining	9	0.913706	0.0277724	1.55639	Q9UMS4, P13010, P49959, P12956, P62805, Q15819, P78527, Q92878, O00487	970	63	16792	2.47305	1	0.349818	0.336091
GOTERM_BP_DIRECT	GO:0035690~cellular response to drug	9	0.913706	0.0444922	1.35172	P15531, P11172, Q15029, P09417, P27708, P61224, P00533, P02786, P08238	970	69	16792	2.258	1	0.456624	0.438706
GOTERM_BP_DIRECT	GO:0031647~regulation of protein stability	9	0.913706	0.0478059	1.32052	P11142, P28482, Q8N163, Q9H270, Q07666, P02787, Q96QK1, P02652, P60953	970	70	16792	2.22574	1	0.485314	0.466269
GOTERM_BP_DIRECT	GO:0007265~Ras protein signal transduction	9	0.913706	0.0478059	1.32052	Q99497, Q13283, P62070, O00560, P10301, P62873, P11234, Q13263, P01111	970	70	16792	2.22574	1	0.485314	0.466269
GOTERM_BP_DIRECT	GO:0001889~liver development	9	0.913706	0.062642	1.20313	P11717, P09417, P14618, P27708, O94788, P00966, Q13838, P14314, P25325	970	74	16792	2.10543	1	0.583724	0.560818
GOTERM_BP_DIRECT	GO:1904871~positive regulation of protein localization to Cajal body	8	0.812183	1.58637e-08	7.79959	P50990, Q99832, P17987, P50991, P78371, P49368, P48643, P40227	970	8	16792	17.3113	5.94237e-05	1.35058e-06	1.29758e-06
GOTERM_BP_DIRECT	GO:1904851~positive regulation of establishment of protein localization to telomere	8	0.812183	6.78096e-08	7.16871	P50990, O60832, Q99832, P17987, P50991, P78371, P48643, P40227	970	9	16792	15.3879	0.000253982	5.29197e-06	5.08431e-06
GOTERM_BP_DIRECT	GO:0006957~complement activation, alternative pathway	8	0.812183	2.63259e-06	5.57962	P01031, P08603, P02748, P10643, P00751, P07358, P01024, P07357	970	13	16792	10.6531	0.00981324	0.000147189	0.000141413
GOTERM_BP_DIRECT	GO:0033627~cell adhesion mediated by integrin	8	0.812183	8.91182e-06	5.05003	P04004, P08648, P05556, P17301, P05106, P06756, P23229, P35555	970	15	16792	9.23271	0.0328327	0.000417296	0.000400921
GOTERM_BP_DIRECT	GO:0031589~cell-substrate adhesion	8	0.812183	2.43177e-05	4.61408	P08648, P05556, P17301, P05106, P06756, P23229, P04275, P31146	970	17	16792	8.14651	0.0870691	0.00102353	0.000983362
GOTERM_BP_DIRECT	GO:0034314~Arp2/3 complex-mediated actin nucleation	8	0.812183	0.000165311	3.7817	P61160, Q92747, O15144, O15145, O15511, Q9BPX5, P61158, P59998	970	22	16792	6.29503	0.461683	0.00595439	0.00572073
GOTERM_BP_DIRECT	GO:0070372~regulation of ERK1 and ERK2 cascade	8	0.812183	0.000400164	3.39776	P43405, P07948, P29350, P10301, P09211, P29317, O14744, P02751	970	25	16792	5.53963	0.776717	0.0130979	0.0125839
GOTERM_BP_DIRECT	GO:0035987~endodermal cell differentiation	8	0.812183	0.000668081	3.17517	P04004, P08648, P06756, P12109, P18084, P08572, Q99715, P02751	970	27	16792	5.12929	0.918199	0.0198622	0.0190827
GOTERM_BP_DIRECT	GO:1900740~positive regulation of protein insertion into mitochondrial membrane involved in apoptotic signaling pathway	8	0.812183	0.00131631	2.88064	P63167, P31946, P61981, P30419, P27348, P63104, P62258, Q04917	970	30	16792	4.61636	0.992803	0.0337731	0.0324478
GOTERM_BP_DIRECT	GO:0051017~actin filament bundle assembly	8	0.812183	0.00131631	2.88064	P15311, O43707, Q16658, P12814, Q9UQB8, Q14195, Q9BR76, P60953	970	30	16792	4.61636	0.992803	0.0337731	0.0324478
GOTERM_BP_DIRECT	GO:0006611~protein export from nucleus	8	0.812183	0.00131631	2.88064	Q9HAV4, P61970, P62826, P55265, O14980, P55060, P27797, P38646	970	30	16792	4.61636	0.992803	0.0337731	0.0324478
GOTERM_BP_DIRECT	GO:0061024~membrane organization	8	0.812183	0.00196777	2.70603	P31946, P61981, P61006, P27348, P63104, P62258, P61106, Q04917	970	32	16792	4.32784	0.999375	0.0475566	0.0456904
GOTERM_BP_DIRECT	GO:0046034~ATP metabolic process	8	0.812183	0.00196777	2.70603	P11142, P0DMV9, Q9NTK5, P00568, P38606, P55072, P15313, P06576	970	32	16792	4.32784	0.999375	0.0475566	0.0456904
GOTERM_BP_DIRECT	GO:0006641~triglyceride metabolic process	8	0.812183	0.00338141	2.4709	O60488, P02649, P04040, P33121, P02656, Q03135, P02652, P07203	970	35	16792	3.95688	0.999997	0.0723815	0.0695411
GOTERM_BP_DIRECT	GO:0007339~binding of sperm to zona pellucida	8	0.812183	0.00338141	2.4709	P50990, Q99832, P17987, P50991, Q12889, P78371, P49368, P48643	970	35	16792	3.95688	0.999997	0.0723815	0.0695411
GOTERM_BP_DIRECT	GO:0061077~chaperone-mediated protein folding	8	0.812183	0.00468351	2.32943	P23284, P68400, P13667, P27824, Q13451, P27797, Q02790, P10909	970	37	16792	3.74299	1	0.0953501	0.0916084
GOTERM_BP_DIRECT	GO:0007162~negative regulation of cell adhesion	8	0.812183	0.00468351	2.32943	O15031, P52565, P23142, P01042, O14672, O00592, Q15582, P04196	970	37	16792	3.74299	1	0.0953501	0.0916084
GOTERM_BP_DIRECT	GO:0006695~cholesterol biosynthetic process	8	0.812183	0.00546101	2.26273	P23141, Q15126, P53396, P06727, P02647, P11413, P00387, Q13131	970	38	16792	3.64449	1	0.107288	0.103078
GOTERM_BP_DIRECT	GO:0010811~positive regulation of cell-substrate adhesion	8	0.812183	0.00546101	2.26273	P04004, Q15404, P08648, P23229, P63000, O43854, P14543, P26006	970	38	16792	3.64449	1	0.107288	0.103078
GOTERM_BP_DIRECT	GO:0006605~protein targeting	8	0.812183	0.00633128	2.19851	P31946, P61981, Q16543, P62913, P27348, P63104, P62258, O00159	970	39	16792	3.55104	1	0.118585	0.113931
GOTERM_BP_DIRECT	GO:0030163~protein catabolic process	8	0.812183	0.00837575	2.07698	P07339, P62333, P62195, P62191, P17980, P35998, P43686, P50897	970	41	16792	3.37782	1	0.14945	0.143585
GOTERM_BP_DIRECT	GO:0031623~receptor internalization	8	0.812183	0.010868	1.96385	P15311, P05556, P43405, P21926, P50570, Q00610, Q03135, P02786	970	43	16792	3.22071	1	0.17778	0.170804
GOTERM_BP_DIRECT	GO:0016241~regulation of macroautophagy	8	0.812183	0.0122979	1.91017	P09936, Q9UNH7, P04406, P07384, Q9Y5X3, P38606, Q96QK1, P15313	970	44	16792	3.14752	1	0.190797	0.18331
GOTERM_BP_DIRECT	GO:0048511~rhythmic process	8	0.812183	0.0347006	1.45966	P63244, P17844, P68400, Q8N163, P78527, Q13131, Q08211, P23246	970	54	16792	2.56464	1	0.394277	0.378805
GOTERM_BP_DIRECT	GO:0006606~protein import into nucleus	8	0.812183	0.0484473	1.31473	Q14974, P61970, P62826, P23528, P55265, P78406, P55060, P30101	970	58	16792	2.38777	1	0.490496	0.471248
GOTERM_BP_DIRECT	GO:0030512~negative regulation of transforming growth factor beta receptor signaling pathway	8	0.812183	0.0747957	1.12612	P11021, Q9UNH7, P0DMV9, Q9Y3F4, P50570, Q92896, P62979, Q03135	970	64	16792	2.16392	1	0.662375	0.636383
GOTERM_BP_DIRECT	GO:0006006~glucose metabolic process	8	0.812183	0.0905977	1.04288	Q01469, P14550, P36871, P04406, P35555, Q12904, P11413, Q13131	970	67	16792	2.06703	1	0.744514	0.715298
GOTERM_BP_DIRECT	GO:0045899~positive regulation of RNA polymerase II transcriptional preinitiation complex assembly	7	0.71066	2.62805e-06	5.58037	P62333, P62195, P62191, Q86VP6, P17980, P35998, P43686	970	9	16792	13.4644	0.00979637	0.000147189	0.000141413
GOTERM_BP_DIRECT	GO:0006098~pentose-phosphate shunt	7	0.71066	1.30726e-05	4.88364	P29401, O95336, Q9Y315, P37837, P60174, P52209, P11413	970	11	16792	11.0163	0.0477905	0.000582975	0.000560098
GOTERM_BP_DIRECT	GO:1901800~positive regulation of proteasomal protein catabolic process	7	0.71066	0.000176434	3.75342	P62333, P62195, P62191, Q06787, P17980, P35998, P43686	970	16	16792	7.57371	0.483655	0.00629449	0.00604748
GOTERM_BP_DIRECT	GO:0043691~reverse cholesterol transport	7	0.71066	0.000370203	3.43156	P02649, P06727, P02647, P02656, P02655, P02652, P10909	970	18	16792	6.73219	0.750186	0.0122724	0.0117908
GOTERM_BP_DIRECT	GO:0006414~translational elongation	7	0.71066	0.000370203	3.43156	P26641, P13639, P68104, P29692, P24534, P05386, P05387	970	18	16792	6.73219	0.750186	0.0122724	0.0117908
GOTERM_BP_DIRECT	GO:0000028~ribosomal small subunit assembly	7	0.71066	0.000514806	3.28836	P42677, P08708, P46782, P62263, P46783, P08865, P39019	970	19	16792	6.37786	0.854701	0.0164826	0.0158358
GOTERM_BP_DIRECT	GO:0006541~glutamine metabolic process	7	0.71066	0.000699786	3.15503	O43175, P49915, P17812, P27708, O15067, Q06210, Q9NRF8	970	20	16792	6.05897	0.927366	0.0206409	0.0198309
GOTERM_BP_DIRECT	GO:0000027~ribosomal large subunit assembly	7	0.71066	0.000932265	3.03046	Q02878, P30050, P39023, P83731, P62913, P46777, P27635	970	21	16792	5.77045	0.969618	0.0264565	0.0254183
GOTERM_BP_DIRECT	GO:0019835~cytolysis	7	0.71066	0.000932265	3.03046	P13671, P01031, Q13630, O14791, P10643, P07358, P07357	970	21	16792	5.77045	0.969618	0.0264565	0.0254183
GOTERM_BP_DIRECT	GO:0030866~cortical actin cytoskeleton organization	7	0.71066	0.00199323	2.70044	P11171, Q9NZN4, Q969G5, P08567, O43491, P27797, Q9Y490	970	24	16792	5.04914	0.999432	0.0478631	0.0459848
GOTERM_BP_DIRECT	GO:0033344~cholesterol efflux	7	0.71066	0.0024963	2.6027	P04114, P02649, P06727, P02647, P02656, P02655, P02652	970	25	16792	4.84718	0.999914	0.0584447	0.0561512
GOTERM_BP_DIRECT	GO:0019433~triglyceride catabolic process	7	0.71066	0.0024963	2.6027	P04114, Q01469, Q05469, P02649, P02647, P02656, P15090	970	25	16792	4.84718	0.999914	0.0584447	0.0561512
GOTERM_BP_DIRECT	GO:0031032~actomyosin structure organization	7	0.71066	0.00378073	2.42242	P35580, P11171, P51911, P68032, O43491, P35579, Q99439	970	27	16792	4.48813	0.999999	0.0786811	0.0755935
GOTERM_BP_DIRECT	GO:0050690~regulation of defense response to virus by virus	7	0.71066	0.00458087	2.33905	O94973, P63010, P63000, Q96CW1, P61769, O95782, P01892	970	28	16792	4.32784	1	0.0942854	0.0905854
GOTERM_BP_DIRECT	GO:0051973~positive regulation of telomerase activity	7	0.71066	0.005499	2.25972	O60832, P17987, P50991, P28482, P27361, P78371, P35222	970	29	16792	4.1786	1	0.107288	0.103078
GOTERM_BP_DIRECT	GO:0097421~liver regeneration	7	0.71066	0.005499	2.25972	P04004, P62910, P00533, P62847, O14744, P12004, P62249	970	29	16792	4.1786	1	0.107288	0.103078
GOTERM_BP_DIRECT	GO:0090004~positive regulation of establishment of protein localization to plasma membrane	7	0.71066	0.00654467	2.18411	P15311, P84095, P05556, P33176, Q12846, P29317, P26006	970	30	16792	4.03931	1	0.121368	0.116605
GOTERM_BP_DIRECT	GO:0009306~protein secretion	7	0.71066	0.00905653	2.04304	P61006, P02679, P43034, P13667, P27824, Q5JWF2, Q92930	970	32	16792	3.78686	1	0.154208	0.148157
GOTERM_BP_DIRECT	GO:0071902~positive regulation of protein serine/threonine kinase activity	7	0.71066	0.0140133	1.85346	P36507, P0DP25, P33121, P02788, P61586, P08238, P11234	970	35	16792	3.46227	1	0.21426	0.205852
GOTERM_BP_DIRECT	GO:0042059~negative regulation of epidermal growth factor receptor signaling pathway	7	0.71066	0.0160174	1.79541	O94973, P63010, Q96CW1, P00533, P62979, O95782, P60953	970	36	16792	3.36609	1	0.239049	0.229668
GOTERM_BP_DIRECT	GO:0034332~adherens junction organization	7	0.71066	0.0182111	1.73966	P35221, P15151, P15924, P14923, O60716, P60953, Q92930	970	37	16792	3.27512	1	0.258037	0.247912
GOTERM_BP_DIRECT	GO:2001237~negative regulation of extrinsic apoptotic signaling pathway	7	0.71066	0.0206017	1.6861	P17931, P06756, P23229, Q99497, P02545, P09211, P07996	970	38	16792	3.18893	1	0.284775	0.2736
GOTERM_BP_DIRECT	GO:0045071~negative regulation of viral genome replication	7	0.71066	0.0260015	1.585	P19525, P09914, Q16666, P20591, P55265, Q10589, P02788	970	40	16792	3.02948	1	0.332428	0.319383
GOTERM_BP_DIRECT	GO:0045740~positive regulation of DNA replication	7	0.71066	0.0322664	1.49125	P06748, P63000, P08069, P00533, P60953, P12004, P27797	970	42	16792	2.88522	1	0.376542	0.361765
GOTERM_BP_DIRECT	GO:0035338~long-chain fatty-acyl-CoA biosynthetic process	7	0.71066	0.0322664	1.49125	P53396, O60488, P49327, O00154, Q13085, P33121, P50897	970	42	16792	2.88522	1	0.376542	0.361765
GOTERM_BP_DIRECT	GO:0045429~positive regulation of nitric oxide biosynthetic process	7	0.71066	0.0357364	1.44689	P07900, P68871, P50570, P00966, P00533, P08238, P10909	970	43	16792	2.81813	1	0.396061	0.380519
GOTERM_BP_DIRECT	GO:0006879~cellular iron ion homeostasis	7	0.71066	0.0394372	1.40409	P02792, P00450, P02790, P02787, P02786, P21399, P02794	970	44	16792	2.75408	1	0.431964	0.415013
GOTERM_BP_DIRECT	GO:0008015~blood circulation	7	0.71066	0.0433724	1.36279	P42224, P11171, P08519, P12259, Q9NZM1, P05155, P00387	970	45	16792	2.69288	1	0.447584	0.43002
GOTERM_BP_DIRECT	GO:0031532~actin cytoskeleton reorganization	7	0.71066	0.0519571	1.28435	P15311, P04083, Q13308, P61586, P08567, P35579, P21333	970	47	16792	2.57828	1	0.516264	0.496005
GOTERM_BP_DIRECT	GO:0006909~phagocytosis	7	0.71066	0.0566106	1.2471	P20339, P50570, P12429, P04083, P31146, Q9ULV4, P50995	970	48	16792	2.52457	1	0.550006	0.528422
GOTERM_BP_DIRECT	GO:0006139~nucleobase-containing compound metabolic process	7	0.71066	0.0615064	1.21108	P17812, Q14558, P31939, P00568, Q16555, Q14194, P11908	970	49	16792	2.47305	1	0.574571	0.552024
GOTERM_BP_DIRECT	GO:0071333~cellular response to glucose stimulus	7	0.71066	0.077649	1.10986	P15531, P17612, P63244, Q16822, P09382, P22392, P36955	970	52	16792	2.33037	1	0.684407	0.65755
GOTERM_BP_DIRECT	GO:0048146~positive regulation of fibroblast proliferation	7	0.71066	0.0896136	1.04763	P23142, P06703, P14174, P00533, P78527, P07355, P02751	970	54	16792	2.24406	1	0.744514	0.715298
GOTERM_BP_DIRECT	GO:0019882~antigen processing and presentation	7	0.71066	0.0959507	1.01795	P61020, P30481, Q15286, Q95604, P20340, P01892, Q92930	970	55	16792	2.20326	1	0.763124	0.733178
GOTERM_BP_DIRECT	GO:0007044~cell-substrate junction assembly	6	0.609137	3.62019e-06	5.44127	P08648, P05106, P23229, Q9HBL0, P02751, Q9Y490	970	6	16792	17.3113	0.0134697	0.000193732	0.000186129
GOTERM_BP_DIRECT	GO:0042158~lipoprotein biosynthetic process	6	0.609137	6.56513e-05	4.18276	P04114, P02649, P06727, P02647, P02652, P07237	970	9	16792	11.5409	0.218029	0.0026444	0.00254063
GOTERM_BP_DIRECT	GO:0034329~cell junction assembly	6	0.609137	0.000356592	3.44783	Q14315, Q96AC1, P63261, P60709, Q13418, P21333	970	12	16792	8.65567	0.737113	0.0120342	0.0115619
GOTERM_BP_DIRECT	GO:0051131~chaperone-mediated protein complex assembly	6	0.609137	0.000552009	3.25805	P07900, P78371, P02743, P34932, P10809, P10909	970	13	16792	7.98985	0.873612	0.0172319	0.0165557
GOTERM_BP_DIRECT	GO:0009168~purine ribonucleoside monophosphate biosynthetic process	6	0.609137	0.000552009	3.25805	P49915, O15067, P31939, P22102, P22234, P12268	970	13	16792	7.98985	0.873612	0.0172319	0.0165557
GOTERM_BP_DIRECT	GO:0033700~phospholipid efflux	6	0.609137	0.000818062	3.08721	P02649, P06727, P02647, P02656, P02655, P02652	970	14	16792	7.41915	0.953379	0.0235728	0.0226477
GOTERM_BP_DIRECT	GO:0042026~protein refolding	6	0.609137	0.00116913	2.93214	P11142, P07900, P54652, P0DMV9, P61769, P10809	970	15	16792	6.92454	0.987501	0.0310608	0.029842
GOTERM_BP_DIRECT	GO:0042274~ribosomal small subunit biogenesis	6	0.609137	0.00162036	2.79039	P08708, P62081, P62847, P62753, P62249, P39019	970	16	16792	6.49175	0.9977	0.0410127	0.0394033
GOTERM_BP_DIRECT	GO:0007597~blood coagulation, intrinsic pathway	6	0.609137	0.00288636	2.53965	P01042, P03952, P00734, P05155, P04275, P01023	970	18	16792	5.77045	0.99998	0.0651343	0.0625784
GOTERM_BP_DIRECT	GO:0072583~clathrin-mediated endocytosis	6	0.609137	0.00474453	2.32381	O94973, O00291, P63010, Q96CW1, P27824, O95782	970	20	16792	5.1934	1	0.0960703	0.0923003
GOTERM_BP_DIRECT	GO:0005980~glycogen catabolic process	6	0.609137	0.00593586	2.22652	P35573, P36871, P06737, P0DP25, P11216, P08237	970	21	16792	4.9461	1	0.112302	0.107895
GOTERM_BP_DIRECT	GO:1901687~glutathione derivative biosynthetic process	6	0.609137	0.00732292	2.13532	P14550, P10768, P21266, P09488, P09211, P78417	970	22	16792	4.72127	1	0.133163	0.127938
GOTERM_BP_DIRECT	GO:0032456~endocytic recycling	6	0.609137	0.0107438	1.96884	Q15286, Q9NZN3, Q9NZN4, Q9H4M9, Q9H223, P61106	970	24	16792	4.32784	1	0.177296	0.170339
GOTERM_BP_DIRECT	GO:0042327~positive regulation of phosphorylation	6	0.609137	0.0128057	1.8926	P23229, P14174, O00560, P00533, Q13418, P07996	970	25	16792	4.15472	1	0.196598	0.188883
GOTERM_BP_DIRECT	GO:0072661~protein targeting to plasma membrane	6	0.609137	0.0151191	1.82047	P16157, Q9NZN3, O14950, Q01082, P35613, P07355	970	26	16792	3.99492	1	0.226545	0.217655
GOTERM_BP_DIRECT	GO:0050999~regulation of nitric-oxide synthase activity	6	0.609137	0.0151191	1.82047	P07900, P50570, P0DP25, P00533, Q03135, O75608	970	26	16792	3.99492	1	0.226545	0.217655
GOTERM_BP_DIRECT	GO:0006904~vesicle docking involved in exocytosis	6	0.609137	0.0151191	1.82047	Q15833, Q9H270, P61006, O00186, P08567, Q92930	970	26	16792	3.99492	1	0.226545	0.217655
GOTERM_BP_DIRECT	GO:0030203~glycosaminoglycan metabolic process	6	0.609137	0.0236822	1.62558	P21810, Q6UVK1, P07585, P13611, P98160, O00468	970	29	16792	3.58166	1	0.306967	0.294921
GOTERM_BP_DIRECT	GO:0045214~sarcomere organization	6	0.609137	0.0236822	1.62558	P05787, O75083, P05556, P63261, P08727, P10644	970	29	16792	3.58166	1	0.306967	0.294921
GOTERM_BP_DIRECT	GO:0001937~negative regulation of endothelial cell proliferation	6	0.609137	0.0236822	1.62558	P42224, P25705, P02649, Q12904, Q03135, P07996	970	29	16792	3.58166	1	0.306967	0.294921
GOTERM_BP_DIRECT	GO:0006099~tricarboxylic acid cycle	6	0.609137	0.0236822	1.62558	Q99798, O75390, O75874, P40926, P21399, P48735	970	29	16792	3.58166	1	0.306967	0.294921
GOTERM_BP_DIRECT	GO:0003091~renal water homeostasis	6	0.609137	0.0348705	1.45754	P17612, P62491, P10644, Q5JWF2, P13861, P31323	970	32	16792	3.24588	1	0.394277	0.378805
GOTERM_BP_DIRECT	GO:0042220~response to cocaine	6	0.609137	0.0348705	1.45754	Q15029, P07900, P50570, Q16555, P08238, P10809	970	32	16792	3.24588	1	0.394277	0.378805
GOTERM_BP_DIRECT	GO:0071364~cellular response to epidermal growth factor stimulus	6	0.609137	0.039215	1.40655	P27708, P68104, P33993, P46940, P00533, P09211	970	33	16792	3.14752	1	0.43079	0.413885
GOTERM_BP_DIRECT	GO:0002931~response to ischemia	6	0.609137	0.039215	1.40655	O95831, P09936, P13639, Q03135, Q9Y4L1, P10809	970	33	16792	3.14752	1	0.43079	0.413885
GOTERM_BP_DIRECT	GO:2001244~positive regulation of intrinsic apoptotic signaling pathway	6	0.609137	0.039215	1.40655	P51572, P63244, O00429, Q03135, P10909, O14745	970	33	16792	3.14752	1	0.43079	0.413885
GOTERM_BP_DIRECT	GO:0043330~response to exogenous dsRNA	6	0.609137	0.0438744	1.35779	O95786, P28482, P08195, P27361, Q9NR30, Q92499	970	34	16792	3.05494	1	0.451521	0.433802
GOTERM_BP_DIRECT	GO:0033572~transferrin transport	6	0.609137	0.0488513	1.31112	P50570, Q00610, P02787, P38606, P02786, P15313	970	35	16792	2.96766	1	0.491927	0.472623
GOTERM_BP_DIRECT	GO:0086091~regulation of heart rate by cardiac conduction	6	0.609137	0.0488513	1.31112	P54289, P15924, P14923, Q99959, Q03135, P62258	970	35	16792	2.96766	1	0.491927	0.472623
GOTERM_BP_DIRECT	GO:0000723~telomere maintenance	6	0.609137	0.0541471	1.26643	P13010, P12956, P15927, Q92900, Q92878, P12004	970	36	16792	2.88522	1	0.530981	0.510145
GOTERM_BP_DIRECT	GO:0050714~positive regulation of protein secretion	6	0.609137	0.0541471	1.26643	P15311, P02671, P62937, O00429, P02679, P02675	970	36	16792	2.88522	1	0.530981	0.510145
GOTERM_BP_DIRECT	GO:0034605~cellular response to heat	6	0.609137	0.0597621	1.22357	P0DMV9, P07948, Q9NZM1, P05198, O75340, P07996	970	37	16792	2.80724	1	0.562282	0.540217
GOTERM_BP_DIRECT	GO:0038083~peptidyl-tyrosine autophosphorylation	6	0.609137	0.0785087	1.10508	P43405, P07947, P07948, P27361, P08069, P23458	970	40	16792	2.5967	1	0.690361	0.66327
GOTERM_BP_DIRECT	GO:0007595~lactation	6	0.609137	0.0925595	1.03358	P11172, P27708, P01008, Q03135, P07741, P05388	970	42	16792	2.47305	1	0.744514	0.715298
GOTERM_BP_DIRECT	GO:0051496~positive regulation of stress fiber assembly	6	0.609137	0.0925595	1.03358	P60903, P07737, P63000, P02647, P61586, P35080	970	42	16792	2.47305	1	0.744514	0.715298
GOTERM_BP_DIRECT	GO:0007566~embryo implantation	6	0.609137	0.0925595	1.03358	P23142, P84243, Q16647, P35613, Q13263, Q02790	970	42	16792	2.47305	1	0.744514	0.715298
GOTERM_BP_DIRECT	GO:0042178~xenobiotic catabolic process	5	0.507614	0.000335124	3.47479	P21266, P09488, P33121, Q08257, P78417	970	7	16792	12.3652	0.71509	0.0114125	0.0109646
GOTERM_BP_DIRECT	GO:0032872~regulation of stress-activated MAPK cascade	5	0.507614	0.000639609	3.19409	P36507, P28482, P27361, Q06830, P09211	970	8	16792	10.8196	0.908986	0.0193224	0.0185641
GOTERM_BP_DIRECT	GO:0006002~fructose 6-phosphate metabolic process	5	0.507614	0.000639609	3.19409	P37837, P17858, Q06210, P08237, Q01813	970	8	16792	10.8196	0.908986	0.0193224	0.0185641
GOTERM_BP_DIRECT	GO:0051918~negative regulation of fibrinolysis	5	0.507614	0.00174792	2.75748	P00747, P00734, P04196, P05121, P07996	970	10	16792	8.65567	0.998575	0.0431171	0.0414251
GOTERM_BP_DIRECT	GO:0007016~cytoskeletal anchoring at plasma membrane	5	0.507614	0.00262195	2.58138	P15311, O75369, Q9Y4G6, P14923, Q9Y490	970	11	16792	7.86879	0.999946	0.0598892	0.057539
GOTERM_BP_DIRECT	GO:0006081~cellular aldehyde metabolic process	5	0.507614	0.00262195	2.58138	P14550, O43488, P49189, P49419, P00352	970	11	16792	7.86879	0.999946	0.0598892	0.057539
GOTERM_BP_DIRECT	GO:0019430~removal of superoxide radicals	5	0.507614	0.00375463	2.42543	P32119, P06727, Q06830, P15559, P05164	970	12	16792	7.21306	0.999999	0.0785745	0.0754911
GOTERM_BP_DIRECT	GO:0030195~negative regulation of blood coagulation	5	0.507614	0.00375463	2.42543	P04004, P01042, P02649, P05121, P07225	970	12	16792	7.21306	0.999999	0.0785745	0.0754911
GOTERM_BP_DIRECT	GO:0019068~virion assembly	5	0.507614	0.00375463	2.42543	Q9H0U4, P62937, P02649, P62979, P62820	970	12	16792	7.21306	0.999999	0.0785745	0.0754911
GOTERM_BP_DIRECT	GO:0034975~protein folding in endoplasmic reticulum	5	0.507614	0.00517802	2.28584	P11021, P14625, P27824, P30101, P27797	970	13	16792	6.65821	1	0.103726	0.099656
GOTERM_BP_DIRECT	GO:0008610~lipid biosynthetic process	5	0.507614	0.006922	2.15977	Q9UMS4, P53396, O60488, P33121, Q13131	970	14	16792	6.18262	1	0.127107	0.122119
GOTERM_BP_DIRECT	GO:1901224~positive regulation of NIK/NF-kappaB signaling	5	0.507614	0.006922	2.15977	P09429, P19525, O43707, P23396, P27797	970	14	16792	6.18262	1	0.127107	0.122119
GOTERM_BP_DIRECT	GO:0006450~regulation of translational fidelity	5	0.507614	0.00901395	2.04508	P26640, Q9P2J5, P41252, P46782, P49588	970	15	16792	5.77045	1	0.154184	0.148133
GOTERM_BP_DIRECT	GO:0034375~high-density lipoprotein particle remodeling	5	0.507614	0.00901395	2.04508	P02649, P06727, P02647, P02656, P02652	970	15	16792	5.77045	1	0.154184	0.148133
GOTERM_BP_DIRECT	GO:0043277~apoptotic cell clearance	5	0.507614	0.00901395	2.04508	P09429, P06756, Q15084, Q07954, P21980	970	15	16792	5.77045	1	0.154184	0.148133
GOTERM_BP_DIRECT	GO:0010592~positive regulation of lamellipodium assembly	5	0.507614	0.0114785	1.94012	P07900, O15144, P50570, Q16658, P63000	970	16	16792	5.40979	1	0.18614	0.178836
GOTERM_BP_DIRECT	GO:0045109~intermediate filament organization	5	0.507614	0.0114785	1.94012	P35527, P08670, P15924, P17661, P58107	970	16	16792	5.40979	1	0.18614	0.178836
GOTERM_BP_DIRECT	GO:0034199~activation of protein kinase A activity	5	0.507614	0.0176089	1.75427	P17612, P35555, P10644, P13861, P31323	970	18	16792	4.80871	1	0.257668	0.247557
GOTERM_BP_DIRECT	GO:0043523~regulation of neuron apoptotic process	5	0.507614	0.0213091	1.67143	Q13564, P06748, Q99497, P11413, P07203	970	19	16792	4.55562	1	0.291328	0.279896
GOTERM_BP_DIRECT	GO:0009116~nucleoside metabolic process	5	0.507614	0.0213091	1.67143	P11172, Q14558, P31939, P07741, P11908	970	19	16792	4.55562	1	0.291328	0.279896
GOTERM_BP_DIRECT	GO:0051493~regulation of cytoskeleton organization	5	0.507614	0.0213091	1.67143	P17655, P16949, P28482, P27361, Q9Y696	970	19	16792	4.55562	1	0.291328	0.279896
GOTERM_BP_DIRECT	GO:0032435~negative regulation of proteasomal ubiquitin-dependent protein catabolic process	5	0.507614	0.0350905	1.45481	Q8N163, Q99497, O00560, P46379, P08238	970	22	16792	3.9344	1	0.394277	0.378805
GOTERM_BP_DIRECT	GO:0006090~pyruvate metabolic process	5	0.507614	0.0350905	1.45481	Q16822, P00338, P07195, Q04760, P35613	970	22	16792	3.9344	1	0.394277	0.378805
GOTERM_BP_DIRECT	GO:0000715~nucleotide-excision repair, DNA damage recognition	5	0.507614	0.0406	1.39147	Q9BT78, Q7L5N1, P62979, Q99627, Q13098	970	23	16792	3.76333	1	0.440833	0.423534
GOTERM_BP_DIRECT	GO:0048041~focal adhesion assembly	5	0.507614	0.0465712	1.33188	P17301, P04216, Q96AC1, O15230, P12814	970	24	16792	3.60653	1	0.475356	0.456702
GOTERM_BP_DIRECT	GO:0070371~ERK1 and ERK2 cascade	5	0.507614	0.0465712	1.33188	P36507, P06756, P28482, P27361, P02647	970	24	16792	3.60653	1	0.475356	0.456702
GOTERM_BP_DIRECT	GO:0015949~nucleobase-containing small molecule interconversion	5	0.507614	0.0530027	1.2757	P15531, P17812, P22392, P00568, Q9NRF8	970	25	16792	3.46227	1	0.522495	0.501992
GOTERM_BP_DIRECT	GO:0042273~ribosomal large subunit biogenesis	5	0.507614	0.0530027	1.2757	P50914, P61254, P62913, P18124, P46777	970	25	16792	3.46227	1	0.522495	0.501992
GOTERM_BP_DIRECT	GO:0005978~glycogen biosynthetic process	5	0.507614	0.0598906	1.22264	P13807, P35573, P36871, Q16851, P62979	970	26	16792	3.3291	1	0.562282	0.540217
GOTERM_BP_DIRECT	GO:0060338~regulation of type I interferon-mediated signaling pathway	5	0.507614	0.0598906	1.22264	P42224, P29350, Q16543, P23458, P08238	970	26	16792	3.3291	1	0.562282	0.540217
GOTERM_BP_DIRECT	GO:0032757~positive regulation of interleukin-8 production	5	0.507614	0.0598906	1.22264	O95786, P18428, P0DMV9, Q99497, P05121	970	26	16792	3.3291	1	0.562282	0.540217
GOTERM_BP_DIRECT	GO:0045070~positive regulation of viral genome replication	5	0.507614	0.0598906	1.22264	P09914, P62937, P55265, P11940, O00571	970	26	16792	3.3291	1	0.562282	0.540217
GOTERM_BP_DIRECT	GO:0070328~triglyceride homeostasis	5	0.507614	0.0598906	1.22264	P02649, P06727, P02647, P02656, P02655	970	26	16792	3.3291	1	0.562282	0.540217
GOTERM_BP_DIRECT	GO:0051491~positive regulation of filopodium assembly	5	0.507614	0.0598906	1.22264	Q96P48, Q16658, Q06787, Q14195, O00468	970	26	16792	3.3291	1	0.562282	0.540217
GOTERM_BP_DIRECT	GO:0006891~intra-Golgi vesicle-mediated transport	5	0.507614	0.0672288	1.17244	P53621, P35606, Q9UBF2, P54920, P46459	970	27	16792	3.2058	1	0.623364	0.598902
GOTERM_BP_DIRECT	GO:0043388~positive regulation of DNA binding	5	0.507614	0.0750091	1.12489	P09429, P15531, P17301, P0DP25, Q13263	970	28	16792	3.09131	1	0.662698	0.636693
GOTERM_BP_DIRECT	GO:0071549~cellular response to dexamethasone stimulus	5	0.507614	0.0832214	1.07976	P00966, P62910, P00533, P36955, Q00839	970	29	16792	2.98471	1	0.711752	0.683822
GOTERM_BP_DIRECT	GO:0007163~establishment or maintenance of cell polarity	5	0.507614	0.0832214	1.07976	P61160, P35221, P61158, P60953, Q01518	970	29	16792	2.98471	1	0.711752	0.683822
GOTERM_BP_DIRECT	GO:0050766~positive regulation of phagocytosis	5	0.507614	0.0832214	1.07976	P50570, Q08722, P02765, P27797, P01024	970	29	16792	2.98471	1	0.711752	0.683822
GOTERM_BP_DIRECT	GO:0000289~nuclear-transcribed mRNA poly(A) tail shortening	5	0.507614	0.0832214	1.07976	Q04637, P38919, P11940, Q14240, P60842	970	29	16792	2.98471	1	0.711752	0.683822
GOTERM_BP_DIRECT	GO:0000281~mitotic cytokinesis	5	0.507614	0.0832214	1.07976	P35580, Q9H0H5, P16949, Q02241, Q01082	970	29	16792	2.98471	1	0.711752	0.683822
GOTERM_BP_DIRECT	GO:0042572~retinol metabolic process	5	0.507614	0.091854	1.0369	O94788, P09455, P02766, P47895, P00352	970	30	16792	2.88522	1	0.744514	0.715298
GOTERM_BP_DIRECT	GO:0033574~response to testosterone	5	0.507614	0.091854	1.0369	P06744, P15531, P27708, P07996, P27797	970	30	16792	2.88522	1	0.744514	0.715298
GOTERM_BP_DIRECT	GO:0045739~positive regulation of DNA repair	5	0.507614	0.091854	1.0369	P23396, Q15819, P00533, P12004, Q13263	970	30	16792	2.88522	1	0.744514	0.715298
GOTERM_BP_DIRECT	GO:0006730~one-carbon metabolic process	5	0.507614	0.091854	1.0369	P23526, P31153, O75891, P11586, P34897	970	30	16792	2.88522	1	0.744514	0.715298
GOTERM_BP_DIRECT	GO:0009058~biosynthetic process	5	0.507614	0.091854	1.0369	Q96IJ6, Q9HDC9, P49327, O75891, Q9Y5P6	970	30	16792	2.88522	1	0.744514	0.715298
GOTERM_BP_DIRECT	GO:0072378~blood coagulation, fibrin clot formation	4	0.406091	0.000733328	3.1347	P02671, P23142, P02679, P02675	970	4	16792	17.3113	0.935948	0.0212949	0.0204593
GOTERM_BP_DIRECT	GO:0006907~pinocytosis	4	0.406091	0.000733328	3.1347	Q9Y5X3, P02765, P50897, Q9H223	970	4	16792	17.3113	0.935948	0.0212949	0.0204593
GOTERM_BP_DIRECT	GO:0075525~viral translational termination-reinitiation	4	0.406091	0.00175444	2.75586	O15371, P55884, Q14152, Q9Y262	970	5	16792	13.8491	0.998609	0.0431171	0.0414251
GOTERM_BP_DIRECT	GO:0009113~purine nucleobase biosynthetic process	4	0.406091	0.00175444	2.75586	P49915, P22102, P22234, P34896	970	5	16792	13.8491	0.998609	0.0431171	0.0414251
GOTERM_BP_DIRECT	GO:0031325~positive regulation of cellular metabolic process	4	0.406091	0.00175444	2.75586	P53396, P49327, Q13085, O00763	970	5	16792	13.8491	0.998609	0.0431171	0.0414251
GOTERM_BP_DIRECT	GO:0006189~'de novo' IMP biosynthetic process	4	0.406091	0.00335836	2.47387	O15067, P31939, P22102, P22234	970	6	16792	11.5409	0.999997	0.0723815	0.0695411
GOTERM_BP_DIRECT	GO:0034384~high-density lipoprotein particle clearance	4	0.406091	0.00335836	2.47387	P02649, P02647, P02655, P02652	970	6	16792	11.5409	0.999997	0.0723815	0.0695411
GOTERM_BP_DIRECT	GO:0001765~membrane raft assembly	4	0.406091	0.00335836	2.47387	P60903, O75955, P07355, Q14254	970	6	16792	11.5409	0.999997	0.0723815	0.0695411
GOTERM_BP_DIRECT	GO:0006101~citrate metabolic process	4	0.406091	0.00562579	2.24982	Q99798, O75390, P53396, P21399	970	7	16792	9.89219	1	0.107522	0.103302
GOTERM_BP_DIRECT	GO:2000427~positive regulation of apoptotic cell clearance	4	0.406091	0.00562579	2.24982	P0C0L5, P0C0L4, Q08431, P01024	970	7	16792	9.89219	1	0.107522	0.103302
GOTERM_BP_DIRECT	GO:0075522~IRES-dependent viral translational initiation	4	0.406091	0.00562579	2.24982	O15371, P55884, Q14152, O00303	970	7	16792	9.89219	1	0.107522	0.103302
GOTERM_BP_DIRECT	GO:0051683~establishment of Golgi localization	4	0.406091	0.00562579	2.24982	Q9Y678, P63104, P60953, O14745	970	7	16792	9.89219	1	0.107522	0.103302
GOTERM_BP_DIRECT	GO:0034380~high-density lipoprotein particle assembly	4	0.406091	0.0086175	2.06462	P02649, P06727, P02647, P02652	970	8	16792	8.65567	1	0.14945	0.143585
GOTERM_BP_DIRECT	GO:0075713~establishment of integrated proviral latency	4	0.406091	0.0086175	2.06462	P13010, P12956, P62937, O75531	970	8	16792	8.65567	1	0.14945	0.143585
GOTERM_BP_DIRECT	GO:0048227~plasma membrane to endosome transport	4	0.406091	0.0086175	2.06462	P61020, P62491, Q15286, P51148	970	8	16792	8.65567	1	0.14945	0.143585
GOTERM_BP_DIRECT	GO:2000643~positive regulation of early endosome to late endosome transport	4	0.406091	0.0086175	2.06462	P15311, Q9UL25, Q9H270, P26038	970	8	16792	8.65567	1	0.14945	0.143585
GOTERM_BP_DIRECT	GO:0043297~apical junction assembly	4	0.406091	0.0086175	2.06462	O75083, P18206, P35221, P61586	970	8	16792	8.65567	1	0.14945	0.143585
GOTERM_BP_DIRECT	GO:0034101~erythrocyte homeostasis	4	0.406091	0.0123769	1.90739	P06744, P08708, Q06830, P62847	970	9	16792	7.69393	1	0.190797	0.18331
GOTERM_BP_DIRECT	GO:0010388~cullin deneddylation	4	0.406091	0.0123769	1.90739	Q9BT78, Q7L5N1, Q99627, Q13098	970	9	16792	7.69393	1	0.190797	0.18331
GOTERM_BP_DIRECT	GO:0002480~antigen processing and presentation of exogenous peptide antigen via MHC class I, TAP-independent	4	0.406091	0.0123769	1.90739	P30481, Q95604, P61769, P01892	970	9	16792	7.69393	1	0.190797	0.18331
GOTERM_BP_DIRECT	GO:0048660~regulation of smooth muscle cell proliferation	4	0.406091	0.0123769	1.90739	P13010, P12956, P35222, P78527	970	9	16792	7.69393	1	0.190797	0.18331
GOTERM_BP_DIRECT	GO:0043653~mitochondrial fragmentation involved in apoptotic process	4	0.406091	0.0123769	1.90739	O00429, Q8N163, Q9NT62, Q96QK1	970	9	16792	7.69393	1	0.190797	0.18331
GOTERM_BP_DIRECT	GO:0045198~establishment of epithelial cell apical/basal polarity	4	0.406091	0.0123769	1.90739	P15311, Q13308, P26038, O14745	970	9	16792	7.69393	1	0.190797	0.18331
GOTERM_BP_DIRECT	GO:0090136~epithelial cell-cell adhesion	4	0.406091	0.0123769	1.90739	P18206, P35221, P18084, P60953	970	9	16792	7.69393	1	0.190797	0.18331
GOTERM_BP_DIRECT	GO:0010873~positive regulation of cholesterol esterification	4	0.406091	0.0123769	1.90739	P02649, P06727, P02647, P02652	970	9	16792	7.69393	1	0.190797	0.18331
GOTERM_BP_DIRECT	GO:0031639~plasminogen activation	4	0.406091	0.0123769	1.90739	P02671, P03952, P02679, P02675	970	9	16792	7.69393	1	0.190797	0.18331
GOTERM_BP_DIRECT	GO:0006544~glycine metabolic process	4	0.406091	0.0123769	1.90739	O43175, P22102, P34896, P34897	970	9	16792	7.69393	1	0.190797	0.18331
GOTERM_BP_DIRECT	GO:0006268~DNA unwinding involved in DNA replication	4	0.406091	0.0169321	1.77129	Q14566, Q00577, P33993, P49736	970	10	16792	6.92454	1	0.249716	0.239916
GOTERM_BP_DIRECT	GO:0051272~positive regulation of cellular component movement	4	0.406091	0.0169321	1.77129	O43707, P16949, P07948, P39019	970	10	16792	6.92454	1	0.249716	0.239916
GOTERM_BP_DIRECT	GO:0007084~mitotic nuclear envelope reassembly	4	0.406091	0.0169321	1.77129	P63151, O75531, P30153, P02545	970	10	16792	6.92454	1	0.249716	0.239916
GOTERM_BP_DIRECT	GO:0010941~regulation of cell death	4	0.406091	0.0222984	1.65173	P0DMV9, P29692, P02511, P63104	970	11	16792	6.29503	1	0.295159	0.283576
GOTERM_BP_DIRECT	GO:0048333~mesodermal cell differentiation	4	0.406091	0.0222984	1.65173	P05556, P17301, P05106, P26006	970	11	16792	6.29503	1	0.295159	0.283576
GOTERM_BP_DIRECT	GO:0098911~regulation of ventricular cardiac muscle cell action potential	4	0.406091	0.0222984	1.65173	P15924, P14923, Q99959, Q03135	970	11	16792	6.29503	1	0.295159	0.283576
GOTERM_BP_DIRECT	GO:0051279~regulation of release of sequestered calcium ion into cytosol	4	0.406091	0.0222984	1.65173	O60610, P07948, P29350, P31146	970	11	16792	6.29503	1	0.295159	0.283576
GOTERM_BP_DIRECT	GO:0034116~positive regulation of heterotypic cell-cell adhesion	4	0.406091	0.0222984	1.65173	P02671, O75955, P02679, P02675	970	11	16792	6.29503	1	0.295159	0.283576
GOTERM_BP_DIRECT	GO:0051764~actin crosslink formation	4	0.406091	0.0222984	1.65173	P12814, Q9UQB8, Q14195, P21333	970	11	16792	6.29503	1	0.295159	0.283576
GOTERM_BP_DIRECT	GO:1903364~positive regulation of cellular protein catabolic process	4	0.406091	0.0222984	1.65173	P15311, Q9H270, Q96QK1, P26038	970	11	16792	6.29503	1	0.295159	0.283576
GOTERM_BP_DIRECT	GO:0034374~low-density lipoprotein particle remodeling	4	0.406091	0.0222984	1.65173	P04114, P02649, P05164, P02652	970	11	16792	6.29503	1	0.295159	0.283576
GOTERM_BP_DIRECT	GO:0030212~hyaluronan metabolic process	4	0.406091	0.0284797	1.54546	P19823, P19827, Q14624, Q06033	970	12	16792	5.77045	1	0.349818	0.336091
GOTERM_BP_DIRECT	GO:0030208~dermatan sulfate biosynthetic process	4	0.406091	0.0284797	1.54546	P21810, Q6UVK1, P07585, P13611	970	12	16792	5.77045	1	0.349818	0.336091
GOTERM_BP_DIRECT	GO:0034498~early endosome to Golgi transport	4	0.406091	0.0284797	1.54546	P49257, Q9NZN3, P20340, O60749	970	12	16792	5.77045	1	0.349818	0.336091
GOTERM_BP_DIRECT	GO:0031581~hemidesmosome assembly	4	0.406091	0.0284797	1.54546	Q15149, P23229, P13647, P11047	970	12	16792	5.77045	1	0.349818	0.336091
GOTERM_BP_DIRECT	GO:0009650~UV protection	4	0.406091	0.0284797	1.54546	P39748, P04040, P55083, P07203	970	12	16792	5.77045	1	0.349818	0.336091
GOTERM_BP_DIRECT	GO:0043248~proteasome assembly	4	0.406091	0.0284797	1.54546	Q5VYK3, O00231, Q9UNM6, Q16401	970	12	16792	5.77045	1	0.349818	0.336091
GOTERM_BP_DIRECT	GO:0006164~purine nucleotide biosynthetic process	4	0.406091	0.0284797	1.54546	O15067, P31939, P11586, P12268	970	12	16792	5.77045	1	0.349818	0.336091
GOTERM_BP_DIRECT	GO:0071360~cellular response to exogenous dsRNA	4	0.406091	0.0354702	1.45014	P09914, O75955, Q03135, P11234	970	13	16792	5.32657	1	0.394277	0.378805
GOTERM_BP_DIRECT	GO:0060047~heart contraction	4	0.406091	0.0354702	1.45014	O00429, P68032, P60953, P07203	970	13	16792	5.32657	1	0.394277	0.378805
GOTERM_BP_DIRECT	GO:1900025~negative regulation of substrate adhesion-dependent cell spreading	4	0.406091	0.0354702	1.45014	P23142, O43707, Q15063, Q9ULV4	970	13	16792	5.32657	1	0.394277	0.378805
GOTERM_BP_DIRECT	GO:0060334~regulation of interferon-gamma-mediated signaling pathway	4	0.406091	0.0354702	1.45014	P42224, Q16543, P23458, P08238	970	13	16792	5.32657	1	0.394277	0.378805
GOTERM_BP_DIRECT	GO:0045019~negative regulation of nitric oxide biosynthetic process	4	0.406091	0.0354702	1.45014	Q92945, Q16647, P23634, Q03135	970	13	16792	5.32657	1	0.394277	0.378805
GOTERM_BP_DIRECT	GO:0051258~protein polymerization	4	0.406091	0.0354702	1.45014	P04004, P02671, P02679, P02675	970	13	16792	5.32657	1	0.394277	0.378805
GOTERM_BP_DIRECT	GO:0051693~actin filament capping	4	0.406091	0.0354702	1.45014	Q13813, P02549, P06396, Q01082	970	13	16792	5.32657	1	0.394277	0.378805
GOTERM_BP_DIRECT	GO:0030516~regulation of axon extension	4	0.406091	0.0354702	1.45014	Q9UL25, P50570, P02649, Q16555	970	13	16792	5.32657	1	0.394277	0.378805
GOTERM_BP_DIRECT	GO:2001241~positive regulation of extrinsic apoptotic signaling pathway in absence of ligand	4	0.406091	0.0432561	1.36395	P35221, P30153, P30154, P62136	970	14	16792	4.9461	1	0.447584	0.43002
GOTERM_BP_DIRECT	GO:0031529~ruffle organization	4	0.406091	0.0432561	1.36395	P63000, Q7L576, Q9BR76, P08567	970	14	16792	4.9461	1	0.447584	0.43002
GOTERM_BP_DIRECT	GO:0043537~negative regulation of blood vessel endothelial cell migration	4	0.406091	0.0432561	1.36395	P09429, P02649, P04196, P07996	970	14	16792	4.9461	1	0.447584	0.43002
GOTERM_BP_DIRECT	GO:0042176~regulation of protein catabolic process	4	0.406091	0.0432561	1.36395	O43242, O14980, Q99460, P60953	970	14	16792	4.9461	1	0.447584	0.43002
GOTERM_BP_DIRECT	GO:0090303~positive regulation of wound healing	4	0.406091	0.0432561	1.36395	P04004, P09429, P04083, Q15746	970	14	16792	4.9461	1	0.447584	0.43002
GOTERM_BP_DIRECT	GO:0030207~chondroitin sulfate catabolic process	4	0.406091	0.0432561	1.36395	P21810, Q6UVK1, P07585, P13611	970	14	16792	4.9461	1	0.447584	0.43002
GOTERM_BP_DIRECT	GO:0043403~skeletal muscle tissue regeneration	4	0.406091	0.0518166	1.28553	P13929, P14618, P58546, P07203	970	15	16792	4.61636	1	0.516237	0.495979
GOTERM_BP_DIRECT	GO:0007213~G-protein coupled acetylcholine receptor signaling pathway	4	0.406091	0.0518166	1.28553	P04899, P29992, P62873, O00468	970	15	16792	4.61636	1	0.516237	0.495979
GOTERM_BP_DIRECT	GO:0000470~maturation of LSU-rRNA	4	0.406091	0.0518166	1.28553	P46087, P62906, P62424, O76021	970	15	16792	4.61636	1	0.516237	0.495979
GOTERM_BP_DIRECT	GO:0061136~regulation of proteasomal protein catabolic process	4	0.406091	0.0611254	1.21378	P54578, P17612, O00487, P07203	970	16	16792	4.32784	1	0.57244	0.549976
GOTERM_BP_DIRECT	GO:0071380~cellular response to prostaglandin E stimulus	4	0.406091	0.0711515	1.14782	Q13085, Q5JWF2, P62873, Q13131	970	17	16792	4.07326	1	0.654873	0.629175
GOTERM_BP_DIRECT	GO:0050860~negative regulation of T cell receptor signaling pathway	4	0.406091	0.0711515	1.14782	P15311, P17931, P04216, P29350	970	17	16792	4.07326	1	0.654873	0.629175
GOTERM_BP_DIRECT	GO:0060324~face development	4	0.406091	0.08186	1.08693	P28482, O94788, P27361, P47895	970	18	16792	3.84696	1	0.708193	0.680402
GOTERM_BP_DIRECT	GO:0046597~negative regulation of viral entry into host cell	4	0.406091	0.08186	1.08693	O75636, Q14258, P02743, P06396	970	18	16792	3.84696	1	0.708193	0.680402
GOTERM_BP_DIRECT	GO:0030705~cytoskeleton-dependent intracellular transport	4	0.406091	0.08186	1.08693	P07437, Q71U36, P33176, Q9BQE3	970	18	16792	3.84696	1	0.708193	0.680402
GOTERM_BP_DIRECT	GO:0046655~folic acid metabolic process	4	0.406091	0.08186	1.08693	O75891, P34896, P11586, P34897	970	18	16792	3.84696	1	0.708193	0.680402
GOTERM_BP_DIRECT	GO:0010880~regulation of release of sequestered calcium ion into cytosol by sarcoplasmic reticulum	4	0.406091	0.08186	1.08693	Q12797, P30626, P0DP25, P78417	970	18	16792	3.84696	1	0.708193	0.680402
GOTERM_BP_DIRECT	GO:0042267~natural killer cell mediated cytotoxicity	4	0.406091	0.08186	1.08693	P07437, Q06830, P29350, P68371	970	18	16792	3.84696	1	0.708193	0.680402
GOTERM_BP_DIRECT	GO:1990138~neuron projection extension	4	0.406091	0.0932133	1.03052	Q13740, Q99829, P46940, Q15063	970	19	16792	3.64449	1	0.744514	0.715298
GOTERM_BP_DIRECT	GO:0070987~error-free translesion synthesis	4	0.406091	0.0932133	1.03052	P15927, P62979, P55072, P12004	970	19	16792	3.64449	1	0.744514	0.715298
GOTERM_BP_DIRECT	GO:0010881~regulation of cardiac muscle contraction by regulation of the release of sequestered calcium ion	4	0.406091	0.0932133	1.03052	Q12797, P17612, P0DP25, P78417	970	19	16792	3.64449	1	0.744514	0.715298
GOTERM_BP_DIRECT	GO:0030220~platelet formation	4	0.406091	0.0932133	1.03052	O75083, P12814, P29350, P35579	970	19	16792	3.64449	1	0.744514	0.715298
GOTERM_BP_DIRECT	GO:0018158~protein oxidation	3	0.304569	0.00959705	2.01786	P02647, P02652, P07203	970	3	16792	17.3113	1	0.161213	0.154887
GOTERM_BP_DIRECT	GO:0010903~negative regulation of very-low-density lipoprotein particle remodeling	3	0.304569	0.00959705	2.01786	P02647, P02656, P02652	970	3	16792	17.3113	1	0.161213	0.154887
GOTERM_BP_DIRECT	GO:0002486~antigen processing and presentation of endogenous peptide antigen via MHC class I via ER pathway, TAP-independent	3	0.304569	0.00959705	2.01786	P30481, Q95604, P01892	970	3	16792	17.3113	1	0.161213	0.154887
GOTERM_BP_DIRECT	GO:0002084~protein depalmitoylation	3	0.304569	0.0184608	1.73375	Q5VWZ2, P50897, O75608	970	4	16792	12.9835	1	0.258037	0.247912
GOTERM_BP_DIRECT	GO:0051599~response to hydrostatic pressure	3	0.304569	0.0184608	1.73375	P05787, P39060, P23634	970	4	16792	12.9835	1	0.258037	0.247912
GOTERM_BP_DIRECT	GO:0090666~scaRNA localization to Cajal body	3	0.304569	0.0184608	1.73375	P17987, P50991, P78371	970	4	16792	12.9835	1	0.258037	0.247912
GOTERM_BP_DIRECT	GO:1902115~regulation of organelle assembly	3	0.304569	0.0184608	1.73375	P15311, Q9H270, P26038	970	4	16792	12.9835	1	0.258037	0.247912
GOTERM_BP_DIRECT	GO:0060192~negative regulation of lipase activity	3	0.304569	0.0184608	1.73375	P02647, P02652, P16435	970	4	16792	12.9835	1	0.258037	0.247912
GOTERM_BP_DIRECT	GO:0002159~desmosome assembly	3	0.304569	0.0184608	1.73375	Q9Y446, P14923, Q99959	970	4	16792	12.9835	1	0.258037	0.247912
GOTERM_BP_DIRECT	GO:0048549~positive regulation of pinocytosis	3	0.304569	0.0184608	1.73375	O43707, Q9P2R3, P50897	970	4	16792	12.9835	1	0.258037	0.247912
GOTERM_BP_DIRECT	GO:0090170~regulation of Golgi inheritance	3	0.304569	0.0184608	1.73375	P36507, P28482, P27361	970	4	16792	12.9835	1	0.258037	0.247912
GOTERM_BP_DIRECT	GO:0006084~acetyl-CoA metabolic process	3	0.304569	0.0184608	1.73375	P49327, Q13085, O00763	970	4	16792	12.9835	1	0.258037	0.247912
GOTERM_BP_DIRECT	GO:0002762~negative regulation of myeloid leukocyte differentiation	3	0.304569	0.0184608	1.73375	P15531, P07948, P22392	970	4	16792	12.9835	1	0.258037	0.247912
GOTERM_BP_DIRECT	GO:0071681~cellular response to indole-3-methanol	3	0.304569	0.0295983	1.52873	P35221, P14923, P35222	970	5	16792	10.3868	1	0.349818	0.336091
GOTERM_BP_DIRECT	GO:0033591~response to L-ascorbic acid	3	0.304569	0.0295983	1.52873	P17301, P04040, P09211	970	5	16792	10.3868	1	0.349818	0.336091
GOTERM_BP_DIRECT	GO:0072584~caveolin-mediated endocytosis	3	0.304569	0.0295983	1.52873	P28482, P27361, Q03135	970	5	16792	10.3868	1	0.349818	0.336091
GOTERM_BP_DIRECT	GO:0009156~ribonucleoside monophosphate biosynthetic process	3	0.304569	0.0295983	1.52873	O15067, P55263, P11908	970	5	16792	10.3868	1	0.349818	0.336091
GOTERM_BP_DIRECT	GO:0035088~establishment or maintenance of apical/basal cell polarity	3	0.304569	0.0295983	1.52873	P15311, Q9Y696, P60953	970	5	16792	10.3868	1	0.349818	0.336091
GOTERM_BP_DIRECT	GO:0006102~isocitrate metabolic process	3	0.304569	0.0295983	1.52873	Q99798, O75874, P48735	970	5	16792	10.3868	1	0.349818	0.336091
GOTERM_BP_DIRECT	GO:0030300~regulation of intestinal cholesterol absorption	3	0.304569	0.0295983	1.52873	P06727, P02647, P02652	970	5	16792	10.3868	1	0.349818	0.336091
GOTERM_BP_DIRECT	GO:0038027~apolipoprotein A-I-mediated signaling pathway	3	0.304569	0.0295983	1.52873	P05106, P06756, P61586	970	5	16792	10.3868	1	0.349818	0.336091
GOTERM_BP_DIRECT	GO:0032489~regulation of Cdc42 protein signal transduction	3	0.304569	0.0295983	1.52873	P02649, P02647, P02656	970	5	16792	10.3868	1	0.349818	0.336091
GOTERM_BP_DIRECT	GO:0070934~CRD-mediated mRNA stabilization	3	0.304569	0.0295983	1.52873	O60506, Q00839, Q08211	970	5	16792	10.3868	1	0.349818	0.336091
GOTERM_BP_DIRECT	GO:0051180~vitamin transport	3	0.304569	0.0295983	1.52873	P02647, P43652, P02774	970	5	16792	10.3868	1	0.349818	0.336091
GOTERM_BP_DIRECT	GO:0002138~retinoic acid biosynthetic process	3	0.304569	0.0295983	1.52873	O94788, P09455, P47895	970	5	16792	10.3868	1	0.349818	0.336091
GOTERM_BP_DIRECT	GO:2001200~positive regulation of dendritic cell differentiation	3	0.304569	0.0427183	1.36939	P09429, P17931, P09382	970	6	16792	8.65567	1	0.447584	0.43002
GOTERM_BP_DIRECT	GO:0090160~Golgi to lysosome transport	3	0.304569	0.0427183	1.36939	P11279, Q9NZN3, Q9P2R3	970	6	16792	8.65567	1	0.447584	0.43002
GOTERM_BP_DIRECT	GO:1903672~positive regulation of sprouting angiogenesis	3	0.304569	0.0427183	1.36939	P09429, P08648, P23458	970	6	16792	8.65567	1	0.447584	0.43002
GOTERM_BP_DIRECT	GO:0086073~bundle of His cell-Purkinje myocyte adhesion involved in cell communication	3	0.304569	0.0427183	1.36939	P15924, P14923, Q99959	970	6	16792	8.65567	1	0.447584	0.43002
GOTERM_BP_DIRECT	GO:0030953~astral microtubule organization	3	0.304569	0.0427183	1.36939	P15311, Q14974, P62491	970	6	16792	8.65567	1	0.447584	0.43002
GOTERM_BP_DIRECT	GO:0044794~positive regulation by host of viral process	3	0.304569	0.0427183	1.36939	P23284, P23528, P02649	970	6	16792	8.65567	1	0.447584	0.43002
GOTERM_BP_DIRECT	GO:0006880~intracellular sequestering of iron ion	3	0.304569	0.0427183	1.36939	P02792, P30626, P02794	970	6	16792	8.65567	1	0.447584	0.43002
GOTERM_BP_DIRECT	GO:0060789~hair follicle placode formation	3	0.304569	0.0427183	1.36939	Q5JWF2, P35222, P60953	970	6	16792	8.65567	1	0.447584	0.43002
GOTERM_BP_DIRECT	GO:0009052~pentose-phosphate shunt, non-oxidative branch	3	0.304569	0.0427183	1.36939	P29401, Q9UHJ6, P37837	970	6	16792	8.65567	1	0.447584	0.43002
GOTERM_BP_DIRECT	GO:0034382~chylomicron remnant clearance	3	0.304569	0.0427183	1.36939	P02649, P02656, P02655	970	6	16792	8.65567	1	0.447584	0.43002
GOTERM_BP_DIRECT	GO:0060440~trachea formation	3	0.304569	0.0427183	1.36939	P28482, P27361, P35222	970	6	16792	8.65567	1	0.447584	0.43002
GOTERM_BP_DIRECT	GO:0031340~positive regulation of vesicle fusion	3	0.304569	0.0575553	1.23991	P04083, P33176, P07355	970	7	16792	7.41915	1	0.550006	0.528422
GOTERM_BP_DIRECT	GO:0043312~neutrophil degranulation	3	0.304569	0.0575553	1.23991	Q15833, P12429, O00186	970	7	16792	7.41915	1	0.550006	0.528422
GOTERM_BP_DIRECT	GO:0034372~very-low-density lipoprotein particle remodeling	3	0.304569	0.0575553	1.23991	P02649, P06727, P02655	970	7	16792	7.41915	1	0.550006	0.528422
GOTERM_BP_DIRECT	GO:0033622~integrin activation	3	0.304569	0.0575553	1.23991	Q86UX7, Q96AC1, P02751	970	7	16792	7.41915	1	0.550006	0.528422
GOTERM_BP_DIRECT	GO:1903608~protein localization to cytoplasmic stress granule	3	0.304569	0.0575553	1.23991	Q92499, O00571, Q08211	970	7	16792	7.41915	1	0.550006	0.528422
GOTERM_BP_DIRECT	GO:0012501~programmed cell death	3	0.304569	0.0575553	1.23991	P14618, P21980, P11387	970	7	16792	7.41915	1	0.550006	0.528422
GOTERM_BP_DIRECT	GO:0002862~negative regulation of inflammatory response to antigenic stimulus	3	0.304569	0.0575553	1.23991	P28070, P25786, P07203	970	7	16792	7.41915	1	0.550006	0.528422
GOTERM_BP_DIRECT	GO:0051099~positive regulation of binding	3	0.304569	0.0575553	1.23991	P27169, P60903, P07355	970	7	16792	7.41915	1	0.550006	0.528422
GOTERM_BP_DIRECT	GO:0006769~nicotinamide metabolic process	3	0.304569	0.0575553	1.23991	P43490, Q8IW45, Q16647	970	7	16792	7.41915	1	0.550006	0.528422
GOTERM_BP_DIRECT	GO:0044598~doxorubicin metabolic process	3	0.304569	0.0738679	1.13154	P15121, O43488, Q04828	970	8	16792	6.49175	1	0.655709	0.629978
GOTERM_BP_DIRECT	GO:0030836~positive regulation of actin filament depolymerization	3	0.304569	0.0738679	1.13154	O75083, P60981, P08567	970	8	16792	6.49175	1	0.655709	0.629978
GOTERM_BP_DIRECT	GO:0010269~response to selenium ion	3	0.304569	0.0738679	1.13154	P04114, P05388, P07203	970	8	16792	6.49175	1	0.655709	0.629978
GOTERM_BP_DIRECT	GO:0010591~regulation of lamellipodium assembly	3	0.304569	0.0738679	1.13154	Q8TE77, P29317, P47756	970	8	16792	6.49175	1	0.655709	0.629978
GOTERM_BP_DIRECT	GO:0048261~negative regulation of receptor-mediated endocytosis	3	0.304569	0.0738679	1.13154	P63000, P02656, P02655	970	8	16792	6.49175	1	0.655709	0.629978
GOTERM_BP_DIRECT	GO:1901844~regulation of cell communication by electrical coupling involved in cardiac conduction	3	0.304569	0.0738679	1.13154	P30626, P0DP25, Q03135	970	8	16792	6.49175	1	0.655709	0.629978
GOTERM_BP_DIRECT	GO:0022612~gland morphogenesis	3	0.304569	0.0738679	1.13154	P15311, P26038, O14745	970	8	16792	6.49175	1	0.655709	0.629978
GOTERM_BP_DIRECT	GO:0090277~positive regulation of peptide hormone secretion	3	0.304569	0.0738679	1.13154	P02671, P02679, P02675	970	8	16792	6.49175	1	0.655709	0.629978
GOTERM_BP_DIRECT	GO:0031102~neuron projection regeneration	3	0.304569	0.0738679	1.13154	P02649, P06727, P02647	970	8	16792	6.49175	1	0.655709	0.629978
GOTERM_BP_DIRECT	GO:0044829~positive regulation by host of viral genome replication	3	0.304569	0.0738679	1.13154	P23284, P11142, P27105	970	8	16792	6.49175	1	0.655709	0.629978
GOTERM_BP_DIRECT	GO:0044597~daunorubicin metabolic process	3	0.304569	0.0738679	1.13154	P15121, O43488, Q04828	970	8	16792	6.49175	1	0.655709	0.629978
GOTERM_BP_DIRECT	GO:2000480~negative regulation of cAMP-dependent protein kinase activity	3	0.304569	0.0738679	1.13154	P10644, P13861, P31323	970	8	16792	6.49175	1	0.655709	0.629978
GOTERM_BP_DIRECT	GO:2000641~regulation of early endosome to late endosome transport	3	0.304569	0.0738679	1.13154	P36507, P28482, P27361	970	8	16792	6.49175	1	0.655709	0.629978
GOTERM_BP_DIRECT	GO:0044387~negative regulation of protein kinase activity by regulation of protein phosphorylation	3	0.304569	0.0738679	1.13154	P06748, P55265, Q9ULV4	970	8	16792	6.49175	1	0.655709	0.629978
GOTERM_BP_DIRECT	GO:0010898~positive regulation of triglyceride catabolic process	3	0.304569	0.0738679	1.13154	P06727, P02647, P02655	970	8	16792	6.49175	1	0.655709	0.629978
GOTERM_BP_DIRECT	GO:0001960~negative regulation of cytokine-mediated signaling pathway	3	0.304569	0.0914368	1.03888	Q92626, P08575, Q03135	970	9	16792	5.77045	1	0.744514	0.715298
GOTERM_BP_DIRECT	GO:0009651~response to salt stress	3	0.304569	0.0914368	1.03888	P07900, P20073, P08238	970	9	16792	5.77045	1	0.744514	0.715298
GOTERM_BP_DIRECT	GO:0039694~viral RNA genome replication	3	0.304569	0.0914368	1.03888	P20339, Q15365, P60953	970	9	16792	5.77045	1	0.744514	0.715298
GOTERM_BP_DIRECT	GO:0045199~maintenance of epithelial cell apical/basal polarity	3	0.304569	0.0914368	1.03888	O75083, P16157, Q9NUP9	970	9	16792	5.77045	1	0.744514	0.715298
GOTERM_BP_DIRECT	GO:0034333~adherens junction assembly	3	0.304569	0.0914368	1.03888	P18206, P14923, P35222	970	9	16792	5.77045	1	0.744514	0.715298
GOTERM_BP_DIRECT	GO:2000810~regulation of bicellular tight junction assembly	3	0.304569	0.0914368	1.03888	P17612, Q99959, O00159	970	9	16792	5.77045	1	0.744514	0.715298
GOTERM_BP_DIRECT	GO:0071404~cellular response to low-density lipoprotein particle stimulus	3	0.304569	0.0914368	1.03888	P05556, P43405, P21926	970	9	16792	5.77045	1	0.744514	0.715298
GOTERM_BP_DIRECT	GO:0007097~nuclear migration	3	0.304569	0.0914368	1.03888	P35580, P43034, P60953	970	9	16792	5.77045	1	0.744514	0.715298
GOTERM_BP_DIRECT	GO:0002281~macrophage activation involved in immune response	3	0.304569	0.0914368	1.03888	P09429, P43405, P18428	970	9	16792	5.77045	1	0.744514	0.715298
GOTERM_BP_DIRECT	GO:0006220~pyrimidine nucleotide metabolic process	3	0.304569	0.0914368	1.03888	P15531, P22392, Q9NRF8	970	9	16792	5.77045	1	0.744514	0.715298
GOTERM_BP_DIRECT	GO:0007599~hemostasis	3	0.304569	0.0914368	1.03888	P06744, P20073, P04275	970	9	16792	5.77045	1	0.744514	0.715298
GOTERM_BP_DIRECT	GO:0060020~Bergmann glial cell differentiation	3	0.304569	0.0914368	1.03888	P08670, P28482, P27361	970	9	16792	5.77045	1	0.744514	0.715298
GOTERM_BP_DIRECT	GO:0060316~positive regulation of ryanodine-sensitive calcium-release channel activity	3	0.304569	0.0914368	1.03888	Q12797, P0DP25, P78417	970	9	16792	5.77045	1	0.744514	0.715298
GOTERM_BP_DIRECT	GO:0007494~midgut development	3	0.304569	0.0914368	1.03888	O94788, P00966, P00533	970	9	16792	5.77045	1	0.744514	0.715298
GOTERM_BP_DIRECT	GO:1900027~regulation of ruffle assembly	3	0.304569	0.0914368	1.03888	P84095, Q03135, Q9ULV4	970	9	16792	5.77045	1	0.744514	0.715298
GOTERM_BP_DIRECT	GO:0048489~synaptic vesicle transport	3	0.304569	0.0914368	1.03888	P50570, Q16555, P35222	970	9	16792	5.77045	1	0.744514	0.715298
GOTERM_BP_DIRECT	GO:0036500~ATF6-mediated unfolded protein response	3	0.304569	0.0914368	1.03888	P11021, P14625, P27797	970	9	16792	5.77045	1	0.744514	0.715298
